# Supplementary material for: Mutational sources of trans-regulatory variation affecting gene expression in Saccharomyces cerevisiae
Source: eLife. 2021 Aug 31;10:e67806. doi: 10.7554/eLife.67806 (PMC8456550; doi:10.7554/eLife.67806)
Supplement: Source data 1. — Source Data files in txt format that contain quantitative data displayed on Figure 1B–E, Figure 2E–G, Figure 3A,B,E, Figure 5C–G, Figure 6, Figure 7, Figure 2—figure supplements 1–5, Figure 3—figure supplements 1–4 and Figure 7—figure supplement 1. [file elife-67806-data1.zip]

Archive with 34 entries (34 files):
- Source Data - Figure 1B.txt
- Source Data - Figure 1C.txt
- Source Data - Figure 1D.txt
- Source Data - Figure 1E.txt
- Source Data - Figure 2 - figure supplement 1.txt
- Source Data - Figure 2 - figure supplement 2.txt
- Source Data - Figure 2 - figure supplement 3.txt
- Source Data - Figure 2 - figure supplement 4.txt
- Source Data - Figure 2 - figure supplement 5A,B.txt
- Source Data - Figure 2 - figure supplement 5C.txt
- Source Data - Figure 2 - figure supplement 5D.txt
- Source Data - Figure 2 - figure supplement 5E,F.txt
- Source Data - Figure 2E.txt
- Source Data - Figure 2F.txt
- Source Data - Figure 2G.txt
- Source Data - Figure 3 - figure supplement 1A.txt
- Source Data - Figure 3 - figure supplement 1B.txt
- Source Data - Figure 3 - figure supplement 1E.txt
- Source Data - Figure 3 - figure supplement 2.txt
- Source Data - Figure 3 - figure supplement 3.txt
- Source Data - Figure 3 - figure supplement 4.txt
- Source Data - Figure 3A.txt
- Source Data - Figure 3B.txt
- Source Data - Figure 3E.txt
- Source Data - Figure 5C,D.txt
- Source Data - Figure 5E.txt
- Source Data - Figure 5F.txt
- Source Data - Figure 5G.txt
- Source Data - Figure 6A.txt
- Source Data - Figure 6B.txt
- Source Data - Figure 7 - figure supplement 1.txt
- Source Data - Figure 7A - 1.txt
- Source Data - Figure 7A - 2.txt
- Source Data - Figure 7B.txt
