# Supplementary material for: Mutational sources of trans-regulatory variation affecting gene expression in Saccharomyces cerevisiae
Source: eLife. 2021 Aug 31;10:e67806. doi: 10.7554/eLife.67806 (PMC8456550; doi:10.7554/eLife.67806)
Supplement: Source data 1. — Source Data files in txt format that contain quantitative data displayed on Figure 1B–E, Figure 2E–G, Figure 3A,B,E, Figure 5C–G, Figure 6, Figure 7, Figure 2—figure supplements 1–5, Figure 3—figure supplements 1–4 and Figure 7—figure supplement 1. [file elife-67806-data1.zip › Source Data - Figure 1B.txt]

STRAIN	YFP.LEVEL	YFP.SD	YFP.N	P.VALUE	COLOR	ORDER
8Q1D4	1.10029138463389	0	1	3.92456867645995e-16	gray	1
3Q3C11	0.874696455488518	0	1	1.36743284327605e-12	gray	1
1Q4D11	0.941629766736629	0	1	0.000805565329106731	gray	1
4Q2E12	0.0702535677421688	0	1	1e-40	gray	1
4Q1G12	0.840391457887186	0	1	5.73268788013338e-36	gray	1
10Q2E4	1.16547370854235	0	1	1.7463655810904e-35	gray	1
6Q4G4	1.05983590477715	0	1	2.90632997930259e-26	gray	1
6Q3G6	1.06019841798537	0	1	2.96387604564845e-20	gray	1
7Q4B12	0.905586764605028	0	1	4.81533847862236e-15	gray	1
6Q4C6	0.924109735506905	0	1	1.4624116991695e-10	gray	1
8Q4E6	1.06612674390614	0	1	4.35049537998017e-15	gray	1
9Q1A5	1.08483212144921	0	1	2.67222151831008e-08	gray	1
6Q4E5	1.02169508435007	0	1	5.59145439769541e-07	gray	1
4Q2A6	1.04800510774715	0	1	9.89239171296285e-12	gray	1
3Q3A11	0.941835683164692	0	1	0.00274981188849985	gray	1
1Q1A5	1.05260947907622	0	1	4.48283519312109e-12	gray	1
1Q1C4	1.03645927463248	0	1	2.1949938532314e-08	gray	1
1Q1D6	1.01298240399847	0	1	0.00150403024862399	gray	1
1Q1E6	0.999728943393501	0	1	0.0277349857859279	gray	1
1Q1F12	1.0152870949496	0	1	3.47876160929575e-05	gray	1
1Q1F5	1.00095836164641	0	1	0.001917886938109	gray	1
1Q1G5	1.00909298946335	0	1	3.90290366100204e-05	gray	1
1Q1H11	0.882386158133108	0	1	2.60875645865241e-14	gray	1
1Q2A10	0.954415625579423	0	1	0.000319168398701235	gray	1
1Q2C10	0.805182288424996	0	1	1e-40	gray	1
1Q2C4	1.03926368922254	0	1	6.157396353039e-05	gray	1
1Q2C6	1.077803647556	0	1	2.01670820119837e-22	gray	1
1Q2D5	1.00908184382537	0	1	0.000116055716043615	gray	1
1Q2E4	0.947031579329502	0	1	0.203065408188646	gray	1
1Q2E5	1.00260971115713	0	1	0.0012527879523529	gray	1
1Q2F10	0.939906325729859	0	1	0.00301020908883747	gray	1
1Q2F4	1.01625003550564	0	1	6.7168302938967e-05	gray	1
1Q2G5	1.06494082960908	0	1	4.99498851954644e-18	gray	1
1Q2H6	1.00511589187154	0	1	0.00156757487390724	gray	1
1Q3A6	1.11484241876488	0	1	5.77468215775669e-31	gray	1
1Q3C6	1.08629358023283	0	1	6.255538266925e-23	gray	1
1Q3G6	1.05863347736258	0	1	3.4276860772711e-20	gray	1
1Q3H11	0.918044846260926	0	1	4.7525129506292e-08	gray	1
1Q4A4	1.05220254139507	0	1	1.89462461095941e-08	gray	1
1Q4E12	0.837369338329271	0	1	5.91185368236581e-34	gray	1
1Q4E5	1.03020448740114	0	1	2.64278083953849e-12	gray	1
1Q4F6	1.053363818038	0	1	7.82501793788111e-15	gray	1
1Q4H4	1.01798094152154	0	1	0.000148246636369716	gray	1
2Q1B5	1.07150985730347	0	1	2.38832018323713e-10	gray	1
2Q1B6	1.02311153464635	0	1	0.000109819864491053	gray	1
2Q1C5	1.11052716296752	0	1	7.53495370806883e-17	gray	1
2Q1D6	1.02994227512991	0	1	0.00214172643241479	gray	1
2Q1G12	1.01659864143713	0	1	0.000566932960010552	gray	1
2Q1G4	1.09564795806722	0	1	5.34257181693273e-19	gray	1
2Q2C10	0.115275004072973	0	1	1e-40	gray	1
2Q2C4	1.03909534606933	0	1	4.16584133229516e-06	gray	1
2Q3A12	0.909652251300184	0	1	3.19429219996415e-06	gray	1
2Q3B6	1.04931247284754	0	1	1.99158653284784e-05	gray	1
2Q3D10	1.01908697891362	0	1	0.00208984041443538	gray	1
2Q3F5	1.02774620626622	0	1	3.7874570648164e-05	gray	1
2Q4A4	1.10745468637686	0	1	7.35412117367234e-15	gray	1
2Q4B5	1.04573665428065	0	1	1.80843826514361e-05	gray	1
2Q4D6	1.02837450448661	0	1	0.0101804589692341	gray	1
2Q4F10	0.887442606537686	0	1	4.53370256956325e-09	gray	1
2Q4H10	1.02753614971664	0	1	8.07211120408942e-05	gray	1
2Q4H5	1.01362876121017	0	1	0.0137170918757841	gray	1
3Q1H5	1.01852219545322	0	1	0.000531806130516856	gray	1
3Q2B4	1.04559693708354	0	1	0.000124591399944405	gray	1
3Q2D11	0.78268312780919	0	1	2.24063302154286e-36	gray	1
3Q2E5	1.01511751953811	0	1	0.0134914386760463	gray	1
3Q2F10	1.01750220340148	0	1	0.00925433153893807	gray	1
1Q3F10	0.938349694658859	0	1	8.60992321161891e-09	gray	1
3Q3F6	1.01257097472818	0	1	0.000156916811348019	gray	1
3Q4A6	1.02863150473202	0	1	0.000511029162939997	gray	1
3Q4H4	1.04888102546552	0	1	3.560003647715e-09	gray	1
3Q4H5	1.0615284172767	0	1	1.44257110395618e-09	gray	1
3Q4H6	1.0780254697673	0	1	4.33712515450145e-13	gray	1
4Q1B4	1.01427255717336	0	1	0.00397510982515454	gray	1
4Q1B6	1.0749865189637	0	1	6.09738961241396e-20	gray	1
4Q1D4	0.996369917301866	0	1	0.000265372134133833	gray	1
4Q1E11	0.860855231387985	0	1	1.55035352098307e-28	gray	1
4Q1E4	1.03422042492291	0	1	1.62949815544465e-08	gray	1
4Q1G4	1.03178545897269	0	1	6.41326671015961e-17	gray	1
4Q2A11	0.147975959863018	0	1	1e-40	gray	1
4Q2A12	1.03901145763013	0	1	1.63151807697759e-05	gray	1
4Q2B4	1.13236815519296	0	1	1e-40	gray	1
4Q2B6	1.12839691799523	0	1	1.1497266584795e-40	gray	1
1Q3F12	0.984655187795052	0	1	0.000195970323385357	gray	1
4Q2E5	1.0551651910103	0	1	1.50740891295995e-15	gray	1
4Q2E6	1.03070069110607	0	1	4.78827544880736e-09	gray	1
4Q2F11	1.00729493730201	0	1	0.00101849340536822	gray	1
4Q2F5	1.03229737210345	0	1	5.92711226462486e-06	gray	1
4Q3B4	1.08832384725631	0	1	1.99979757124733e-20	gray	1
4Q3C6	1.09334035651891	0	1	6.81299292650762e-18	gray	1
4Q3E6	1.02518893076922	0	1	3.0027552732502e-06	gray	1
4Q3G12	1.00375835524238	0	1	0.00127725282879681	gray	1
4Q3G4	1.01639352219781	0	1	2.05116693896592e-05	gray	1
4Q3H4	1.01661085732693	0	1	1.36213281886486e-05	gray	1
4Q3H5	1.00214522703919	0	1	0.0103549190528609	gray	1
4Q4A4	1.07633002249317	0	1	5.20914370367162e-15	gray	1
4Q4C11	1.01627095999772	0	1	0.0011621189380329	gray	1
4Q4D4	1.05849167161706	0	1	5.9561019165928e-21	gray	1
4Q4E4	1.09341960647696	0	1	1e-40	gray	1
4Q4H11	0.950405102244745	0	1	0.03474922104522	gray	1
4Q4H5	1.09005264895829	0	1	1.1540628806327e-34	gray	1
6Q1C5	1.00625569870092	0	1	0.0740332669287986	gray	1
6Q1C6	1.02495766645319	0	1	2.55199988990164e-08	gray	1
6Q1D6	1.00663766694469	0	1	0.000237453463088428	gray	1
6Q1E12	0.921883614450228	0	1	5.69011944506003e-08	gray	1
6Q1F10	-0.0269480662573445	0	1	1e-40	gray	1
6Q1F12	0.231817931067257	0	1	1e-40	gray	1
6Q1F5	1.03712353752687	0	1	2.55438276584172e-16	gray	1
6Q1G4	0.990966444732034	0	1	0.000376642317729395	gray	1
6Q1G5	0.995645818792135	0	1	0.00908027075554742	gray	1
6Q2E11	0.915331728104371	0	1	1.52539650699087e-12	gray	1
6Q2F10	0.936953909563734	0	1	0.000217936443418768	gray	1
6Q2F4	1.0573127934483	0	1	3.33488637503202e-21	gray	1
6Q2G6	1.01042275200501	0	1	9.41764013315596e-06	gray	1
6Q2H4	1.06298887391912	0	1	1.33707951172781e-31	gray	1
6Q3E10	0.932384299766896	0	1	2.6958707868776e-05	gray	1
6Q4A11	0.927277633357106	0	1	9.08300390658221e-10	gray	1
6Q4C10	0.944979010698382	0	1	0.00212340047163851	gray	1
6Q4D12	0.992318736959028	0	1	0.00378434766180269	gray	1
6Q4E6	1.01751808028994	0	1	5.91785894278245e-08	gray	1
6Q4F12	0.840119622745143	0	1	1e-40	gray	1
6Q4F4	0.995134209908131	0	1	0.00260713713998095	gray	1
6Q4G10	0.946646895454636	0	1	0.0108675226996444	gray	1
6Q4G11	0.912310290609306	0	1	5.85485191667461e-12	gray	1
7Q1C6	1.14542018423815	0	1	2.48668478901294e-22	gray	1
7Q1D10	0.953383575957154	0	1	0.00277645513909621	gray	1
7Q1E6	1.13864431442431	0	1	3.52035125792004e-27	gray	1
7Q1G5	1.04271893313538	0	1	2.43187693635344e-07	gray	1
7Q2B4	0.966940396590986	0	1	0.0009597384245329	gray	1
7Q2B5	1.07906268359127	0	1	2.72163049351363e-06	gray	1
7Q2C5	1.05956239099714	0	1	3.30805686161294e-05	gray	1
7Q2E6	1.04745085367508	0	1	2.87534446932108e-05	gray	1
7Q2F6	1.06565749289155	0	1	1.39906422995981e-09	gray	1
7Q2G12	0.963748237054109	0	1	0.010451804191821	gray	1
7Q2H5	1.14707733065026	0	1	2.06922287962415e-25	gray	1
7Q3F6	1.1158416770024	0	1	3.55283352042995e-19	gray	1
7Q4A10	0.981869205221167	0	1	0.00198816078693458	gray	1
7Q4B10	0.965541901020865	0	1	0.00334221576944585	gray	1
7Q4F5	1.06015777229478	0	1	3.72138498033122e-06	gray	1
8Q1A5	1.06333415669241	0	1	1.57091033056832e-05	gray	1
8Q1B11	0.955741964509691	0	1	4.34647963154073e-09	gray	1
8Q1B6	1.15439283303714	0	1	3.26445392178417e-31	gray	1
8Q1C5	1.10453805753979	0	1	1.99081766991214e-19	gray	1
8Q1D5	1.07988259246643	0	1	1.6820299328413e-12	gray	1
8Q1E4	1.07327866873107	0	1	1.51127242042997e-09	gray	1
8Q1F4	1.04485189284569	0	1	0.000140757431632063	gray	1
8Q1F5	1.05265521406559	0	1	3.2643967321984e-11	gray	1
8Q1G4	1.0414456276443	0	1	2.37628859448671e-05	gray	1
8Q1G6	1.05479167458791	0	1	1.89437544131529e-07	gray	1
8Q2A10	0	0	1	1e-40	gray	1
8Q2A5	1.05781628112621	0	1	6.36640865016849e-08	gray	1
8Q2B12	0.972085337490198	0	1	0.0127967041469409	gray	1
8Q2D4	1.06769175482582	0	1	3.73613807014796e-15	gray	1
8Q2D5	1.0234605270389	0	1	0.000268417393553569	gray	1
8Q2G11	0.965710567161882	0	1	0.00212591628147851	gray	1
8Q3B12	0.97476442864579	0	1	0.00615859082068117	gray	1
8Q3B4	1.05732846543517	0	1	8.13182187646202e-08	gray	1
8Q3C5	1.12029012851176	0	1	2.41005037013206e-25	gray	1
8Q3D6	1.03466593785794	0	1	0.000972998944731523	gray	1
8Q3E10	0.9417386998115	0	1	3.6573204169106e-06	gray	1
8Q3H4	1.04517928497678	0	1	2.39878360283245e-07	gray	1
8Q4A4	1.114851174249	0	1	4.72183303524379e-23	gray	1
8Q4A5	1.07755976972018	0	1	1.22555674863017e-11	gray	1
8Q4B6	1.07368037749555	0	1	9.14128426716515e-16	gray	1
8Q4C10	0.9416485710714	0	1	3.43538988894355e-10	gray	1
8Q4C11	0.96370310297796	0	1	0.000139331568203348	gray	1
8Q4C6	1.03685342743345	0	1	0.00399695664620957	gray	1
8Q4D11	0.96415445661232	0	1	0.000661333619345774	gray	1
8Q4D12	0.909805738434427	0	1	2.19532385521029e-17	gray	1
8Q4D5	1.03353194169372	0	1	0.00013949209978423	gray	1
9Q1B11	1.06585239927513	0	1	1.11202418151427e-05	gray	1
9Q1B5	1.04900970493514	0	1	1.94344341953158e-06	gray	1
9Q1D10	0.440887411437261	0	1	1e-40	gray	1
9Q1F10	0.833747959374065	0	1	1.09757034497636e-35	gray	1
9Q1F5	1.0885386987675	0	1	4.24523871410268e-11	gray	1
9Q1G11	0.949096439465247	0	1	0.000360109204187284	gray	1
9Q1H4	1.07228445109234	0	1	1.73020838720809e-05	gray	1
9Q2B10	0.984565146180137	0	1	0.00390991625860055	gray	1
9Q2E4	1.05876222762325	0	1	0.00824183166449506	gray	1
9Q2F10	0.937608373240967	0	1	2.02469267087091e-08	gray	1
9Q2H11	0.00265234414394852	0	1	1e-40	gray	1
9Q2H12	0.970037400834351	0	1	0.00724893250083618	gray	1
9Q2H5	1.05472224440825	0	1	0.000250745691323648	gray	1
9Q3A11	0.00088135050352974	0	1	1e-40	gray	1
9Q3B4	1.09070007122734	0	1	0.000128145102979284	gray	1
9Q3E4	1.07057649799314	0	1	4.00369462136089e-07	gray	1
9Q3F4	1.12769140574738	0	1	5.73465129973764e-14	gray	1
9Q3G12	0.970314848878394	0	1	0.00826557299424471	gray	1
9Q3H5	1.06759293701293	0	1	7.54612403220444e-05	gray	1
9Q4B6	1.0759117040611	0	1	0.000353060983324871	gray	1
9Q4C4	1.14631105723478	0	1	2.78271929853049e-15	gray	1
9Q4D5	1.10260242136733	0	1	1.52624454424565e-09	gray	1
9Q4E6	1.07902552756276	0	1	7.50403010640719e-08	gray	1
9Q4G4	1.05503932802031	0	1	0.00151588334099536	gray	1
9Q4H4	1.09765029845912	0	1	4.03967104395394e-13	gray	1
10Q1A6	1.12776157142171	0	1	4.28314103901252e-15	gray	1
10Q1B10	0.982000787810063	0	1	5.55399727748729e-07	gray	1
10Q1F5	1.09899723262949	0	1	9.92156963598031e-20	gray	1
10Q1G10	0.986483335679304	0	1	0.000195802262255275	gray	1
10Q1G12	0.961924535068457	0	1	1.11373371748717e-07	gray	1
10Q1G4	1.08039309425963	0	1	5.1685019757846e-15	gray	1
10Q1H12	0.948842379130462	0	1	4.04958345935162e-06	gray	1
10Q2A5	1.07888264243129	0	1	0.0102069481142873	gray	1
10Q2B5	1.0801032812218	0	1	9.72965307811254e-05	gray	1
10Q2D10	0.985655934849887	0	1	7.8936620467873e-06	gray	1
10Q2D4	1.16737363692898	0	1	6.45799528500164e-33	gray	1
10Q2D6	1.0929536120956	0	1	4.01450684591968e-08	gray	1
10Q2E5	1.0731160211017	0	1	6.74292056769148e-08	gray	1
10Q2G10	1.04902154901386	0	1	0.0323626128889391	gray	1
10Q2G6	1.0891912332393	0	1	2.33596268907465e-10	gray	1
10Q2H10	0.98600989025613	0	1	0.00041844679812717	gray	1
10Q3B11	1.01347235085201	0	1	0.0107512998004744	gray	1
10Q3C12	1.05695917319201	0	1	0.00315371767096115	gray	1
10Q3D10	0.95079067032086	0	1	1.28611016128618e-14	gray	1
10Q3E11	1.05497296968274	0	1	0.00193174228830851	gray	1
10Q3E5	1.14024408278048	0	1	1.01056267813867e-35	gray	1
10Q3F12	1.04760369351136	0	1	0.000545626252126335	gray	1
10Q3F6	1.04979035744801	0	1	0.00431720198092896	gray	1
10Q3H6	1.14404586291133	0	1	7.75694989903382e-29	gray	1
10Q4A4	1.08207917694129	0	1	4.7006186908317e-05	gray	1
10Q4A5	1.09081986763746	0	1	1.16805257499002e-08	gray	1
10Q4B12	0.970487518730545	0	1	3.88908976451669e-07	gray	1
10Q4B5	1.1101171547793	0	1	8.53983378068461e-15	gray	1
10Q4D11	0.98735358362173	0	1	0.000889104506985639	gray	1
10Q4F4	1.07556401823956	0	1	1.48560596256214e-16	gray	1
10Q4G5	1.11782998907933	0	1	4.70255844412532e-25	gray	1
10Q4H4	1.04510015019577	0	1	0.0012257161389515	gray	1
10Q4H6	1.1467983091354	0	1	1.14028677728376e-31	gray	1
10Q1A10	1.04353205613173	0	1	0.602590712443355	gray	1
10Q1A4	1.04626298038939	0	1	0.367325805454272	gray	1
10Q1B12	1.00914126785033	0	1	0.0302066987383467	gray	1
10Q1C11	1.02351955765613	0	1	0.801303388663178	gray	1
10Q1C12	1.03127973013972	0	1	0.556222566262305	gray	1
10Q1C5	1.03230864292992	0	1	0.492948839322526	gray	1
10Q1C6	1.04827103608856	0	1	0.381525358026293	gray	1
10Q1D11	1.03193670902624	0	1	0.853680932353842	gray	1
10Q1D12	1.04841010628875	0	1	0.141376351684352	gray	1
10Q1D4	1.0404786749406	0	1	0.47448267652543	gray	1
10Q1D5	1.02805261700362	0	1	0.808507954030522	gray	1
10Q1E10	1.03239449458008	0	1	0.214013975428346	gray	1
10Q1E11	1.04939190839394	0	1	0.0150336404845695	gray	1
10Q1E12	1.00392702125436	0	1	0.0123341036731559	gray	1
10Q1E4	1.0386216706056	0	1	0.217353022188638	gray	1
10Q1F10	1.02072430922235	0	1	0.862662953469181	gray	1
10Q1F4	1.02595116755908	0	1	0.744799087791114	gray	1
10Q1G11	1.01489077019844	0	1	0.576098512438534	gray	1
10Q1H6	1.0279555739977	0	1	0.416923076747131	gray	1
10Q2A10	1.04606260696574	0	1	0.812814192833247	gray	1
10Q2A12	1.01646887574737	0	1	0.0165199564746229	gray	1
10Q2A6	1.04719609449535	0	1	0.299256147497124	gray	1
10Q2B10	1.04396641415808	0	1	0.911154893294134	gray	1
10Q2B11	1.02234365450255	0	1	0.140967815554469	gray	1
10Q2B12	1.0341527513616	0	1	0.518332070146711	gray	1
10Q2B4	1.04224984315467	0	1	0.894693869356972	gray	1
10Q2B6	1.03787074336571	0	1	0.604131432460243	gray	1
10Q2C11	1.03054444989121	0	1	0.781832265697256	gray	1
10Q2C5	1.05133478250284	0	1	0.145804456216491	gray	1
10Q2D12	1.02859321720444	0	1	0.951781214779356	gray	1
10Q2D5	1.02713804720373	0	1	0.500043106291936	gray	1
10Q2E10	1.02517738178748	0	1	0.573273359325307	gray	1
10Q2E11	1.03013998411459	0	1	0.585771282548953	gray	1
10Q2E6	1.00686272800101	0	1	0.0719922832420299	gray	1
10Q2F12	1.01244184146563	0	1	0.411297251884074	gray	1
10Q2G11	1.03214150442135	0	1	0.534127106136571	gray	1
10Q2G12	1.01811010267985	0	1	0.478750108623964	gray	1
10Q2G4	1.03850365285752	0	1	0.138421745373813	gray	1
10Q2H11	1.02705645258665	0	1	0.795483071275655	gray	1
10Q2H4	1.02483865158914	0	1	0.784281462824561	gray	1
10Q2H6	1.02375471709894	0	1	0.914380729079138	gray	1
10Q3A11	1.04286285751666	0	1	0.887221769942047	gray	1
10Q3A12	1.02280418569748	0	1	0.242470514077984	gray	1
10Q3A4	1.04590545494512	0	1	0.671516870126689	gray	1
10Q3B10	1.03082053519799	0	1	0.371375414303459	gray	1
10Q3B4	1.04498892067845	0	1	0.764782566351798	gray	1
10Q3B5	1.02731563855432	0	1	0.161439023664271	gray	1
10Q3B6	1.06344391782188	0	1	0.00572169520133713	gray	1
10Q3C11	1.0286043043895	0	1	0.965399141359959	gray	1
10Q3C6	1.04617932980696	0	1	0.4562130324479	gray	1
10Q3D5	1.01856612956593	0	1	0.264400695499778	gray	1
10Q3D6	1.04849694981593	0	1	0.0631363414137732	gray	1
10Q3E4	1.0400195937746	0	1	0.134295094102966	gray	1
10Q3E6	1.03230364331089	0	1	0.358621856181236	gray	1
10Q3F10	1.02172581006417	0	1	0.695356905329359	gray	1
10Q3G10	1.02395959387392	0	1	0.847216075322366	gray	1
10Q3G11	1.01563977368971	0	1	0.795588871508154	gray	1
10Q3G12	1.02829052013618	0	1	0.836483662620258	gray	1
10Q3G4	1.0194514602664	0	1	0.876259491402231	gray	1
10Q3G6	1.01906815240719	0	1	0.464124171987151	gray	1
10Q3H12	1.02139265936689	0	1	0.87016327247601	gray	1
10Q3H5	1.02895174312873	0	1	0.735066773834506	gray	1
10Q4A10	1.04365663173151	0	1	0.334598459182658	gray	1
10Q4A6	1.02950330986875	0	1	0.723367454238465	gray	1
10Q4B10	1.04430132424949	0	1	0.386469079128551	gray	1
10Q4B6	1.02714865772368	0	1	0.219178501487987	gray	1
10Q4C10	1.03269672372018	0	1	0.745455993109405	gray	1
10Q4C12	1.02410860165047	0	1	0.701027844022416	gray	1
10Q4C5	1.02916662697811	0	1	0.722310819623386	gray	1
10Q4C6	1.01592653175052	0	1	0.0796094813062015	gray	1
10Q4D4	1.01733488169087	0	1	0.178981970257143	gray	1
10Q4D6	1.02707003362544	0	1	0.938391087046734	gray	1
10Q4E11	1.02892713718918	0	1	0.450072430658091	gray	1
10Q4E12	1.01258182622109	0	1	0.619717829773632	gray	1
10Q4E5	1.04922803241558	0	1	0.00916096702959192	gray	1
10Q4E6	1.03216330742006	0	1	0.883267729572729	gray	1
10Q4F10	1.01855122069127	0	1	0.815923363110709	gray	1
10Q4F5	1.00592394112534	0	1	0.133511755816575	gray	1
10Q4F6	1.02553130135583	0	1	0.23849282615412	gray	1
10Q4G10	1.03907034262318	0	1	0.0696169052844984	gray	1
10Q4G11	1.01876445891029	0	1	0.970197313901368	gray	1
10Q4G12	1.01579843593636	0	1	0.615715564672392	gray	1
10Q4H10	1.03417531143302	0	1	0.0104047450159834	gray	1
10Q4H5	1.01535426206343	0	1	0.872057696266654	gray	1
1Q1A10	0.989419174048385	0	1	0.96474526231236	gray	1
1Q1A11	0.986471391574452	0	1	0.576050003120505	gray	1
1Q1A12	0.965199513861663	0	1	0.0374101270206263	gray	1
1Q1A6	0.978502011667211	0	1	0.327476268846529	gray	1
1Q1B11	1.00036847505746	0	1	0.189417832509397	gray	1
1Q1B5	0.985486481916883	0	1	0.976147420356617	gray	1
1Q1C12	0.965907462755508	0	1	0.426582804442302	gray	1
1Q1C6	0.976904444770145	0	1	0.637259940564293	gray	1
1Q1D10	0.978331520216358	0	1	0.895838201945405	gray	1
1Q1D11	0.978967757411025	0	1	0.825806578159383	gray	1
1Q1D12	0.97036652390349	0	1	0.815722353674984	gray	1
1Q1D5	0.985935773072986	0	1	0.961566474774497	gray	1
1Q1E11	0.981329400868928	0	1	0.408113301679743	gray	1
1Q1E12	0.975381169504374	0	1	0.646610039881338	gray	1
1Q1E4	0.987574130310648	0	1	0.0857816679572088	gray	1
1Q1E5	0.976689331537758	0	1	0.416160477458014	gray	1
1Q1F10	0.961454516338066	0	1	0.994713389898527	gray	1
1Q1F4	0.976377600316527	0	1	0.166088722768765	gray	1
1Q1G10	0.96326410306354	0	1	0.852799947310694	gray	1
1Q1G11	0.979053363935568	0	1	0.272903288770395	gray	1
1Q1G4	0.980422573704054	0	1	0.129445395929919	gray	1
1Q1G6	0.989459768586999	0	1	0.0671713219591444	gray	1
1Q1H12	0.975929597784985	0	1	0.211225555038138	gray	1
1Q1H5	0.982463052719193	0	1	0.206148106443803	gray	1
1Q2A12	1.00853564339747	0	1	0.0412426987741183	gray	1
1Q2A4	0.988180395301284	0	1	0.695368259958119	gray	1
1Q2A5	0.987778222815223	0	1	0.95377578391633	gray	1
1Q2B10	0.983711917007668	0	1	0.897508830126148	gray	1
1Q2B12	0.958278425635332	0	1	0.0301952027568097	gray	1
1Q2B4	0.983257383167023	0	1	0.501950872599947	gray	1
1Q2B5	0.974925688058793	0	1	0.254256810984206	gray	1
1Q2C12	0.969304493540482	0	1	0.882571290860442	gray	1
1Q2C5	0.992193077275952	0	1	0.269004263689521	gray	1
1Q2D11	0.973737011445356	0	1	0.837177461932455	gray	1
1Q2D12	0.97218227843251	0	1	0.729484831741224	gray	1
1Q2D6	0.978345022916328	0	1	0.930038063560259	gray	1
1Q2E12	0.979102629174309	0	1	0.32613209922244	gray	1
1Q2E6	0.992399632026586	0	1	0.199849992164839	gray	1
1Q2F11	0.964167417297025	0	1	0.41409030882642	gray	1
1Q2F5	0.985108372468823	0	1	0.164285928292844	gray	1
1Q2F6	0.983105212727358	0	1	0.278722899217036	gray	1
1Q2G10	0.979865227079166	0	1	0.359049090939806	gray	1
1Q2G11	0.970344350878138	0	1	0.857554505650592	gray	1
1Q2G12	0.979872660722112	0	1	0.657869226631719	gray	1
1Q2G4	0.973592317377057	0	1	0.695599059224786	gray	1
1Q2G6	0.988933710526459	0	1	0.0466390153895607	gray	1
1Q2H11	0.968948302075968	0	1	0.351481553643452	gray	1
1Q2H4	0.973904655328169	0	1	0.80491153800108	gray	1
1Q2H5	0.974840820049441	0	1	0.949352783433067	gray	1
1Q3A10	0.97847070065943	0	1	0.236005424571567	gray	1
1Q3B10	0.972068663660884	0	1	0.118874050408867	gray	1
1Q3B11	0.963266056893746	0	1	0.0292250444627418	gray	1
1Q3B12	0.973840591268096	0	1	0.426734563915214	gray	1
1Q3B4	0.971600946333521	0	1	0.180937496480758	gray	1
1Q3B6	0.986376571449886	0	1	0.901930752873933	gray	1
1Q3C12	0.977126716939046	0	1	0.889362093959127	gray	1
1Q3D10	0.969138862500413	0	1	0.446710037179777	gray	1
1Q3D11	0.958462442808924	0	1	0.120035019580197	gray	1
1Q3D12	0.973197495719226	0	1	0.718407701061907	gray	1
1Q3D4	1.00295251316954	0	1	0.0214423669852179	gray	1
1Q3D6	0.989514264859668	0	1	0.465701111036124	gray	1
1Q3E10	0.954520046430832	0	1	0.180325395686099	gray	1
1Q3E11	0.964570543790672	0	1	0.536583925062163	gray	1
1Q3E12	0.984066889062203	0	1	0.0884783722072257	gray	1
1Q3E4	0.971934181409808	0	1	0.432828558237886	gray	1
1Q3E6	0.97383953310995	0	1	0.944886659098134	gray	1
1Q3F5	1.03613181269986	0	1	0.0160187700455222	gray	1
1Q3F6	1.0256169420606	0	1	0.509050973073849	gray	1
1Q3G12	0.974676654426413	0	1	0.793100411506283	gray	1
1Q3G5	0.988254097671237	0	1	0.148611107391754	gray	1
1Q3H10	0.972463065216975	0	1	0.605538547227692	gray	1
1Q3H12	0.983422802999586	0	1	0.260180196110199	gray	1
1Q3H4	0.988220730266478	0	1	0.143541611341204	gray	1
1Q3H5	0.974959927182774	0	1	0.765029330947325	gray	1
1Q4A11	0.995759947780967	0	1	0.244730993259746	gray	1
1Q4A5	1.00555956414597	0	1	0.132920207747859	gray	1
1Q4B10	0.979864262563142	0	1	0.40784684666816	gray	1
1Q4B11	0.979755297681875	0	1	0.966160868127767	gray	1
1Q4B12	0.99936245791186	0	1	0.0676809597707938	gray	1
1Q4B6	0.97035242900274	0	1	0.0385489640071537	gray	1
1Q4C11	0.961694536029007	0	1	0.0930347547486062	gray	1
1Q4C6	0.969675003262462	0	1	0.0839998531525281	gray	1
1Q4D12	0.972948002402118	0	1	0.98883372477553	gray	1
1Q4D6	0.970760731526385	0	1	0.275340854746896	gray	1
1Q4E10	0.967931595894467	0	1	0.952825692708742	gray	1
1Q4F10	0.965629702583838	0	1	0.773569444289771	gray	1
1Q4F12	0.97601372844811	0	1	0.404261692363898	gray	1
1Q4G6	0.971748968792174	0	1	0.969656393751829	gray	1
1Q4H11	0.975828820571607	0	1	0.663531830795701	gray	1
1Q4H5	0.974714044039992	0	1	0.573707537083523	gray	1
1Q4H6	0.99143760694453	0	1	0.00413919746107308	gray	1
2Q1A10	0.983893915833289	0	1	0.8187136721977	gray	1
2Q1A12	0.987260406646505	0	1	0.442139564858534	gray	1
2Q1A4	0.992956210077668	0	1	0.433209685888613	gray	1
2Q1B10	0.996955618464808	0	1	0.234303447047038	gray	1
2Q1B11	0.995631321072035	0	1	0.196718207501268	gray	1
2Q1B12	0.988710117237998	0	1	0.23042114970225	gray	1
2Q1C10	0.988661763878441	0	1	0.309220204396612	gray	1
2Q1C12	0.988519083061183	0	1	0.116271589491873	gray	1
2Q1C6	1.01747640134511	0	1	0.0195017171362289	gray	1
2Q1D10	0.989763667232707	0	1	0.564517581303786	gray	1
2Q1D11	0.970192132733782	0	1	0.72023406965374	gray	1
2Q1D12	0.991756868698098	0	1	0.0745640387532948	gray	1
2Q1D4	0.984453899041837	0	1	0.638736786941957	gray	1
2Q1E10	0.968668766763685	0	1	0.417864992572887	gray	1
2Q1E12	0.964095041684199	0	1	0.704543454505215	gray	1
2Q1E4	0.976425108047555	0	1	0.684265199779065	gray	1
2Q1E6	0.982463152072517	0	1	0.651585653515506	gray	1
2Q1F10	0.985755423670202	0	1	0.345175608777851	gray	1
2Q1F11	0.964529037144525	0	1	0.567099613436666	gray	1
2Q1F12	0.934174074172056	0	1	0.0660807850485947	gray	1
2Q1F4	1.00915035089822	0	1	0.00760773943282235	gray	1
2Q1F6	0.980747667031059	0	1	0.368167389722771	gray	1
2Q1G5	0.979895030195218	0	1	0.627780485815838	gray	1
2Q1H11	0.97671052956359	0	1	0.704854628524488	gray	1
2Q1H4	0.985607677021515	0	1	0.332696240518253	gray	1
2Q2A12	0.981104932870964	0	1	0.723120731718691	gray	1
2Q2A4	0.984537651158299	0	1	0.293101713368825	gray	1
2Q2B10	1.0105498300806	0	1	0.230850099839081	gray	1
2Q2B11	0.973187238418848	0	1	0.589596899983026	gray	1
2Q2B12	0.98169112583523	0	1	0.89526960397161	gray	1
2Q2B4	1.01863911087324	0	1	0.00413142596331864	gray	1
2Q2B6	0.977574545725613	0	1	0.444856496013159	gray	1
2Q2C11	0.975354218881042	0	1	0.670988350729673	gray	1
2Q2C12	0.987297407772318	0	1	0.377507696307686	gray	1
2Q2C5	1.01189713441539	0	1	0.0361283334775864	gray	1
2Q2D11	0.971044785835257	0	1	0.82531470548237	gray	1
2Q2D12	0.955232393582204	0	1	0.244879049496995	gray	1
2Q2D5	0.969794869204336	0	1	0.308205877752765	gray	1
2Q2D6	1.00817487083496	0	1	0.0305437446007217	gray	1
2Q2E11	0.971468053453316	0	1	0.994405259308836	gray	1
2Q2E12	0.988787810343327	0	1	0.0277256211682085	gray	1
2Q2E6	0.981079258740246	0	1	0.849383838313433	gray	1
2Q2F10	0.9539068150638	0	1	0.0955430717146082	gray	1
2Q2F11	0.975213889025028	0	1	0.776215497865772	gray	1
2Q2F4	0.977048479037099	0	1	0.850916163194703	gray	1
2Q2F6	0.970370920869901	0	1	0.731095505837073	gray	1
2Q2G11	0.965942483312933	0	1	0.956539640267257	gray	1
2Q2G4	0.984393948631224	0	1	0.305814026734942	gray	1
2Q2G5	0.961512912933239	0	1	0.837616281157056	gray	1
2Q2G6	0.989679063757191	0	1	0.135650892638325	gray	1
2Q2H12	0.968789274771853	0	1	0.910967317442907	gray	1
2Q2H5	0.972347301312079	0	1	0.759449549085931	gray	1
2Q3A10	0.99392530285708	0	1	0.627190969898504	gray	1
2Q3A4	0.983385704023827	0	1	0.5802106669896	gray	1
2Q3A5	0.986136034688011	0	1	0.760658954544257	gray	1
2Q3B10	0.97261789140726	0	1	0.199208082387761	gray	1
2Q3B11	0.976826792100077	0	1	0.921284076883924	gray	1
2Q3B12	0.983883556584648	0	1	0.22507987724183	gray	1
2Q3B4	0.980919275179635	0	1	0.549833261133176	gray	1
2Q3B5	0.991013904571403	0	1	0.661650127891631	gray	1
2Q3C12	0.979409736073819	0	1	0.367481768591042	gray	1
2Q3C6	0.982270798852285	0	1	0.600664434579453	gray	1
2Q3D11	0.96450157837188	0	1	0.81692466690585	gray	1
2Q3D5	0.962086817007983	0	1	0.246563355591533	gray	1
2Q3D6	1.00273541948309	0	1	0.145713405838435	gray	1
2Q3E10	1.00041317621748	0	1	0.0787967320509119	gray	1
2Q3E12	0.961022774728327	0	1	0.606478352733189	gray	1
2Q3E4	0.966369009362766	0	1	0.380774679251235	gray	1
2Q3E6	0.971677278684603	0	1	0.891587708124306	gray	1
2Q3F10	0.978380606723985	0	1	0.888994683209185	gray	1
2Q3F11	0.953790059306878	0	1	0.407246218773019	gray	1
2Q3F12	0.978791222016896	0	1	0.579012595973062	gray	1
2Q3F6	1.00493825043859	0	1	0.121142087105014	gray	1
2Q3G12	0.977721418527509	0	1	0.693815419947323	gray	1
2Q3G4	0.978285521770297	0	1	0.715592934613721	gray	1
2Q3H10	0.940101251655751	0	1	0.0165217978162894	gray	1
2Q3H11	0.975396106479157	0	1	0.990663778429706	gray	1
2Q3H12	0.985267898102365	0	1	0.142028778022047	gray	1
2Q3H5	0.977966428941289	0	1	0.937416094579017	gray	1
2Q3H6	0.97109735018432	0	1	0.723651659964725	gray	1
2Q4A10	0.982218403293532	0	1	0.667486386021732	gray	1
2Q4A12	0.981280022633101	0	1	0.771112699961769	gray	1
2Q4B11	0.981054890418558	0	1	0.705199098055429	gray	1
2Q4B12	0.979816639885574	0	1	0.711401758363896	gray	1
2Q4B4	0.981243268195547	0	1	0.407298161536093	gray	1
2Q4C10	0.97891440758349	0	1	0.73709160119811	gray	1
2Q4C11	0.992143748364201	0	1	0.797857163562143	gray	1
2Q4C12	0.978438795418487	0	1	0.770790151290667	gray	1
2Q4C4	0.970186894722433	0	1	0.271021008557733	gray	1
2Q4C6	0.976156003995458	0	1	0.362703393086347	gray	1
2Q4D10	1.01365926531227	0	1	0.0380619605366268	gray	1
2Q4D11	0.977802071432582	0	1	0.82947175831775	gray	1
2Q4D12	0.981853570955637	0	1	0.540151130613955	gray	1
2Q4E10	0.951599375122375	0	1	0.0948449970063618	gray	1
2Q4E11	0.973712908660191	0	1	0.890275847777898	gray	1
2Q4E12	0.973141210112612	0	1	0.625070762750465	gray	1
2Q4E4	0.969540719619014	0	1	0.450316366308337	gray	1
2Q4F12	0.97482731132267	0	1	0.928696752484918	gray	1
2Q4F4	0.982006678596328	0	1	0.840074005464784	gray	1
2Q4F6	1.00276137845655	0	1	0.0992318070023699	gray	1
2Q4G11	0.971974051190541	0	1	0.954761220746982	gray	1
2Q4G12	0.971647478856732	0	1	0.930875335251621	gray	1
2Q4H11	0.973536104167504	0	1	0.959305260189705	gray	1
2Q4H12	0.982776727521548	0	1	0.331896871935367	gray	1
3Q1B10	0.943748945859621	0	1	0.0216884563316549	gray	1
3Q1B11	0.964424584421676	0	1	0.619054535466604	gray	1
3Q1B6	0.974089132831128	0	1	0.891278792100285	gray	1
3Q1C12	0.961874716023783	0	1	0.945341715323343	gray	1
3Q1C5	0.975963098546058	0	1	0.723996469623623	gray	1
3Q1D12	0.967372230218891	0	1	0.745777028462512	gray	1
3Q1D4	0.975476726025495	0	1	0.792948308986326	gray	1
3Q1D5	0.959931973196988	0	1	0.640295940986591	gray	1
3Q1F10	0.925506012454762	0	1	0.0227947804315438	gray	1
3Q1F11	0.963751634355426	0	1	0.767025408107978	gray	1
3Q1F4	0.973799518980894	0	1	0.380091014103581	gray	1
3Q1G11	0.969144194490631	0	1	0.535255309140625	gray	1
3Q1G4	0.972495725324765	0	1	0.0672235792379427	gray	1
3Q1G5	0.962642926349972	0	1	0.484459916903419	gray	1
3Q2A10	1.03153129603436	0	1	0.100246389405333	gray	1
3Q2A11	0.977262609112071	0	1	0.318993696883228	gray	1
3Q2B10	0.96773984721173	0	1	0.67239027528985	gray	1
3Q2B11	0.970430529228181	0	1	0.785255682521464	gray	1
3Q2B12	0.972066288822172	0	1	0.881014342697877	gray	1
3Q2C10	0.977143163572115	0	1	0.86104307982864	gray	1
3Q2C12	0.982888731775711	0	1	0.534091009499348	gray	1
3Q2C5	0.987332368960811	0	1	0.528952102549888	gray	1
3Q2D12	0.966779868134824	0	1	0.459473214451382	gray	1
3Q2D5	0.967756571052949	0	1	0.90566655234112	gray	1
3Q2E10	0.962951468106559	0	1	0.501346574462829	gray	1
3Q2E11	0.970259884148688	0	1	0.252157000229301	gray	1
3Q2E6	0.964031120294419	0	1	0.771367209550979	gray	1
3Q2F11	0.960843889562199	0	1	0.48419817664051	gray	1
3Q2F5	0.985839856147833	0	1	0.0322531887102475	gray	1
3Q2G10	0.972404811031995	0	1	0.478202789226378	gray	1
3Q2G11	0.956741442217709	0	1	0.334203479022621	gray	1
3Q2G12	0.97053556329606	0	1	0.820253182113953	gray	1
3Q2G5	0.973682912857649	0	1	0.324013305377976	gray	1
3Q2H11	0.967340509151081	0	1	0.912590927840925	gray	1
3Q2H5	0.97601994655241	0	1	0.442884727572139	gray	1
3Q3A10	0.981105192651506	0	1	0.72936583003355	gray	1
3Q3A4	0.976838934609939	0	1	0.561585191642872	gray	1
3Q3A5	0.990070817920312	0	1	0.543165634214729	gray	1
3Q3B10	0.977817236136095	0	1	0.475290326650641	gray	1
3Q3B11	0.978451087887996	0	1	0.853531201039724	gray	1
3Q3B5	1.02081383843582	0	1	0.0369394343967023	gray	1
3Q3C4	0.998353053826491	0	1	0.124826369687239	gray	1
3Q3C6	0.968007926815555	0	1	0.578332562600768	gray	1
3Q3D10	0.962451293911952	0	1	0.72950192591545	gray	1
3Q3D11	0.965732120254582	0	1	0.386881384362412	gray	1
3Q3D4	0.9590090792844	0	1	0.133053186786583	gray	1
3Q3E10	0.943020495386568	0	1	0.182096277913155	gray	1
3Q3E11	0.970025544668431	0	1	0.310029602215174	gray	1
3Q3E12	0.962498077031589	0	1	0.619054732176058	gray	1
3Q3E4	0.967796287166576	0	1	0.787817830761251	gray	1
3Q3E5	0.962070376694838	0	1	0.504420812107016	gray	1
3Q3E6	0.979502032467027	0	1	0.219894190741273	gray	1
3Q3F10	0.980793948950269	0	1	0.393711569196976	gray	1
3Q3F12	0.958337037135652	0	1	0.865117978660234	gray	1
3Q3F5	0.970998357408588	0	1	0.449754725879303	gray	1
3Q3G11	0.965935999465883	0	1	0.304719275933875	gray	1
3Q3G12	0.967236891434597	0	1	0.456185772742577	gray	1
3Q3G5	0.975298971099781	0	1	0.467934789140672	gray	1
3Q3H11	0.951148115851946	0	1	0.333918849957334	gray	1
3Q3H12	0.960107902112672	0	1	0.670265427438205	gray	1
3Q3H4	0.963620973760084	0	1	0.940589909304115	gray	1
3Q3H5	0.968536177996762	0	1	0.90303405020161	gray	1
3Q4A10	0.967601645338609	0	1	0.226279182329329	gray	1
3Q4A11	0.967556989647472	0	1	0.305738803561757	gray	1
3Q4A12	0.971381461883811	0	1	0.754238455398466	gray	1
3Q4B10	0.965290628793775	0	1	0.211007978119512	gray	1
3Q4B12	0.957483506625566	0	1	0.32265227455177	gray	1
3Q4B4	0.984197144972414	0	1	0.95056568457387	gray	1
3Q4B6	0.982900471487374	0	1	0.647439734621474	gray	1
3Q4C10	0.994326551044476	0	1	0.203828898451647	gray	1
3Q4C11	0.964094494144261	0	1	0.567747328543344	gray	1
3Q4D10	0.967217633911111	0	1	0.318302809121098	gray	1
3Q4D5	0.969623847306022	0	1	0.430984322595795	gray	1
3Q4E10	0.979704421092862	0	1	0.471634115825706	gray	1
3Q4E11	0.956668932340877	0	1	0.878550480559589	gray	1
3Q4E5	0.953259722809262	0	1	0.272997658713518	gray	1
3Q4E6	1.00168264796777	0	1	0.00105347240657675	gray	1
3Q4F11	0.968702976615547	0	1	0.845125931922214	gray	1
3Q4F4	0.980522258154954	0	1	0.436915646213476	gray	1
3Q4G10	0.974159300006803	0	1	0.567627516586271	gray	1
3Q4G4	0.978187389963338	0	1	0.0562167065611286	gray	1
3Q4G5	0.96346328429082	0	1	0.841332950505664	gray	1
3Q4G6	0.96522761553695	0	1	0.509489030214131	gray	1
4Q1A10	0.995280524616344	0	1	0.559010817689194	gray	1
4Q1A11	0.98129671011566	0	1	0.348809628858741	gray	1
4Q1A12	0.985677561143524	0	1	0.806961163053593	gray	1
4Q1A4	0.99309656433638	0	1	0.565334052693775	gray	1
4Q1A6	1.00294011334604	0	1	0.0747317402123532	gray	1
4Q1B10	0.983369321118862	0	1	0.936592701081825	gray	1
4Q1B11	0.985444573320208	0	1	0.358698025572308	gray	1
4Q1C10	0.983480491083197	0	1	0.143570683759851	gray	1
4Q1C11	0.996599204078557	0	1	0.0261584378204843	gray	1
4Q1C12	0.982929017984325	0	1	0.037767529095488	gray	1
4Q1C4	0.986671727292883	0	1	0.322664680110741	gray	1
4Q1C5	0.982060160813115	0	1	0.902798194787044	gray	1
4Q1C6	0.968394288736738	0	1	0.189477869282408	gray	1
4Q1D10	0.989010790952531	0	1	0.105679713887006	gray	1
4Q1D11	0.9791993882828	0	1	0.0330906328476865	gray	1
4Q1D12	0.988113081331767	0	1	0.109470542352462	gray	1
4Q1E10	0.984705984906994	0	1	0.0218396902135546	gray	1
4Q1E12	0.98133572167974	0	1	0.0584608226872553	gray	1
4Q1E5	0.990503384115243	0	1	0.0306745649046308	gray	1
4Q1F10	0.979120941732703	0	1	0.472205408836336	gray	1
4Q1F11	0.97103428907771	0	1	0.847003332124196	gray	1
4Q1F12	0.978815803134787	0	1	0.284142022365743	gray	1
4Q1F5	0.996633174299055	0	1	0.00849913555972001	gray	1
4Q1G11	0.988689411700657	0	1	0.0156605669571029	gray	1
4Q1H10	0.977422989640053	0	1	0.512755474231857	gray	1
4Q1H11	0.984276326175063	0	1	0.199286452068655	gray	1
4Q1H12	0.979963163044965	0	1	0.538922300903045	gray	1
4Q1H4	0.984372354751872	0	1	0.229180176578011	gray	1
4Q1H6	0.98517480768957	0	1	0.022998549373026	gray	1
4Q2A10	0.97956107218717	0	1	0.00871514346816411	gray	1
4Q2A5	1.00632126530906	0	1	0.3392465574754	gray	1
4Q2B11	0.987412066053531	0	1	0.540177571696758	gray	1
4Q2B12	0.98093861787681	0	1	0.895877636696009	gray	1
4Q2C10	0.986719003099995	0	1	0.448947532346684	gray	1
4Q2C4	0.971024374219039	0	1	0.0553434433475202	gray	1
4Q2C5	1.00781567247693	0	1	0.104845850117282	gray	1
4Q2D10	0.975428403451303	0	1	0.450596028901584	gray	1
4Q2D11	0.970861885160278	0	1	0.177675432004207	gray	1
4Q2D12	0.973856814419191	0	1	0.957777042216588	gray	1
4Q2D6	0.982974535712583	0	1	0.716408992737526	gray	1
4Q2E10	0.988935607955413	0	1	0.278982799890141	gray	1
4Q2E11	0.978761358486117	0	1	0.397370134989791	gray	1
4Q2E4	0.991273248253783	0	1	0.105178735145087	gray	1
4Q2F12	0.975304191767546	0	1	0.797718359883763	gray	1
4Q2F4	1.00222366833989	0	1	0.0178684916362613	gray	1
4Q2G10	0.968247685626685	0	1	0.525443527013885	gray	1
4Q2G12	0.99341159396782	0	1	0.100596078803005	gray	1
4Q2G5	0.984323185335886	0	1	0.110449806881864	gray	1
4Q2H11	0.984766222137392	0	1	0.337495835629786	gray	1
4Q2H12	0.978196461926899	0	1	0.911197005678937	gray	1
4Q2H4	0.984002311293191	0	1	0.258956495766728	gray	1
4Q2H5	0.99328526716912	0	1	0.0714048058804799	gray	1
4Q3A10	0.996255846366721	0	1	0.555672894712939	gray	1
4Q3A11	1.01081061518444	0	1	0.2053360177127	gray	1
4Q3A12	0.980750735871903	0	1	0.132048027358178	gray	1
4Q3B10	0.996153371677043	0	1	0.661523889680509	gray	1
4Q3B11	0.984255689989389	0	1	0.140192891133793	gray	1
4Q3B12	0.970882445160295	0	1	0.0600058400965054	gray	1
4Q3B5	0.995662420836681	0	1	0.701501874025892	gray	1
4Q3C11	0.969091215915214	0	1	0.0500952803666207	gray	1
4Q3C4	0.984516958269307	0	1	0.234180428453466	gray	1
4Q3D10	0.980275669014816	0	1	0.451899648394546	gray	1
4Q3D11	0.972680776595881	0	1	0.111288551704636	gray	1
4Q3D12	0.979419100588372	0	1	0.608814993264032	gray	1
4Q3D5	0.965586783343348	0	1	0.0144177771820042	gray	1
4Q3D6	0.984701934700781	0	1	0.613025337276186	gray	1
4Q3E10	0.986613274108476	0	1	0.677683607729893	gray	1
4Q3E11	0.975514543537842	0	1	0.87409621644971	gray	1
4Q3E12	0.975130433022718	0	1	0.942415441492394	gray	1
4Q3E5	0.976970192424574	0	1	0.416498430154017	gray	1
4Q3F10	0.967773726315035	0	1	0.295140679042308	gray	1
4Q3F11	0.974466537716613	0	1	0.488291709731406	gray	1
4Q3F12	0.982121096619399	0	1	0.503732940286113	gray	1
4Q3F4	0.981106830807102	0	1	0.855791613375766	gray	1
4Q3F5	0.970999692627048	0	1	0.0910537821640961	gray	1
4Q3G10	0.978978585925544	0	1	0.662329187413654	gray	1
4Q3G11	0.97565038894424	0	1	0.748334294633946	gray	1
4Q3G6	0.981506873747665	0	1	0.568647273592128	gray	1
4Q3H10	0.980317481743375	0	1	0.957554011740994	gray	1
4Q3H11	0.980166091583564	0	1	0.965583390488246	gray	1
4Q3H12	0.974237686574772	0	1	0.573708229177577	gray	1
4Q4A10	0.978325486952927	0	1	0.1743957417541	gray	1
4Q4A11	0.977755644481105	0	1	0.0612830782193425	gray	1
4Q4A12	0.97171913629916	0	1	0.116376072767364	gray	1
4Q4B10	0.990104312716541	0	1	0.932803314608151	gray	1
4Q4B11	0.982240812824773	0	1	0.612523525135615	gray	1
4Q4B12	0.96558979539381	0	1	0.0408789917959281	gray	1
4Q4C10	0.982217519701374	0	1	0.616744092007653	gray	1
4Q4C12	0.967941542467586	0	1	0.338838918402948	gray	1
4Q4D11	0.970726541507093	0	1	0.38866871032123	gray	1
4Q4D5	1.00194427297656	0	1	0.0110625022534449	gray	1
4Q4E11	0.972800859620957	0	1	0.512058264212316	gray	1
4Q4F10	0.97908710680918	0	1	0.483679618944247	gray	1
4Q4F4	0.968362784183359	0	1	0.300310903391939	gray	1
4Q4F6	0.966944687480097	0	1	0.12124152003925	gray	1
4Q4G10	0.97148230929614	0	1	0.783127924843012	gray	1
4Q4G11	0.995043806261144	0	1	0.014252167039478	gray	1
4Q4G12	0.9599242326106	0	1	0.348284414578708	gray	1
4Q4G6	0.985283376549266	0	1	0.364894011207711	gray	1
4Q4H10	0.977715378636206	0	1	0.950614265413132	gray	1
4Q4H12	0.986582904230729	0	1	0.245316723081963	gray	1
4Q4H4	0.979045271843004	0	1	0.896516461249687	gray	1
4Q4H6	0.979817438390496	0	1	0.63724917503606	gray	1
6Q1A11	0.990312709784107	0	1	0.409560167550839	gray	1
6Q1A12	0.967812089517485	0	1	0.035651268999991	gray	1
6Q1B10	0.974086880832108	0	1	0.43903847213701	gray	1
6Q1B11	0.977830675474983	0	1	0.299226473419263	gray	1
6Q1B12	0.97887479405556	0	1	0.489714267898012	gray	1
6Q1B5	0.99159409757171	0	1	0.236387161138444	gray	1
6Q1C4	0.977133736703601	0	1	0.213261060006918	gray	1
6Q1D10	0.988246311264557	0	1	0.205690498711004	gray	1
6Q1D11	0.972991985951495	0	1	0.991635524686116	gray	1
6Q1D5	0.972738625136763	0	1	0.502780520209833	gray	1
6Q1E4	0.975864838273191	0	1	0.676235387213248	gray	1
6Q1E5	0.968306083703934	0	1	0.641905585296973	gray	1
6Q1E6	0.978975032997795	0	1	0.759829573519113	gray	1
6Q1F6	0.97023679175878	0	1	0.786002393256078	gray	1
6Q1G10	0.975757274761561	0	1	0.549636142006595	gray	1
6Q1G11	0.95583720470654	0	1	0.446462854483373	gray	1
6Q1G12	0.957449468896021	0	1	0.256874668690167	gray	1
6Q1G6	0.96782873416898	0	1	0.643373001774577	gray	1
6Q1H10	0.967195329137659	0	1	0.945198374357743	gray	1
6Q1H12	0.973591435465529	0	1	0.202252310370267	gray	1
6Q1H6	0.977529999495875	0	1	0.137768385528651	gray	1
6Q2A10	0.984270215500989	0	1	0.99050323197721	gray	1
6Q2A11	0.971189826354559	0	1	0.241521211120692	gray	1
6Q2A12	0.98184140821862	0	1	0.64128127232852	gray	1
6Q2A5	0.992892937111831	0	1	0.085790935341233	gray	1
6Q2B4	0.983118875499159	0	1	0.850462274512402	gray	1
6Q2C11	0.966294032916671	0	1	0.199607590366596	gray	1
6Q2D10	0.978553255454763	0	1	0.696848349667035	gray	1
6Q2D12	0.985976864962808	0	1	0.0587646404082797	gray	1
6Q2D5	1.00104600511607	0	1	0.0171562600546548	gray	1
6Q2D6	0.982394922973813	0	1	0.735548691459608	gray	1
6Q2E10	0.96761233138252	0	1	0.427899779504461	gray	1
6Q2E12	0.973256278834813	0	1	0.315637337989014	gray	1
6Q2E4	0.972394080547217	0	1	0.938666265569511	gray	1
6Q2E5	0.989358353692654	0	1	0.0104988272327376	gray	1
6Q2E6	0.982587185703256	0	1	0.087946780377313	gray	1
6Q2F11	0.962739145205939	0	1	0.913953048301671	gray	1
6Q2F6	0.977493595804809	0	1	0.209854576667219	gray	1
6Q2G10	0.981901712112088	0	1	0.136190212257656	gray	1
6Q2G11	0.966289589480296	0	1	0.997638158132596	gray	1
6Q2G12	0.984650819229304	0	1	0.275999139637234	gray	1
6Q2G4	0.977042197473651	0	1	0.382635018574354	gray	1
6Q2G5	0.977171791682645	0	1	0.338844547135834	gray	1
6Q2H10	0.967553224305631	0	1	0.791574357458942	gray	1
6Q2H11	0.982451428097535	0	1	0.396028073410169	gray	1
6Q2H5	0.988857457735601	0	1	0.210538390896553	gray	1
6Q2H6	0.974966769288705	0	1	0.363171382069925	gray	1
6Q3A10	0.974647328827843	0	1	0.672168284061376	gray	1
6Q3A11	0.991941382747745	0	1	0.0515808377954801	gray	1
6Q3A5	0.985435374420548	0	1	0.174971428642492	gray	1
6Q3B10	0.968895297280415	0	1	0.102915926039276	gray	1
6Q3B11	0.980632337919153	0	1	0.745692761036319	gray	1
6Q3B12	0.983051376440167	0	1	0.33046657468777	gray	1
6Q3B4	0.976467848868351	0	1	0.677983783606491	gray	1
6Q3B6	0.982778532096734	0	1	0.778355885644787	gray	1
6Q3C10	0.975372574033535	0	1	0.775780129051312	gray	1
6Q3C11	0.977310764857889	0	1	0.913952362458281	gray	1
6Q3C5	0.97898003677835	0	1	0.925502236109578	gray	1
6Q3D10	0.97542823865995	0	1	0.687749570458123	gray	1
6Q3D4	0.986205844182889	0	1	0.251544637687513	gray	1
6Q3D6	0.990076360035596	0	1	0.166142716279278	gray	1
6Q3E5	0.97696279418033	0	1	0.859694872656023	gray	1
6Q3E6	0.97710429610322	0	1	0.752908757219947	gray	1
6Q3F11	0.979709128646906	0	1	0.0831872075147946	gray	1
6Q3F12	0.97355987351375	0	1	0.451371791725085	gray	1
6Q3F6	0.987114367132286	0	1	0.060334859545747	gray	1
6Q3G11	0.964221022459365	0	1	0.66974155922694	gray	1
6Q3G12	0.97878974745893	0	1	0.41973940110827	gray	1
6Q3H11	0.971711960797028	0	1	0.94862302490299	gray	1
6Q3H12	0.978327113349618	0	1	0.246782159121858	gray	1
6Q3H4	0.974669649621257	0	1	0.339944805188093	gray	1
6Q3H5	0.984255684066954	0	1	0.0106334241271768	gray	1
6Q4A10	0.967281885203649	0	1	0.252883621413321	gray	1
6Q4A12	0.985124664707291	0	1	0.221809295485423	gray	1
6Q4A4	0.975049566810917	0	1	0.369212880890059	gray	1
6Q4B10	0.979306953949188	0	1	0.904322105358877	gray	1
6Q4B4	0.972897832052102	0	1	0.224275668898544	gray	1
6Q4B5	0.990770705326839	0	1	0.278930699098662	gray	1
6Q4B6	0.980103584043437	0	1	0.777984672767176	gray	1
6Q4C12	0.983845760817696	0	1	0.258187127693676	gray	1
6Q4D11	0.965084478871709	0	1	0.598272137223654	gray	1
6Q4D6	0.981909682818568	0	1	0.469396873162984	gray	1
6Q4E10	0.968708948360505	0	1	0.734419481781467	gray	1
6Q4E11	0.974937122337991	0	1	0.846331522386109	gray	1
6Q4E12	0.981340874465879	0	1	0.063024829240953	gray	1
6Q4F11	0.959890102967268	0	1	0.175470120649046	gray	1
6Q4G12	0.968652800320951	0	1	0.548413377138316	gray	1
6Q4G5	0.965868798079524	0	1	0.815622412799475	gray	1
6Q4H11	0.98519487439165	0	1	0.199749324333798	gray	1
6Q4H12	0.978390263707274	0	1	0.194998241926605	gray	1
6Q4H5	0.972311403496996	0	1	0.754823010509218	gray	1
6Q4H6	0.974611142832568	0	1	0.661428533696502	gray	1
7Q1A10	1.01565480932778	0	1	0.529279994159988	gray	1
7Q1A12	1.00640488738672	0	1	0.301687151055409	gray	1
7Q1B10	1.01367424842467	0	1	0.65446775962478	gray	1
7Q1B4	1.02431878546978	0	1	0.262533876708032	gray	1
7Q1C10	1.00647440685836	0	1	0.909569177649748	gray	1
7Q1C11	0.997084694713121	0	1	0.724472214795718	gray	1
7Q1C5	1.00039899371923	0	1	0.660888816579963	gray	1
7Q1D12	0.997190856118398	0	1	0.906481911552679	gray	1
7Q1D4	1.00174919448799	0	1	0.348046695507639	gray	1
7Q1D5	0.989102144471978	0	1	0.570933362638411	gray	1
7Q1E10	0.993897294409196	0	1	0.138233686838425	gray	1
7Q1E11	1.00194563411219	0	1	0.756095405405314	gray	1
7Q1E4	0.988499533027463	0	1	0.72328144847937	gray	1
7Q1F12	1.02274308564425	0	1	0.00907448691987719	gray	1
7Q1F4	1.00048474608751	0	1	0.844872300565187	gray	1
7Q1F5	0.990091477625791	0	1	0.805059534517943	gray	1
7Q1F6	0.995056363958879	0	1	0.914607524731461	gray	1
7Q1G10	0.990484893877045	0	1	0.366028059266695	gray	1
7Q1G4	1.00989549681561	0	1	0.0576108789937287	gray	1
7Q1H11	1.01242364932926	0	1	0.0140809905595966	gray	1
7Q1H4	1.00336701545999	0	1	0.875258191958064	gray	1
7Q1H5	1.0062137301645	0	1	0.183963881871193	gray	1
7Q2A11	1.01328742190544	0	1	0.879935917100585	gray	1
7Q2A12	1.00857567638836	0	1	0.981453779993652	gray	1
7Q2A5	1.02296054907527	0	1	0.972912109665122	gray	1
7Q2B11	0.994162914726573	0	1	0.166642811692792	gray	1
7Q2B12	0.986122802752948	0	1	0.155671494763488	gray	1
7Q2B6	1.03228855227415	0	1	0.21935957250095	gray	1
7Q2C10	0.977681634487508	0	1	0.0292756268103249	gray	1
7Q2C11	0.999241835684911	0	1	0.653250176878261	gray	1
7Q2C4	0.996139297721578	0	1	0.507946733143832	gray	1
7Q2C6	1.00223723132786	0	1	0.280126861691338	gray	1
7Q2D10	0.992472986184561	0	1	0.441313283205508	gray	1
7Q2D11	1.02770661186835	0	1	0.134655529031704	gray	1
7Q2D4	0.984629492008216	0	1	0.336884777792267	gray	1
7Q2E10	0.995002139157846	0	1	0.946198777831364	gray	1
7Q2E4	0.991650827335963	0	1	0.561236540648539	gray	1
7Q2E5	1.00063931728017	0	1	0.682041086531246	gray	1
7Q2F10	0.981225631712492	0	1	0.427119830551997	gray	1
7Q2F12	0.996940687731253	0	1	0.651278893444623	gray	1
7Q2G10	0.990953701572577	0	1	0.997830613573431	gray	1
7Q2G11	1.0047451759077	0	1	0.5003886008675	gray	1
7Q2G4	0.989174887716012	0	1	0.364089345264275	gray	1
7Q2G5	0.9937743790832	0	1	0.646982587111314	gray	1
7Q2G6	1.00800997887692	0	1	0.0617318322396118	gray	1
7Q2H10	0.985662723728126	0	1	0.202050296139128	gray	1
7Q3A10	1.00731591469792	0	1	0.106385989930835	gray	1
7Q3A5	1.02681041693167	0	1	0.687590341432778	gray	1
7Q3A6	1.03579160308256	0	1	0.303595943345466	gray	1
7Q3B10	1.0164653686528	0	1	0.453399603114935	gray	1
7Q3B11	1.01596714521154	0	1	0.866895077678227	gray	1
7Q3B4	1.02340640388364	0	1	0.811500064765552	gray	1
7Q3B5	1.02388334252427	0	1	0.208908578750911	gray	1
7Q3C10	1.01560795657844	0	1	0.957276323619287	gray	1
7Q3C11	0.993707834165605	0	1	0.144369138996593	gray	1
7Q3C5	1.005261256412	0	1	0.686170274604942	gray	1
7Q3D12	0.998658476787888	0	1	0.813354658917565	gray	1
7Q3D4	1.00725710617334	0	1	0.550652390640674	gray	1
7Q3D6	1.00675458572153	0	1	0.760980917697943	gray	1
7Q3E10	1.00858443946897	0	1	0.303633872365835	gray	1
7Q3E11	0.997597739245705	0	1	0.731848978917836	gray	1
7Q3E12	1.00017003473372	0	1	0.488522374385055	gray	1
7Q3E4	1.00134988399906	0	1	0.602647763933924	gray	1
7Q3F11	0.965810727933035	0	1	0.0109217174748371	gray	1
7Q3F12	0.979413599704065	0	1	0.122310582614819	gray	1
7Q3G10	0.989017053428296	0	1	0.656391840223146	gray	1
7Q3G11	0.990388863498939	0	1	0.440025951466793	gray	1
7Q3G4	1.00693247899258	0	1	0.262602208008278	gray	1
7Q3G6	0.995206411032529	0	1	0.654339552288388	gray	1
7Q3H11	0.974722624914455	0	1	0.0213923459581357	gray	1
7Q4A11	0.990040610202099	0	1	0.0381780779252355	gray	1
7Q4A4	1.01535757866481	0	1	0.954265668716264	gray	1
7Q4A5	1.00586304538492	0	1	0.198685734593961	gray	1
7Q4B4	0.995092375252389	0	1	0.0498470140438283	gray	1
7Q4B5	1.00030522742915	0	1	0.287092300653253	gray	1
7Q4C11	0.993954093454327	0	1	0.561961144796928	gray	1
7Q4C12	0.979582575641837	0	1	0.155120639120731	gray	1
7Q4C5	1.05044889446786	0	1	0.0393160312340683	gray	1
7Q4D10	0.980136260827367	0	1	0.0474564474377016	gray	1
7Q4E10	0.989694687695867	0	1	0.756550874635081	gray	1
7Q4E12	0.97901900845083	0	1	0.360470482884775	gray	1
7Q4E4	1.00143327925369	0	1	0.747574416222532	gray	1
7Q4F10	0.979737920751765	0	1	0.512227039800488	gray	1
7Q4F11	0.976910566851165	0	1	0.230639666604751	gray	1
7Q4F12	0.980683257577477	0	1	0.21855118262532	gray	1
7Q4F4	0.985867639663592	0	1	0.193647545596395	gray	1
7Q4F6	0.978349687858625	0	1	0.361385366421983	gray	1
7Q4G12	0.986730202559616	0	1	0.89038190408256	gray	1
7Q4G4	0.990926386793047	0	1	0.834464560728375	gray	1
7Q4G6	0.997582014149294	0	1	0.968088808938306	gray	1
7Q4H12	1.01320765044339	0	1	0.373580092155564	gray	1
7Q4H4	1.00793446005831	0	1	0.482343400301028	gray	1
8Q1A12	1.00973783821053	0	1	0.26512110331116	gray	1
8Q1A4	1.02430805767045	0	1	0.7443559760326	gray	1
8Q1B12	1.00766609699688	0	1	0.16835547326546	gray	1
8Q1B4	1.04834985311217	0	1	0.00105552086715396	gray	1
8Q1B5	1.02721479443385	0	1	0.673715540860124	gray	1
8Q1C11	1.00601245924264	0	1	0.134113740184407	gray	1
8Q1C12	1.00328170465727	0	1	0.281123858441571	gray	1
8Q1D11	0.999328631215668	0	1	0.148915274268702	gray	1
8Q1E10	0.991634568382864	0	1	0.0821764918630504	gray	1
8Q1E11	1.02222648836071	0	1	0.215261932281684	gray	1
8Q1E12	1.00576377059353	0	1	0.667514189974425	gray	1
8Q1E5	1.02859858689835	0	1	0.119934674683577	gray	1
8Q1E6	0.987912331080206	0	1	0.0296174995894295	gray	1
8Q1F12	1.00614345492534	0	1	0.676087696845154	gray	1
8Q1G10	1.01096301812551	0	1	0.208756462788852	gray	1
8Q1G11	1.00297869916724	0	1	0.699023116091275	gray	1
8Q1G5	1.02375202326662	0	1	0.0131461952887847	gray	1
8Q1H10	1.00778212767498	0	1	0.361700370572017	gray	1
8Q1H12	1.0127830074625	0	1	0.597159484068254	gray	1
8Q2A12	0.999397464599834	0	1	0.595909087590679	gray	1
8Q2B10	1.00909925731874	0	1	0.512410977070104	gray	1
8Q2B4	1.00414282075805	0	1	0.483362337654886	gray	1
8Q2B6	1.0229197450443	0	1	0.0127789407770628	gray	1
8Q2C11	1.01538146759117	0	1	0.0739818960212461	gray	1
8Q2C12	0.987539769561749	0	1	0.79896115649168	gray	1
8Q2D11	1.00684674919016	0	1	0.168399194121218	gray	1
8Q2E12	1.00452750876179	0	1	0.164016598080972	gray	1
8Q2E4	1.01454882428299	0	1	0.0838040173384022	gray	1
8Q2F10	1.00495795905797	0	1	0.31859194811108	gray	1
8Q2F4	0.999390890929122	0	1	0.952209875052861	gray	1
8Q2G10	1.01174853229083	0	1	0.169144277197575	gray	1
8Q2G4	1.01390562492326	0	1	0.112575843002694	gray	1
8Q2H10	1.01188185457229	0	1	0.0984750086388188	gray	1
8Q2H12	1.01301722683096	0	1	0.219566937131946	gray	1
8Q2H4	0.992169987517823	0	1	0.683275226001981	gray	1
8Q2H6	1.01432988045297	0	1	0.262470441688707	gray	1
8Q3A10	1.005860385553	0	1	0.538929088214511	gray	1
8Q3A11	1.03451564521796	0	1	0.0283662802110264	gray	1
8Q3A12	1.00275888023405	0	1	0.866990847471882	gray	1
8Q3A4	1.01459761445803	0	1	0.851142550941704	gray	1
8Q3A6	1.03270045635037	0	1	0.0456704023925309	gray	1
8Q3B10	1.00869860947758	0	1	0.810779043050825	gray	1
8Q3B11	1.00714425070987	0	1	0.885132189576467	gray	1
8Q3B6	1.01556863755813	0	1	0.998785810622606	gray	1
8Q3C10	0.995053341558354	0	1	0.370353215391463	gray	1
8Q3C11	1.0083425833852	0	1	0.844283969012293	gray	1
8Q3C4	1.00778311205585	0	1	0.946619434767414	gray	1
8Q3C6	1.00116466582559	0	1	0.189745474544983	gray	1
8Q3D11	1.0108785269641	0	1	0.0699894802124178	gray	1
8Q3D4	1.01842754961564	0	1	0.20012555161849	gray	1
8Q3D5	0.998235832063667	0	1	0.536088872444157	gray	1
8Q3E11	1.00610142739221	0	1	0.268703532692783	gray	1
8Q3E12	1.02057767119079	0	1	0.00950088225142773	gray	1
8Q3F10	1.0037344720065	0	1	0.641752992892632	gray	1
8Q3F11	1.00676017110978	0	1	0.451305504968735	gray	1
8Q3F12	1.00830798185234	0	1	0.237522587442024	gray	1
8Q3F4	0.997424999406916	0	1	0.967707309821383	gray	1
8Q3F5	1.0026661174021	0	1	0.807966410474385	gray	1
8Q3F6	1.0038122112465	0	1	0.827203370710282	gray	1
8Q3G11	0.989965010825682	0	1	0.395808204638858	gray	1
8Q3G5	1.01267099464844	0	1	0.0531703987804732	gray	1
8Q3H10	1.00291764014832	0	1	0.717670767754369	gray	1
8Q4A6	1.01475137557588	0	1	0.284618200953689	gray	1
8Q4B10	1.00586514227456	0	1	0.49851862245644	gray	1
8Q4B11	1.00490269348226	0	1	0.854923291530583	gray	1
8Q4B12	1.00070445042198	0	1	0.806542266661252	gray	1
8Q4B5	1.01157013532764	0	1	0.846179790629132	gray	1
8Q4C12	1.00635534464178	0	1	0.927613018791032	gray	1
8Q4C4	1.00099847079829	0	1	0.483484856816301	gray	1
8Q4C5	1.00879975108561	0	1	0.631100531813268	gray	1
8Q4D10	1.00554349215645	0	1	0.996708166458327	gray	1
8Q4D6	1.00166968251611	0	1	0.605026800603875	gray	1
8Q4E12	0.998527350777259	0	1	0.97693881728381	gray	1
8Q4E5	1.00501097006656	0	1	0.952896450746043	gray	1
8Q4F11	0.991268760293462	0	1	0.272762315309373	gray	1
8Q4F5	1.01549836546211	0	1	0.20775609507518	gray	1
8Q4F6	0.998519297254505	0	1	0.792229272899756	gray	1
8Q4G10	0.990294228060402	0	1	0.360486999446523	gray	1
8Q4G11	0.993974513537818	0	1	0.690370946839406	gray	1
8Q4G12	0.993511734157513	0	1	0.510028530528437	gray	1
8Q4G6	0.996414132809648	0	1	0.738225851950634	gray	1
8Q4H11	1.00447095334902	0	1	0.775291332197855	gray	1
8Q4H12	0.992385116484494	0	1	0.174697324783983	gray	1
8Q4H4	1.01543430753255	0	1	0.395667552527761	gray	1
9Q1A6	1.01041457369944	0	1	0.620189125080859	gray	1
9Q1B10	1.00787211061008	0	1	0.962942390433579	gray	1
9Q1B6	1.01421511585201	0	1	0.453275129460166	gray	1
9Q1C10	1.01357966719041	0	1	0.639256794999252	gray	1
9Q1C11	1.00815504625243	0	1	0.779217468711416	gray	1
9Q1D11	1.00564084339205	0	1	0.810853535687237	gray	1
9Q1D4	1.02878055852502	0	1	0.0842169869730664	gray	1
9Q1D6	1.02299876843739	0	1	0.212496779187101	gray	1
9Q1E11	1.01502195006281	0	1	0.475440264413364	gray	1
9Q1E12	0.999892858331011	0	1	0.603538107681315	gray	1
9Q1E5	1.02055958118194	0	1	0.294292147569945	gray	1
9Q1E6	1.00384669202081	0	1	0.86254003837347	gray	1
9Q1F11	0.999131499375602	0	1	0.745384837054952	gray	1
9Q1F4	1.02193124546479	0	1	0.222408001010346	gray	1
9Q1G12	1.00849870344209	0	1	0.577998132500475	gray	1
9Q1G4	1.0178390148804	0	1	0.259870371671604	gray	1
9Q1G5	1.01792028907058	0	1	0.23004531902272	gray	1
9Q1H10	1.02119818077849	0	1	0.25811460570206	gray	1
9Q1H11	1.03437263758022	0	1	0.0344520410021304	gray	1
9Q1H5	1.02740013056166	0	1	0.183502558582338	gray	1
9Q1H6	1.00608841250114	0	1	0.0780540179179132	gray	1
9Q2A10	1.02398942257262	0	1	0.674297812739099	gray	1
9Q2A11	1.03199507363584	0	1	0.845054895954226	gray	1
9Q2A6	1.03418420213035	0	1	0.617356296980746	gray	1
9Q2B11	1.04410675524471	0	1	0.00183441005491193	gray	1
9Q2B12	1.02100721747037	0	1	0.759607997675788	gray	1
9Q2B4	1.02696765743273	0	1	0.89604027421372	gray	1
9Q2B5	1.0172892258957	0	1	0.906341921676611	gray	1
9Q2B6	1.02593484728458	0	1	0.964358442997454	gray	1
9Q2C10	1.02565348222848	0	1	0.692774467953853	gray	1
9Q2C11	1.01115787323685	0	1	0.758882089198675	gray	1
9Q2C5	1.0292966956021	0	1	0.505986995114574	gray	1
9Q2D11	1.01025855471691	0	1	0.712794725962529	gray	1
9Q2D12	1.0073365411133	0	1	0.915564770245091	gray	1
9Q2D4	1.03072056731698	0	1	0.275686547973188	gray	1
9Q2D5	1.02485809151469	0	1	0.635737082011432	gray	1
9Q2D6	1.03808334087168	0	1	0.294364845252073	gray	1
9Q2E10	1.02221327281305	0	1	0.774242095122416	gray	1
9Q2E5	1.00355285754874	0	1	0.690312139301251	gray	1
9Q2F12	1.01188018061154	0	1	0.875418634502996	gray	1
9Q2F4	1.0068492306173	0	1	0.46039589953156	gray	1
9Q2F5	1.00390106817089	0	1	0.661066988400647	gray	1
9Q2F6	1.01441328578642	0	1	0.846693981535271	gray	1
9Q2G10	1.0099287662035	0	1	0.816685628114931	gray	1
9Q2G11	1.01015323209927	0	1	0.826673533030756	gray	1
9Q2G5	1.00821354591568	0	1	0.929656327925364	gray	1
9Q2H6	1.02019565735067	0	1	0.360758434146222	gray	1
9Q3A10	1.027946868524	0	1	0.889808981480041	gray	1
9Q3A12	1.01310279618185	0	1	0.140558839739458	gray	1
9Q3A6	1.04812242112459	0	1	0.218530669687982	gray	1
9Q3B10	1.02192285013351	0	1	0.442959655512519	gray	1
9Q3B11	1.0179677272143	0	1	0.327384400755377	gray	1
9Q3B12	1.03785046592538	0	1	0.138684044918939	gray	1
9Q3B5	1.01593665415271	0	1	0.31707939015535	gray	1
9Q3B6	1.04873710795356	0	1	0.310330639903711	gray	1
9Q3C10	1.0035620918576	0	1	0.116226587408599	gray	1
9Q3C4	1.02106565757454	0	1	0.815611112104644	gray	1
9Q3C5	1.05098614977543	0	1	0.15635688231703	gray	1
9Q3D11	1.00610068482224	0	1	0.52727027777947	gray	1
9Q3E10	1.01217618923113	0	1	0.883242576485185	gray	1
9Q3E12	1.00696779813084	0	1	0.805376286612896	gray	1
9Q3E5	1.01565753674636	0	1	0.841844904514503	gray	1
9Q3F11	1.01225886190388	0	1	0.584098660079267	gray	1
9Q3F12	1.00400670057687	0	1	0.433017996129176	gray	1
9Q3F5	1.00010795123765	0	1	0.625461381412877	gray	1
9Q3F6	1.00933231019935	0	1	0.612860311945491	gray	1
9Q3G11	0.989582816750879	0	1	0.098650203354454	gray	1
9Q3G4	1.00166137088196	0	1	0.489685884395618	gray	1
9Q3G6	1.01143109290803	0	1	0.963681589985296	gray	1
9Q3H11	1.01887649897934	0	1	0.60906893599764	gray	1
9Q3H4	1.00782520531253	0	1	0.784581303214856	gray	1
9Q3H6	1.02998035732103	0	1	0.105094670109734	gray	1
9Q4A11	1.01575392303801	0	1	0.289361057455815	gray	1
9Q4A12	0.989504746351087	0	1	0.027734670393429	gray	1
9Q4A4	1.01722624629349	0	1	0.47994297576694	gray	1
9Q4A5	1.03540602807561	0	1	0.580065564873002	gray	1
9Q4B10	1.01302629582773	0	1	0.187122415770605	gray	1
9Q4B11	1.00441054720414	0	1	0.163521970051771	gray	1
9Q4B12	0.995023857371326	0	1	0.102750547355288	gray	1
9Q4B5	1.02030859912811	0	1	0.522703312379766	gray	1
9Q4C11	1.01211015401842	0	1	0.711886159133176	gray	1
9Q4C12	0.987716349964373	0	1	0.0816966471904777	gray	1
9Q4C6	1.00339610494491	0	1	0.237121897324492	gray	1
9Q4D10	1.01506470397945	0	1	0.961122056753764	gray	1
9Q4D12	1.00596900508937	0	1	0.818089623833648	gray	1
9Q4D4	1.04868553521354	0	1	0.00025281884514913	gray	1
9Q4D6	0.991964628293916	0	1	0.0812446211122831	gray	1
9Q4F11	1.00218907250736	0	1	0.647043429762773	gray	1
9Q4F4	1.014158210636	0	1	0.615971158064369	gray	1
9Q4F5	1.02734238823734	0	1	0.26779510306163	gray	1
9Q4F6	1.01662090537504	0	1	0.554096547902397	gray	1
9Q4G10	0.98473899468594	0	1	0.143542745588889	gray	1
9Q4G11	1.00184429731082	0	1	0.679665361383408	gray	1
9Q4G12	1.00151484287549	0	1	0.719293930431402	gray	1
9Q4G5	1.01797624020426	0	1	0.428939063720354	gray	1
9Q4H10	1.01018313829912	0	1	0.797813271389761	gray	1
9Q4H11	1.04254768639214	0	1	0.00843491766413203	gray	1
9Q4H5	1.00750272716014	0	1	0.858508981767578	gray	1
7Q4D5	1.06144459710963	0	1	1.35319481404028e-05	red	4
8Q4H5	1.15583443916279	0	1	1e-40	red	4
4Q2G6	1.04903471366404	0	1	5.14096467485114e-14	red	4
2Q1H10	0.919752625299028	0	1	0.00119340728162782	red	4
1Q4G11	0.898841473731407	0	1	1.41277748756152e-11	red	4
1Q4H10	0.879257520384948	0	1	1.19209261451537e-20	red	4
