# Supplementary material for: Mutational sources of trans-regulatory variation affecting gene expression in Saccharomyces cerevisiae
Source: eLife. 2021 Aug 31;10:e67806. doi: 10.7554/eLife.67806 (PMC8456550; doi:10.7554/eLife.67806)
Supplement: Source data 1. — Source Data files in txt format that contain quantitative data displayed on Figure 1B–E, Figure 2E–G, Figure 3A,B,E, Figure 5C–G, Figure 6, Figure 7, Figure 2—figure supplements 1–5, Figure 3—figure supplements 1–4 and Figure 7—figure supplement 1. [file elife-67806-data1.zip › Source Data - Figure 1C.txt]

STRAIN	YFP.LEVEL	YFP.SD	YFP.N	P.VALUE	COLOR	ORDER
1P02A09	1.002092256399	0.00405783456346615	4	0.386489315288054	gray	1
1P01B07	1.00067827367316	0.00301973440160244	4	0.700732785443693	gray	1
1P02B07	0.981449162728358	0.0186689836952459	4	0.140663981808733	gray	1
1P02C05	0.993618352152763	0.00934127172662654	4	0.264511317681231	gray	1
1P02D03	0.991307091507107	0.00949801764808427	4	0.163653974264608	gray	1
1P02E01	1.00542353038723	0.00613633417737439	3	0.265203917135458	gray	1
1P01E11	1.00234719884925	0.00301459385213137	4	0.22192567256227	gray	1
1P02E11	0.993580472201959	0.0059821483999868	3	0.201232096109714	gray	1
1P01H05	0.9875658806781	0.0117550461853784	4	0.123969260599435	gray	1
1P02H05	0.996129364936811	0.00481369846853411	4	0.204614609508427	gray	1
1P05A09	1.00040954978557	0.00910215022548572	4	0.936936877464863	gray	1
1P06A09	1.00784249192098	0.00763058543664801	4	0.131781161531481	gray	1
1P06B07	0.995885693154786	0.00614627060285894	4	0.272297294367408	gray	1
1P05C05	1.00095011216118	0.00177037856437268	4	0.400025099676678	gray	1
1P06D03	1.00077880059108	0.00509560063688864	4	0.787048262069982	gray	1
1P05E01	1.01622036376082	0.0313762207606446	4	0.345799789257359	gray	1
1P05E11	1.00878935714766	0.0262031678008856	4	0.0752805876687492	gray	1
1P05F09	1.02331899360397	0.0307129711328343	4	0.208685024774703	gray	1
1P06F09	0.996512605565897	0.0147147980524405	4	0.666837362057406	gray	1
1P05G07	1.00996506135066	0.0255163267184997	4	0.142974108883716	gray	1
1P06G07	0.995748368435589	0.0102555576660193	4	0.467127556833298	gray	1
1P05H05	1.01770041598344	0.0251524719520446	4	0.109779738182701	gray	1
1P06H05	0.993016044222178	0.00449860062181268	4	0.0493077478414754	gray	1
1P10A09	0.98012674341336	0.0288820433399326	4	0.262207186401344	gray	1
1P09A09	0.99315668136001	0.0065074679691979	3	0.207608537005966	gray	1
1P09C05	0.997461550312996	0.00588530465892294	4	0.451748756415059	gray	1
1P10D03	1.01524684383861	0.0037416736039243	4	0.00254891024337574	gray	1
1P09D03	1.00985789425807	0.00916638365582611	4	0.120358103622199	gray	1
1P10E01	0.993602183656566	0.00153094918207614	4	0.000394479050468105	gray	1
1P10E11	0.934661860463309	0.0297433081504676	4	0.0217641277541524	gray	1
1P09F09	1.01617804585194	0.00829881420876612	4	0.0290341761844428	gray	1
1P10G07	1.00132443721612	0.00277239146727393	4	0.427407636817104	gray	1
1P10H05	0.984374166555113	0.00419827024332962	4	0.003681540635935	gray	1
1P09H05	0.627842738121742	0.260525811441745	4	0.0647295611351623	gray	1
1P13B07	0.999719635713601	0.00280558055873451	3	0.87460933396818	gray	1
1P14B07	1.00304751582895	0.00352219291330769	4	0.183234091757455	gray	1
1P13C05	1.00323861225633	0.000937019239817248	4	0.000445109474806979	gray	1
1P14C05	1.01043854621024	0.00327785062917512	3	0.0247580217787142	gray	1
1P13D03	1.00520421176508	0.000659879626170215	4	1e-04	gray	1
1P14D03	0.997386420605582	0.00676354246014196	4	0.495521373767235	gray	1
1P14E01	1.00094869582459	0.0102368058737185	4	0.86756988350803	gray	1
1P13E11	1.00145722850256	0.00206202299811163	4	0.269650758266719	gray	1
1P14E11	0.997084919422127	0.00136771333917053	4	0.0106480111616919	gray	1
1P13G07	1.00391098571109	0.0249605222986956	4	0.775565414154031	gray	1
1P13H05	1.00139195357134	0.0040621940284371	4	0.553157975569813	gray	1
1P14H05	1.02062307937606	0.0137348383516897	4	0.0572276267461828	gray	1
1P03A03	1.00225041954109	0.0047332800656052	4	0.418783446728152	gray	1
1P03B01	0.998154686372019	0.00853195617299185	4	0.693194312875927	gray	1
1P04B01	1.00468337096326	0.00991546443455746	4	0.416855583255588	gray	1
1P03B11	1.00002476887067	0.00375694295780304	4	0.996973726943472	gray	1
1P04C09	0.877789116071233	0.179662922936306	4	0.266832828926198	gray	1
1P03D07	1.01673434719609	0.00628435846107125	4	0.0118095613357817	gray	1
1P04E05	0.987516434355554	0.00184915146916899	4	1e-04	gray	1
1P03F03	0.993478959133837	0.00356334043966054	4	0.0301416706852425	gray	1
1P03G11	0.99695100130999	0.00639176524062595	4	0.410200244940647	gray	1
1P04G11	0.980573144987537	0.00262059616134318	4	0.000170069405733218	gray	1
1P08A03	1.00854116115212	0.00552759057672308	4	0.051560028016374	gray	1
1P07B11	0.995264228297212	0.00271724879339539	4	0.0319141944769826	gray	1
1P08C09	0.988412327886086	0.0056386736062994	4	0.0240186109299579	gray	1
1P07D07	0.994877205565685	0.00422299183256694	4	0.0896091747754937	gray	1
1P07E05	0.988791708524288	0.00287368103915634	4	0.00223857697829145	gray	1
1P08E05	0.988973958523784	0.00809030049818918	4	0.0708051469582188	gray	1
1P07F03	0.991959557731553	0.00307790836302015	4	0.00946088910835799	gray	1
1P07G01	0.998545147534759	0.00423863230713258	4	0.543077306166579	gray	1
1P08G01	1.00552537123651	0.0102084287099675	4	0.360160907565642	gray	1
1P07G11	1.00536210043753	0.00799370157087372	4	0.273929485017966	gray	1
1P08G11	0.992295554702011	0.0201958334617255	4	0.500367272299449	gray	1
1P07H09	0.996545563827994	0.00551086421137802	4	0.298296320695581	gray	1
1P08H09	0.995573378667981	0.00754603042887303	4	0.324778500139321	gray	1
1P11A03	1.0003042301502	0.0147502589370767	4	0.971410524751806	gray	1
1P12A03	1.0006360040398	0.00740464002353568	4	0.878573809243998	gray	1
1P11B01	0.996272349656748	0.0104817027295738	4	0.52741460035841	gray	1
1P12B01	0.996742933696018	0.00346373570864084	4	0.153208418192716	gray	1
1P11C09	0.988887256018395	0.00742820056815854	4	0.0564523910702932	gray	1
1P12C09	1.02514156393491	0.0244748624239606	4	0.132281267129025	gray	1
1P12D07	0.993730554864855	0.00256509161793315	4	0.0103576469622239	gray	1
1P11G01	0.997846855170136	0.0102930012817694	4	0.702498542025386	gray	1
1P12G01	0.998308577521065	0.0177485219887479	4	0.859796556316535	gray	1
1P12G11	0.988443646323133	0.0149189972269591	4	0.218577608897927	gray	1
1P12H09	0.998893378922529	0.00456318903474686	4	0.660772814991748	gray	1
1P15A03	0.988247006776903	0.00802436713435177	4	0.0596441948985112	gray	1
1P15B01	0.982867475213685	0.0230504221236307	4	0.233498516200573	gray	1
1P16B01	0.997475741720796	0.0134122855682675	4	0.73042817005393	gray	1
1P15B11	0.983046052004258	0.0149368957009628	4	0.107404925504439	gray	1
1P15C09	1.00778711014373	0.004320677642115	4	0.0333009174214737	gray	1
1P16C09	0.987318300513918	0.00427837033752539	4	0.00760299731783374	gray	1
1P15D07	0.99622868353931	0.0091984406759196	4	0.471624507040572	gray	1
1P16D07	0.991797120250786	0.00411554416268779	4	0.0245454757536807	gray	1
1P15E05	0.990577107013569	0.00472540693948356	4	0.0253045600121128	gray	1
1P16E05	0.958710941563314	0.0173335346523303	4	0.0173560281715969	gray	1
1P15F03	0.974359453335343	0.00974802263760935	4	0.0128493333263417	gray	1
1P15G11	0.968712257886618	0.0273048370923679	4	0.105579316039484	gray	1
1P16G11	1.00244523877436	0.00764308306264607	4	0.572022217962424	gray	1
1P16H09	1.00226568891068	0.00638548596717891	4	0.534437778436793	gray	1
1P01A05	0.991116160886108	0.00538286694858496	4	0.0430129981514758	gray	1
1P02A05	1.01056761878652	0.00810426472480436	4	0.0790087610025512	gray	1
1P02B03	0.979020709434038	0.013626911339329	4	0.0536487460150567	gray	1
1P01C01	1.00159166288227	0.00278858769892166	4	0.350510776993896	gray	1
1P02C01	1.00878175085006	0.00443461363635439	4	0.0257326606002921	gray	1
1P01C11	0.998870971785773	0.0081853796240572	4	0.798659881808969	gray	1
1P02C11	0.995861562220001	0.00758127699864622	4	0.354235068930284	gray	1
1P01D09	0.998368599989864	0.00353551924932192	4	0.42721788094278	gray	1
1P02D09	0.990799353618548	0.00600673951177586	4	0.0525503177722165	gray	1
1P01E07	0.987858325720664	0.00319957630781842	4	0.00278488456932429	gray	1
1P02E07	0.989963449453092	0.00239391923653811	3	0.0103596064668153	gray	1
1P02F05	0.991755616086066	0.00400923258100127	4	0.0222771534224209	gray	1
1P01G03	1.00316820440884	0.0100888800029002	4	0.577432411857128	gray	1
1P01H01	1.01313505138274	0.00964282310551431	4	0.0716873897490172	gray	1
1P02H11	1.02049925442946	0.00593401081581414	4	0.00539618944419553	gray	1
1P05A05	0.98611173241841	0.0148474574306995	4	0.157604341004347	gray	1
1P06A05	1.0053601826844	0.00380459532626124	4	0.0628060997959492	gray	1
1P06B03	1.00042321941003	0.00347683602094418	4	0.834779382221905	gray	1
1P05C01	0.993624758356915	0.0083519879202461	4	0.223391775448054	gray	1
1P06C01	0.998670543010938	0.00385913191052272	4	0.542487416347159	gray	1
1P05C11	0.994241314139016	0.00330055514813049	4	0.0338180503346136	gray	1
1P05D09	0.992681187997339	0.00490549721825685	4	0.0551175105674716	gray	1
1P05E07	1.00490937755953	0.0231676045454144	4	0.0170474596222734	gray	1
1P05F05	1.01422886988569	0.0288635424242859	3	0.0859561210050279	gray	1
1P05G03	1.00239722993748	0.0244510431153828	4	0.1826499993654	gray	1
1P06G03	0.990567924717093	0.0166559183387851	4	0.339205604084328	gray	1
1P06H01	1.00161053843092	0.00559069977068299	4	0.611687984650704	gray	1
1P05H11	1.0135727549364	0.0303341150770009	3	0.0251998615500717	gray	1
1P06H11	1.00889902070605	0.00465683798416413	4	0.0287087495663362	gray	1
1P10A05	0.991636790268064	0.00567381348457036	4	0.0575550361801662	gray	1
1P10C01	1.00210855960154	0.0060629665400659	4	0.542539106165538	gray	1
1P10D09	0.994224133581145	0.00611583685207097	4	0.153572350832915	gray	1
1P10E07	0.974823999602581	0.0186341139769587	4	0.0733185426631598	gray	1
1P10F05	0.991239859937172	0.0115658670109708	4	0.226392967487862	gray	1
1P10H01	1.00055302461463	0.00415581374931748	4	0.816564737408053	gray	1
1P09H01	1.01364825448273	0.00603162753715335	4	0.0186840502045805	gray	1
1P10H11	1.0018306672374	0.0050120525991273	4	0.525563848692232	gray	1
1P09H11	1.00417008903739	0.00901029383954699	4	0.425630346065518	gray	1
1P13A05	0.991752687202803	0.00104805921710307	4	1e-04	gray	1
1P13B03	0.995118200214215	0.00492987172770758	3	0.224701880517129	gray	1
1P14C01	0.998089437983418	0.00538777885574352	3	0.600276338229923	gray	1
1P14C11	1.00192756799906	0.000895137647974521	3	0.0318111732422688	gray	1
1P13D09	0.881648384079696	0.0507022146829968	4	0.0185260383891718	gray	1
1P14D09	1.00632355419007	0.00363037887990522	4	0.0353475072247839	gray	1
1P13E07	0.988804937186314	0.00433681320896345	4	0.0116585452107978	gray	1
1P14E07	0.993089171405593	0.00246497469666474	4	0.00614775873440951	gray	1
1P13F05	1.00165761268163	0.00296432735589688	4	0.357742398227784	gray	1
1P13G03	0.998681371834311	0.00377713482601732	4	0.537689483328204	gray	1
1P14G03	0.99770653660934	0.00163094010046829	4	0.0549407132408361	gray	1
1P13H01	1.00211554053988	0.00241406850425507	4	0.181685510472097	gray	1
1P14H01	1.00194338761145	0.00455729109821691	4	0.464552153184087	gray	1
1P14H11	1.02691486812481	0.0173620631878614	4	0.0530984715680859	gray	1
1P03A07	0.979174650484516	0.00356969745520378	4	0.00072170711166996	gray	1
1P04A07	0.986755532621379	0.00461182529977782	4	0.00863685589067948	gray	1
1P03B05	0.999175359655022	0.00466745618806369	4	0.745927258786151	gray	1
1P04C03	1.03396066329663	0.00948838342718931	4	0.00530192006973282	gray	1
1P03D11	0.999967239277555	0.0113912772259096	4	0.993615082869992	gray	1
1P04D11	0.998897750223608	0.00256586484439574	4	0.462570094070981	gray	1
1P03E09	0.96899085976244	0.00931317254200281	4	0.00651327532356598	gray	1
1P04E09	0.995009024871193	0.00907692087418714	4	0.351175356154534	gray	1
1P03F07	0.995466227527322	0.00660298050935504	4	0.262488851113446	gray	1
1P04F07	0.990090293304924	0.00256865585711469	4	0.00199236593486628	gray	1
1P03G05	1.01264014584945	0.0038424469223901	4	0.00522048782213207	gray	1
1P04G05	0.998413524666333	0.00261643223566808	4	0.317351069395669	gray	1
1P04H03	0.959662384151422	0.0132208203260216	4	0.00860928986774835	gray	1
1P07A07	1.00032749055714	0.00567298906909656	4	0.920558924179216	gray	1
1P08A07	1.0044946674864	0.00870955932502795	4	0.380448226154668	gray	1
1P07B05	0.995082582898027	0.00532335033477525	4	0.159793254838675	gray	1
1P07C03	0.995386535743998	0.00843202785611668	4	0.353232242778544	gray	1
1P07D01	0.996565202568663	0.00463904979453347	4	0.234168311054264	gray	1
1P07D11	0.996607558271676	0.00410878285733859	4	0.195377496565024	gray	1
1P08D11	0.982097353808872	0.00237066111187686	4	0.000117331431525756	gray	1
1P07E09	0.999068348417135	0.00417094438895663	4	0.685381568795539	gray	1
1P08E09	0.995250168492094	0.00564973154255996	4	0.189717806462238	gray	1
1P08G05	0.996664991473445	0.00153040111927175	4	0.0103096496676788	gray	1
1P07H03	1.00213687995391	0.00453182215752934	4	0.422773191070992	gray	1
1P08H03	0.989087906328392	0.00717427215006562	4	0.0541040402771506	gray	1
1P11A07	1.02995050399283	0.0101149263088492	4	0.00923995270012143	gray	1
1P11B05	0.995434719497615	0.0042785406626996	4	0.119068382627972	gray	1
1P12B05	1.00159337435092	0.00311017604139041	4	0.394179016247287	gray	1
1P11C03	1.00213861033776	0.00657544998063984	4	0.566998406015926	gray	1
1P12D01	0.971858896444714	0.0103160328084546	4	0.0116457432823903	gray	1
1P11E09	0.991496215224889	0.0127865679694657	4	0.274971762311957	gray	1
1P11F07	0.973155211186273	0.0296979716296734	4	0.168124244978776	gray	1
1P12F07	1.0222989918111	0.0136518093396889	4	0.0465626764266389	gray	1
1P11G05	0.996269796327096	0.00669683997136588	4	0.346037211236155	gray	1
1P12G05	0.996047951270185	0.00821327186410526	4	0.406304607888486	gray	1
1P11H03	0.965973077094163	0.0210977482750627	4	0.0481418147187855	gray	1
1P12H03	1.00522646858104	0.00212605911333457	4	0.00879090971008846	gray	1
1P15A07	0.989995265096289	0.0045606524947925	4	0.0191365945124684	gray	1
1P15B05	0.996934830544967	0.00369582981405447	4	0.193798916136646	gray	1
1P15C03	1.00112668077477	0.00568650817639789	4	0.724924267328412	gray	1
1P16C03	1.00340299518765	0.00349580706078426	4	0.145902023096379	gray	1
1P15D01	0.998503108353459	0.0103986403792208	4	0.790534075717904	gray	1
1P15D11	0.999943821672171	0.00548424881715646	4	0.980651974635612	gray	1
1P16D11	0.972778389004843	0.0411537102053125	4	0.277436836437514	gray	1
1P15E09	0.994020784054486	0.00467029553501874	4	0.0796314793405528	gray	1
1P15F07	1.00363550495372	0.00709596695884316	4	0.384339758853194	gray	1
1P16F07	1.00260020330762	0.00475958659539654	4	0.360219397132985	gray	1
1P15G05	1.00160473894199	0.00835814092587958	4	0.730447522226375	gray	1
1P16G05	1.00387898980102	0.00222693055539981	4	0.0304707048420966	gray	1
1P15H03	1.00279571693163	0.0058988614420773	4	0.418059925951153	gray	1
1P16H03	1.00447525909752	0.00539845193241904	4	0.196887131331733	gray	1
1P05D03	1.07862651440505	0.00589511230087422	2	0.032037520154701	green	3
1P01D03	1.12145807971593	0.0240343850456554	4	0.00203812278072935	green	3
1P01G07	1.07456350213859	0.0137273269529524	4	0.00160362596407076	green	3
1P06E01	1.11041447962177	0.00943323703255018	4	0.000148890659114427	green	3
1P09E01	1.12372617884365	0.0205729991856582	4	0.00121306928042586	green	3
1P03C09	1.10941337523127	0.013383928730974	4	0.000470832181331995	green	3
1P03E05	1.10463317077113	0.00637218196474637	4	1e-04	green	3
1P12F03	1.11578684808734	0.0111823951049674	4	0.000224706087459049	green	3
1P15H09	1.12503992020847	0.0166745057461024	4	0.000621900655453376	green	3
1P02F09	1.08263876407893	0.024898469349788	4	0.00691465834876199	red	4
1P04G01	1.03834798768304	0.00741148051991665	4	0.00168603352698482	red	4
1P11B11	1.09938240805628	0.0155973878024764	4	0.00100677776099755	red	4
1P11D07	1.08837501955314	0.00808323720135005	4	0.000174777383944631	red	4
1P12E05	1.12244420516362	0.0101980023753065	4	0.000140539870862428	red	4
