# Supplementary material for: Mutational sources of trans-regulatory variation affecting gene expression in Saccharomyces cerevisiae
Source: eLife. 2021 Aug 31;10:e67806. doi: 10.7554/eLife.67806 (PMC8456550; doi:10.7554/eLife.67806)
Supplement: Source data 1. — Source Data files in txt format that contain quantitative data displayed on Figure 1B–E, Figure 2E–G, Figure 3A,B,E, Figure 5C–G, Figure 6, Figure 7, Figure 2—figure supplements 1–5, Figure 3—figure supplements 1–4 and Figure 7—figure supplement 1. [file elife-67806-data1.zip › Source Data - Figure 1D.txt]

STRAIN	YFP.LEVEL	YFP.SD	YFP.N	P.VALUE	COLOR	ORDER
1P01A03	1.00662577	0.008919546	4	0.235089183	gray	1
1P02A03	1.017295136	0.015515381	4	0.112024961	gray	1
1P01A07	1.005063778	0.009110663	4	0.349492176	gray	1
1P02A07	0.994030979	0.010547355	4	0.339362178	gray	1
1P02B01	1.010404058	0.008665659	4	0.095206664	gray	1
1P01B05	0.996188813	0.001355956	4	0.002603947	gray	1
1P02B05	0.995026537	0.005850702	4	0.186131868	gray	1
1P01B11	0.997747387	0.003132917	4	0.24631861	gray	1
1P02B11	0.997405363	0.012516709	4	0.705091007	gray	1
1P01C03	1.001606619	0.002793143	4	0.347143959	gray	1
1P01C09	0.993815447	0.007913032	4	0.214994521	gray	1
1P01D01	1.00147867	0.003177897	4	0.434730469	gray	1
1P01D07	0.99118287	0.008226666	4	0.120155363	gray	1
1P02D07	0.987763175	0.007110573	4	0.039592515	gray	1
1P01D11	0.998536088	0.003985763	4	0.517782579	gray	1
1P02D11	0.989937843	0.009680001	4	0.128143035	gray	1
1P01E05	0.996333362	0.008431405	4	0.447832898	gray	1
1P02E05	0.992856676	0.003498561	3	0.063178796	gray	1
1P01E09	1.005959389	0.009668253	4	0.307066882	gray	1
1P01F03	0.997995755	0.003786627	4	0.369309134	gray	1
1P01F07	0.997017582	0.005685452	4	0.371089334	gray	1
1P02F07	0.994872661	0.003364993	4	0.04943412	gray	1
1P01G01	0.993533797	0.023982725	4	0.626483217	gray	1
1P02G01	0.995764659	0.004894305	4	0.180008422	gray	1
1P02G05	0.996917373	0.004737991	4	0.283730844	gray	1
1P01G11	0.999505247	0.001610878	4	0.61062011	gray	1
1P01H03	1.006231397	0.008628563	4	0.245573351	gray	1
1P02H03	1.003793713	0.003209198	4	0.095125053	gray	1
1P02H09	0.997460316	0.007193327	4	0.530425395	gray	1
1P05A03	0.996198474	0.008228811	4	0.42309288	gray	1
1P06A03	1.005886431	0.006041245	4	0.146200412	gray	1
1P05B05	0.998788849	0.007801043	4	0.774692571	gray	1
1P05B11	0.994172527	0.002728606	4	0.016940221	gray	1
1P06B11	1.019876571	0.026414306	3	0.322572167	gray	1
1P05C03	1.010353708	0.011353989	4	0.165935443	gray	1
1P06C03	0.990181848	0.027813173	4	0.530546039	gray	1
1P05C09	0.990086782	0.003822549	4	0.010920877	gray	1
1P05D01	1.001089999	0.009097338	4	0.829359734	gray	1
1P06D01	1.000496791	0.002886805	4	0.770201789	gray	1
1P06D07	1.004130917	0.010309416	4	0.484039685	gray	1
1P05D11	0.996791457	0.003524516	4	0.163209655	gray	1
1P05F03	1.012264361	0.027146828	4	0.636106752	gray	1
1P06F03	1.000111627	0.00432854	4	0.968409012	gray	1
1P05F07	1.026299192	0.035525854	4	0.190559489	gray	1
1P06F07	0.995684876	0.00420361	4	0.129022511	gray	1
1P05G01	1.017304943	0.027777834	4	0.045480183	gray	1
1P06G01	1.008084293	0.004361129	4	0.030860841	gray	1
1P05G05	1.019319093	0.031055244	4	0.25360224	gray	1
1P06G05	0.991933626	0.013829747	4	0.327130567	gray	1
1P05G11	1.012452039	0.025463497	4	0.578956347	gray	1
1P05H03	1.017492208	0.023869036	4	0.055188988	gray	1
1P06H03	1.001327235	0.004901391	4	0.634027431	gray	1
1P05H09	1.014114571	0.024761947	4	0.375537151	gray	1
1P06H09	1.004416984	0.004233184	4	0.126758095	gray	1
1P10A03	0.997532927	0.01392917	4	0.745367823	gray	1
1P09A03	1.000369921	0.011637151	4	0.95554347	gray	1
1P10A07	0.99468711	0.002826539	4	0.02575837	gray	1
1P09A07	0.999339885	0.00899083	4	0.890318246	gray	1
1P10B01	0.996902473	0.007275709	4	0.456619337	gray	1
1P10B05	0.994198429	0.006798954	4	0.185125153	gray	1
1P09B11	0.989089826	0.019412012	4	0.342337019	gray	1
1P09C03	1.000727237	0.009685987	4	0.893072506	gray	1
1P10C09	1.004069847	0.008962435	4	0.433516777	gray	1
1P09C09	0.99235286	0.013874098	4	0.350220657	gray	1
1P10D01	1.000392298	0.004820079	4	0.887744319	gray	1
1P10D07	0.99975795	0.00377007	4	0.901839071	gray	1
1P09D07	0.982209391	0.019378833	4	0.163299056	gray	1
1P10D11	0.997557949	0.003488676	4	0.256063648	gray	1
1P09D11	0.999523857	0.008492004	4	0.915308546	gray	1
1P10E05	0.999462985	0.006132879	4	0.869354431	gray	1
1P09E05	0.995764004	0.014535801	4	0.600018803	gray	1
1P10E09	0.991492051	0.004805946	4	0.035200716	gray	1
1P09E09	0.991138637	0.005410847	4	0.04390662	gray	1
1P10F03	1.004344494	0.006700806	4	0.287826539	gray	1
1P09F03	0.988682526	0.007465608	4	0.054665182	gray	1
1P10G01	1.000343356	0.004121806	4	0.886466987	gray	1
1P09G01	1.01401519	0.013588428	4	0.131171634	gray	1
1P10G11	1.000915789	0.002967504	4	0.599056152	gray	1
1P09G11	0.998141596	0.003227699	4	0.335744165	gray	1
1P10H03	0.999636612	0.003007751	4	0.823226058	gray	1
1P10H09	0.411101909	0.400240858	4	0.060373126	gray	1
1P09H09	1.002223944	0.000835066	4	0.003935733	gray	1
1P13A03	0.996274358	0.004188311	4	0.170863177	gray	1
1P14A03	1.004658716	0.016180231	4	0.606694125	gray	1
1P13A07	0.996043604	0.003033112	4	0.072887828	gray	1
1P14A07	0.999532117	0.010261532	4	0.930915242	gray	1
1P13B01	0.99480991	0.004075497	3	0.151903215	gray	1
1P14B01	0.995974563	0.009860375	4	0.47331746	gray	1
1P14B05	0.993441818	0.00222248	4	0.00449262	gray	1
1P13B11	1.002718438	0.003751104	3	0.337643735	gray	1
1P14B11	1.003367742	0.009622656	4	0.53733616	gray	1
1P13C03	1.004146901	0.002238666	4	0.024955126	gray	1
1P14C03	0.998880652	0.002594967	3	0.534088795	gray	1
1P13C09	0.993008581	0.003725498	4	0.028395354	gray	1
1P14C09	1.001544838	0.003761256	3	0.557648995	gray	1
1P14D01	0.993643989	0.005880382	4	0.117182129	gray	1
1P13D11	1.000646659	0.002656479	4	0.680943745	gray	1
1P13E05	1.007506936	0.002901216	4	0.009512803	gray	1
1P14E05	0.993775579	0.003768902	4	0.040664742	gray	1
1P13E09	0.998139479	0.002088884	4	0.172271107	gray	1
1P14E09	0.996430296	0.004758802	4	0.229368247	gray	1
1P13F03	0.999067998	0.006998597	4	0.805154195	gray	1
1P14F03	1.004015636	0.007799759	4	0.381863861	gray	1
1P13F07	1.001414825	0.00138164	4	0.146775263	gray	1
1P13G01	1.002901044	0.005380895	4	0.364720823	gray	1
1P14G01	1.005388316	0.007391326	4	0.242319013	gray	1
1P13G05	1.001037355	0.000984673	4	0.174041954	gray	1
1P14G05	1.006539698	0.002209976	4	0.004499922	gray	1
1P13G11	0.999228941	0.004290098	4	0.742102261	gray	1
1P14G11	0.997757748	0.004186999	4	0.363717757	gray	1
1P13H03	0.998845076	0.001867983	4	0.320206848	gray	1
1P14H03	0.997945829	0.00329394	4	0.30255933	gray	1
1P13H09	1.000290822	0.004969951	4	0.920285177	gray	1
1P14H09	0.993609931	0.001090257	4	1.00E-04	gray	1
1P04A05	0.993047739	0.002389882	4	0.005188733	gray	1
1P04A09	0.998673979	0.005538075	4	0.663980642	gray	1
1P03B03	0.998595055	0.00462824	4	0.587157392	gray	1
1P03B07	0.999668543	0.004550862	4	0.889879097	gray	1
1P04B07	0.999541073	0.006564114	4	0.894768071	gray	1
1P03C01	1.001064602	0.00988153	4	0.846173512	gray	1
1P04C01	1.004897666	0.004878796	4	0.137536812	gray	1
1P03C05	0.996934769	0.005131137	4	0.317853564	gray	1
1P04C05	1.006515038	0.00581808	4	0.109914747	gray	1
1P03C11	1.004387778	0.005207873	4	0.191441822	gray	1
1P04C11	0.996785276	0.003288316	4	0.141556406	gray	1
1P04D03	0.997970307	0.00672438	4	0.587953515	gray	1
1P03D09	0.994567205	0.00668523	4	0.20134651	gray	1
1P04E01	0.999883143	0.008308442	4	0.976465302	gray	1
1P03E07	0.992030279	0.002153813	4	0.00173293	gray	1
1P03E11	0.999550901	0.007493554	4	0.909450382	gray	1
1P04E11	0.997120452	0.005053933	4	0.337256061	gray	1
1P03F05	1.002256459	0.002888876	4	0.221228314	gray	1
1P04F09	0.995964627	0.004565231	4	0.173054397	gray	1
1P03G03	0.9992989	0.004379907	4	0.768410028	gray	1
1P04G07	1.004173162	0.004379639	4	0.152397976	gray	1
1P03H05	0.999588905	0.009749785	4	0.935813134	gray	1
1P04H05	0.996300274	0.004227118	4	0.17606179	gray	1
1P03H11	0.991191793	0.006110191	4	0.061103902	gray	1
1P07A05	1.005741797	0.005873415	4	0.145233365	gray	1
1P07A09	0.997102736	0.004353208	4	0.274974179	gray	1
1P08A09	1.019898912	0.017525082	4	0.10781637	gray	1
1P07B03	0.997700463	0.013742364	4	0.75863588	gray	1
1P08B03	0.99391039	0.005205055	4	0.098397318	gray	1
1P07B07	0.997395675	0.00844134	4	0.579983551	gray	1
1P07C01	0.998506993	0.005460103	4	0.622092773	gray	1
1P08C01	1.006669018	0.005534774	4	0.093469191	gray	1
1P07C05	1.006623485	0.006975198	4	0.153758607	gray	1
1P08C05	0.989311044	0.003388185	4	0.005445524	gray	1
1P07C11	0.998113287	0.00498312	4	0.50448171	gray	1
1P08C11	0.992583103	0.004961088	4	0.05489817	gray	1
1P07D03	0.998155161	0.00425076	4	0.45074828	gray	1
1P08D03	0.996166045	0.003627515	4	0.120651404	gray	1
1P07D09	0.995004398	0.002901982	4	0.033841462	gray	1
1P08D09	0.995858806	0.004866588	4	0.185483647	gray	1
1P07E01	1.000912714	0.005514185	4	0.768976002	gray	1
1P08E01	1.002845012	0.005165821	4	0.356120465	gray	1
1P07E07	1.001970543	0.000680853	4	0.003873314	gray	1
1P08E07	0.990852608	0.004791122	4	0.028632269	gray	1
1P07E11	0.994264439	0.001857644	4	0.00283425	gray	1
1P08E11	0.989214382	0.005894708	4	0.033129684	gray	1
1P07F05	0.989353456	0.005112305	4	0.022757052	gray	1
1P08F05	0.98774136	0.013411033	4	0.164377488	gray	1
1P07F09	0.995759542	0.005732688	4	0.234525019	gray	1
1P08F09	0.994457712	0.007454315	4	0.232790665	gray	1
1P07G03	0.990488481	0.00382578	4	0.012439885	gray	1
1P08G03	0.998573998	0.003546594	4	0.483370602	gray	1
1P07G07	0.998356075	0.006697363	4	0.656105503	gray	1
1P08G07	1.00350764	0.00343001	4	0.131743801	gray	1
1P07H01	1.005405027	0.005495501	4	0.143438406	gray	1
1P08H01	0.998106289	0.012271779	4	0.776370774	gray	1
1P08H05	1.003630906	0.007066749	4	0.383165466	gray	1
1P07H11	1.003004878	0.002721876	4	0.110839485	gray	1
1P08H11	1.007423635	0.006452925	4	0.103939308	gray	1
1P11A05	1.001110364	0.002723051	4	0.494571841	gray	1
1P12A09	0.98930031	0.005613636	4	0.029500074	gray	1
1P12B03	1.006456758	0.008983267	4	0.247295049	gray	1
1P11B07	0.970527375	0.00638012	4	0.002272201	gray	1
1P12B07	0.997491749	0.001996462	4	0.076870101	gray	1
1P11C05	0.999204415	0.004186411	4	0.728550411	gray	1
1P11C11	1.001597729	0.006885171	4	0.679240408	gray	1
1P11D03	0.993552253	0.00293685	4	0.016138792	gray	1
1P12D03	0.99731046	0.005756146	4	0.41899396	gray	1
1P11D09	0.996918684	0.005411778	4	0.337363806	gray	1
1P11E01	0.987884536	0.008015514	4	0.05524824	gray	1
1P11E07	0.988684582	0.003866528	4	0.007532505	gray	1
1P12E07	0.989321359	0.007327347	4	0.060122175	gray	1
1P12E11	1.000651979	0.008964279	4	0.896734358	gray	1
1P11F05	0.991588561	0.005324063	4	0.048074165	gray	1
1P12F05	0.993253313	0.003665154	4	0.029870591	gray	1
1P11F09	1.000517826	0.004168097	4	0.828791668	gray	1
1P12F09	0.996139591	0.003621973	4	0.118485682	gray	1
1P11G03	0.968860926	0.027925165	4	0.111771465	gray	1
1P11G07	0.99663773	0.006226832	4	0.358941008	gray	1
1P11H01	1.00697794	0.009411211	4	0.235710952	gray	1
1P11H05	0.99561405	0.01625244	4	0.625976954	gray	1
1P11H11	0.99780078	0.004395729	4	0.391762361	gray	1
1P15A05	0.996717865	0.009332146	4	0.531677695	gray	1
1P16A05	0.99574671	0.004005499	4	0.119967694	gray	1
1P15A09	1.005422358	0.020886299	3	0.697948837	gray	1
1P15B03	0.992132118	0.003638191	4	0.018606585	gray	1
1P16B03	0.990883116	0.013142679	4	0.258848774	gray	1
1P15B07	0.999272228	0.006817584	4	0.842234092	gray	1
1P16B07	0.998005205	0.007075297	4	0.611371284	gray	1
1P15C01	0.991995948	0.008588183	4	0.15811061	gray	1
1P16C01	1.011705597	0.013261387	4	0.175983619	gray	1
1P15C05	0.999978214	0.006617491	4	0.991485825	gray	1
1P16C05	0.999627768	0.002247223	4	0.766796767	gray	1
1P15C11	0.999067451	0.004616898	4	0.712525136	gray	1
1P16C11	1.001384355	0.000716054	4	0.038308271	gray	1
1P15D03	0.997896948	0.007674215	4	0.620795508	gray	1
1P15D09	1.008548872	0.004802971	4	0.035058284	gray	1
1P16D09	1.001365058	0.001712565	4	0.228935138	gray	1
1P15E01	0.994047664	0.007398147	4	0.20487474	gray	1
1P16E01	0.999485076	0.007364845	4	0.894996286	gray	1
1P15E07	0.991386892	0.003538223	4	0.012817005	gray	1
1P16E07	0.991042377	0.004351949	4	0.022709086	gray	1
1P15E11	0.994241951	0.003238649	4	0.031865401	gray	1
1P16E11	1.008348299	0.001656286	3	0.003369374	gray	1
1P15F05	0.993320541	0.007237033	4	0.160720796	gray	1
1P16F05	0.994362355	0.003293729	4	0.035693303	gray	1
1P15F09	0.996994906	0.005639311	4	0.36459585	gray	1
1P16F09	1.001662743	0.004197068	4	0.495766012	gray	1
1P16G03	0.203127018	0.030353066	3	0.000478593	gray	1
1P15G07	1.000383627	0.002972847	4	0.827524711	gray	1
1P16G07	0.998292663	0.006038188	4	0.610650998	gray	1
1P15H01	1.016973377	0.012884739	4	0.077736247	gray	1
1P16H05	1.005067007	0.008388362	4	0.315592066	gray	1
1P16H11	1.001770898	0.006370482	4	0.62263769	gray	1
2P01A02	1.001143888	0.00177879	4	0.450236186	gray	1
2P01A03	1.001440146	0.001143352	4	0.324017288	gray	1
2P01A05	0.999121475	0.002562161	4	0.478343215	gray	1
2P01A07	1.009575495	0.002890599	4	0.010894861	gray	1
2P01A09	1.001177067	0.001607232	4	0.355439934	gray	1
2P01A10	0.998235368	0.000357159	3	0.298007256	gray	1
2P01B01	0.999385026	0.001785307	4	0.486295869	gray	1
2P01B02	1.00217226	0.001485128	4	0.268944808	gray	1
2P01B03	1.005540901	0.000270181	3	0.052535931	gray	1
2P01B05	0.997123668	0.000496108	4	0.146929531	gray	1
2P01B07	0.996118233	0.002267203	4	0.122144791	gray	1
2P01B08	1.005302018	0.00024554	3	0.056314898	gray	1
2P01B11	1.000219539	0.001101689	4	0.437383043	gray	1
2P01C01	1.003451096	0.007727038	4	0.452945654	gray	1
2P01C03	1.005497656	0.002597207	4	0.067525439	gray	1
2P01C04	0.995236879	0.002167541	4	0.088528203	gray	1
2P01C05	0.999595837	0.008333096	3	0.505345621	gray	1
2P01C09	0.998264531	0.001188853	4	0.248231041	gray	1
2P01C10	1.001895154	0.001752231	4	0.261621143	gray	1
2P01C11	1.000659273	0.000580178	4	0.358376804	gray	1
2P01D01	1.006092854	0.00155272	4	0.046594354	gray	1
2P01D03	1.00850257	0.001546373	4	0.005723344	gray	1
2P01D06	0.999998765	0.00346466	4	0.584211122	gray	1
2P01D07	1.000301429	0.003018434	4	0.484802322	gray	1
2P01D08	0.994292831	0.00311497	4	0.12863126	gray	1
2P01D09	0.999928532	0.002765122	4	0.527054541	gray	1
2P01D12	0.999709872	0.001704484	4	0.476618761	gray	1
2P01E01	1.00119247	0.002073742	4	0.356235381	gray	1
2P01E02	0.991590623	0.000167652	3	0.048204031	gray	1
2P01E05	0.998793839	0.001815943	4	0.446753541	gray	1
2P01E06	1.003231569	0.002706581	4	0.315783509	gray	1
2P01E07	0.997045709	0.003749955	4	0.27720661	gray	1
2P01E10	0.999644516	0.001973255	4	0.502384951	gray	1
2P01E12	0.994050751	0.002543916	4	0.080982908	gray	1
2P01F02	1.001357507	0.001267661	4	0.319752604	gray	1
2P01F03	0.998917167	0.002058309	4	0.462846672	gray	1
2P01F04	0.998529316	0.000968048	4	0.308196958	gray	1
2P01F05	1.000587256	0.000881433	4	0.412072057	gray	1
2P01F07	0.999359951	0.001758884	4	0.427155967	gray	1
2P01F08	0.997326243	0.001075676	4	0.209404569	gray	1
2P01F09	1.00138821	0.002974457	4	0.571582911	gray	1
2P01G01	0.996992773	0.002908316	4	0.30221664	gray	1
2P01G03	1.0041306	0.002976894	3	0.283711602	gray	1
2P01G05	0.99112964	0.000874235	4	0.038404499	gray	1
2P01G06	0.998238288	0.001598589	4	0.34687722	gray	1
2P01G07	1.00285443	0.000746262	4	0.142222176	gray	1
2P01G10	1.001310769	0.000216077	3	0.343188755	gray	1
2P01G12	1.002263776	0.00084073	4	0.214895523	gray	1
2P01H01	1.004686751	0.001742354	4	0.082356332	gray	1
2P01H06	0.990893133	0.002708177	4	0.042094213	gray	1
2P01H08	0.99978377	0.003299561	4	0.534370172	gray	1
2P01H10	0.999030625	0.00060717	4	0.328858508	gray	1
2P01H11	0.998594871	0.000761442	3	0.336065489	gray	1
2P02A03	1.00270995	0.003116432	4	0.313717616	gray	1
2P02A04	1.002156055	5.18E-05	3	0.244555835	gray	1
2P02A05	1.001954766	0.001692656	4	0.347450908	gray	1
2P02A09	0.999066185	0.002869778	4	0.429359176	gray	1
2P02A10	1.003012701	0.001568936	4	0.207351429	gray	1
2P02A12	1.015359182	0.013978355	4	0.152572582	gray	1
2P02B01	0.999316194	0.007571808	4	0.660512197	gray	1
2P02B02	0.990313675	0.003167201	4	0.023273057	gray	1
2P02B03	0.9974533	0.003471021	4	0.212368332	gray	1
2P02B07	1.001795615	0.001821065	4	0.278740806	gray	1
2P02B08	0.993789168	0.004009208	4	0.057559731	gray	1
2P02B10	1.000041775	0.0008435	4	0.399794249	gray	1
2P02C03	1.001706489	0.001536517	4	0.305070965	gray	1
2P02C04	1.001511126	0.001166201	4	0.316665295	gray	1
2P02C05	1.003787695	0.000644271	3	0.14498431	gray	1
2P02C06	1.001648402	0.001050319	4	0.313092432	gray	1
2P02C09	0.999925591	0.002141127	4	0.475330505	gray	1
2P02C10	1.002885705	0.002069481	4	0.229120953	gray	1
2P02C11	1.000886693	0.001555662	4	0.40785632	gray	1
2P02D01	1.00225644	0.003570247	4	0.234935973	gray	1
2P02D03	0.997498089	0.002029272	4	0.169696783	gray	1
2P02D04	1.002443225	0.001668186	4	0.271722235	gray	1
2P02D06	1.005861055	0.007132301	4	0.341473212	gray	1
2P02D07	1.001990113	0.002239731	4	0.335658867	gray	1
2P02D08	1.000279045	0.001598664	4	0.430217235	gray	1
2P02D09	1.007509299	0.000381572	3	0.019435841	gray	1
2P02D12	1.006070478	0.001933997	4	0.043543976	gray	1
2P02E01	1.009783935	0.001217415	4	0.003111285	gray	1
2P02E02	1.00998709	0.00323268	4	0.00384057	gray	1
2P02E05	1.002559021	0.000747074	4	0.17526145	gray	1
2P02E06	1.000475909	0.001306874	4	0.435559901	gray	1
2P02E09	0.998324728	0.003474887	4	0.516966088	gray	1
2P02E10	0.996671392	0.003073831	4	0.193774832	gray	1
2P02E11	0.994565765	0.004663392	4	0.102435006	gray	1
2P02E12	1.000675287	0.001006357	4	0.382662042	gray	1
2P02F04	1.001902357	0.001751711	4	0.34629725	gray	1
2P02F05	0.999023922	0.001547423	4	0.363612048	gray	1
2P02F09	0.995994223	0.001789313	4	0.131033064	gray	1
2P02F10	1.003501281	0.005033857	4	0.39819703	gray	1
2P02F12	0.999987628	0.001655176	4	0.466117574	gray	1
2P02G01	1.003638664	0.00042087	4	0.105255569	gray	1
2P02G03	1.002280315	0.001388378	4	0.214309244	gray	1
2P02G06	0.999868706	0.000631816	4	0.387506819	gray	1
2P02G07	1.00223363	0.001165028	4	0.179248776	gray	1
2P02G10	1.002294014	0.001252852	4	0.184247365	gray	1
2P02G11	0.991553891	0.001452287	4	0.03401823	gray	1
2P02H01	1.002138644	0.002250532	4	0.311514577	gray	1
2P02H03	0.996632159	0.001103751	4	0.120248862	gray	1
2P02H04	1.000491639	0.002011737	4	0.507610711	gray	1
2P02H05	1.007783905	0.001809299	4	0.008339854	gray	1
2P02H08	0.998988965	0.00141426	4	0.326808826	gray	1
2P02H09	1.001030347	0.001279056	4	0.402515853	gray	1
2P02H10	0.999287444	0.000615672	4	0.350486286	gray	1
2P02H11	0.998116333	0.003162272	4	0.367125093	gray	1
2P03A03	0.999535931	0.001945564	4	0.503468791	gray	1
2P03A04	0.994466883	0.004332288	4	0.107930399	gray	1
2P03A05	0.995805775	0.000754343	4	0.072736636	gray	1
2P03A08	0.996349333	0.00790228	3	0.59896499	gray	1
2P03A09	0.999860173	0.000976842	4	0.415282495	gray	1
2P03B01	1.004359754	0.001774049	4	0.062496136	gray	1
2P03B02	1.001335752	0.003801482	4	0.554364598	gray	1
2P03B05	1.009103261	0.001649895	4	0.005868786	gray	1
2P03B07	1.001139269	0.002196615	4	0.518244495	gray	1
2P03B08	1.003277442	0.003690624	4	0.273423428	gray	1
2P03B11	0.999973023	0.002462362	4	0.527333244	gray	1
2P03B12	0.998972069	0.004911353	4	0.52293833	gray	1
2P03C01	1.01439741	0.008901954	4	0.077643716	gray	1
2P03C05	1.003633936	0.00114879	4	0.103538393	gray	1
2P03C06	0.999696646	0.003021922	4	0.528500021	gray	1
2P03C08	1.001956372	0.000297477	4	0.235281394	gray	1
2P03C10	0.999596664	0.002123128	4	0.501995515	gray	1
2P03C11	0.999041022	0.001793309	4	0.386079598	gray	1
2P03D02	0.990238927	0.001277284	4	0.022241663	gray	1
2P03D04	0.995494532	0.001517125	4	0.080855487	gray	1
2P03D06	0.993618254	0.000907662	4	0.045424113	gray	1
2P03D08	0.993831002	0.002167253	4	0.064322549	gray	1
2P03D09	0.997541549	0.002006303	4	0.214949903	gray	1
2P03E01	1.00151347	0.001285322	4	0.340855951	gray	1
2P03E02	1.00386548	0.000443106	3	0.13048216	gray	1
2P03E05	1.001555904	0.001000133	4	0.318362268	gray	1
2P03E06	0.999610516	0.002293706	4	0.466543917	gray	1
2P03E09	0.994975099	0.001915249	4	0.062543104	gray	1
2P03E10	0.995759669	0.006035008	4	0.282824333	gray	1
2P03E12	0.996599903	0.002101937	4	0.218448953	gray	1
2P03F03	1.00048189	0.000238784	4	0.381389172	gray	1
2P03F04	0.99923111	0.00140302	4	0.385388015	gray	1
2P03F07	0.998597767	0.001467536	4	0.319491447	gray	1
2P03F08	1.000187482	0.001617416	4	0.465393009	gray	1
2P03F09	0.998186976	0.003058414	4	0.268916208	gray	1
2P03F10	1.001539892	0.004811468	4	0.682932856	gray	1
2P03G01	1.00970693	0.002947084	4	0.010693204	gray	1
2P03G02	1.003961856	0.003721111	3	0.358655354	gray	1
2P03G03	1.000666872	0.000871842	4	0.385822149	gray	1
2P03G05	0.997588908	0.002210067	4	0.337827962	gray	1
2P03G06	1.004862001	0.003816259	4	0.204328951	gray	1
2P03G07	1.0016881	0.001819713	4	0.319794916	gray	1
2P03G10	1.002116023	0.002155558	4	0.289083815	gray	1
2P03G12	1.001038202	0.002256199	4	0.471906644	gray	1
2P03H06	1.000953841	0.001480774	4	0.39949966	gray	1
2P03H08	0.999587686	0.000213268	3	0.407185566	gray	1
2P03H09	0.997051599	0.000894864	4	0.124073159	gray	1
2P03H10	1.000946654	0.001926381	4	0.467067533	gray	1
2P04A02	0.994355196	0.004506025	4	0.153861996	gray	1
2P04A03	0.999798818	0.004077399	4	0.598899007	gray	1
2P04A05	1.000574738	0.002074476	4	0.490530088	gray	1
2P04A07	0.999930317	0.001300603	4	0.449758156	gray	1
2P04A12	0.9939514	0.001822789	3	0.064769453	gray	1
2P04B01	1.006553692	0.002725913	4	0.046087028	gray	1
2P04B03	0.997429806	0.002384619	4	0.176325245	gray	1
2P04B05	1.000976759	0.001265622	4	0.43165438	gray	1
2P04B07	0.999376136	0.002055962	4	0.403249372	gray	1
2P04B08	0.99169339	0.003484742	4	0.037514425	gray	1
2P04B10	1.006262503	0.001519545	4	0.016789584	gray	1
2P04B11	0.997798526	0.002483355	4	0.353461867	gray	1
2P04B12	0.997990015	0.003965855	4	0.425570494	gray	1
2P04C01	0.999673343	0.003797857	4	0.525604193	gray	1
2P04C03	1.002534534	0.003171816	4	0.292141306	gray	1
2P04C09	0.999457104	0.00277091	4	0.41428498	gray	1
2P04C10	0.998157682	0.002839458	4	0.45116916	gray	1
2P04C11	0.998222214	0.011450175	4	0.463350866	gray	1
2P04D02	1.002690877	0.003188446	4	0.256910519	gray	1
2P04D03	1.003898722	0.002769757	4	0.204654367	gray	1
2P04D07	0.996554189	0.001118894	4	0.157103741	gray	1
2P04D08	1.0006333	0.000206732	3	0.408658989	gray	1
2P04D09	1.005518833	0.002323438	4	0.034077822	gray	1
2P04D11	0.996077625	0.008875914	4	0.167619106	gray	1
2P04E02	0.995786223	0.000672032	4	0.083718013	gray	1
2P04E04	0.999070243	0.001316379	4	0.373258938	gray	1
2P04E05	0.999834571	0.000854084	4	0.381142262	gray	1
2P04E06	1.001154444	0.001509586	4	0.419317268	gray	1
2P04E07	0.992633427	0.006020579	4	0.162412158	gray	1
2P04E09	0.998385489	0.004862912	4	0.581159704	gray	1
2P04E10	0.993474159	0.006739243	4	0.128798559	gray	1
2P04E11	0.996982929	0.016385802	4	0.584156785	gray	1
2P04F02	0.998137497	0.000988194	4	0.289330848	gray	1
2P04F04	1.001617772	0.001259847	3	0.340529748	gray	1
2P04F05	1.002310933	0.002328545	4	0.372755354	gray	1
2P04F08	1.002083319	0.00241871	4	0.357325975	gray	1
2P04F09	0.997660948	0.006321616	4	0.467750733	gray	1
2P04F10	1.001846088	0.001937312	3	0.475624701	gray	1
2P04G01	0.999429719	0.00122758	4	0.403872482	gray	1
2P04G02	1.001988166	0.001919835	4	0.333158555	gray	1
2P04G03	1.00677512	0.000321638	3	0.027535419	gray	1
2P04G07	1.003608889	0.002816141	4	0.158097594	gray	1
2P04G10	1.001315799	0.001098865	3	0.385622681	gray	1
2P04G11	1.003604067	0.00623224	3	0.368129983	gray	1
2P04G12	0.998408041	0.001165856	4	0.29691358	gray	1
2P04H01	0.992520543	0.002652279	4	0.058440023	gray	1
2P04H03	0.997946	0.00275623	3	0.472112196	gray	1
2P04H05	1.001076727	0.002881938	4	0.565564659	gray	1
2P04H06	0.999390763	0.001494822	4	0.374702752	gray	1
2P04H10	0.998001942	0.001206804	4	0.261196335	gray	1
2P05A02	0.996327931	0.00138289	4	0.106236041	gray	1
2P05A03	0.998707513	0.002339389	4	0.430251599	gray	1
2P05A05	0.985454752	0.0117904	4	0.178889404	gray	1
2P05A07	0.997935168	0.000782154	4	0.226442298	gray	1
2P05A09	0.998959423	0.000118458	3	0.349650931	gray	1
2P05A10	0.99901815	0.001218627	4	0.364268067	gray	1
2P05A12	0.995803225	0.001716632	4	0.107713683	gray	1
2P05B02	1.004105894	0.006822581	4	0.494757421	gray	1
2P05B03	1.000589677	0.003141168	4	0.575012358	gray	1
2P05B05	0.999160695	0.002135123	4	0.450813769	gray	1
2P05B07	1.007754867	0.008244717	4	0.216500998	gray	1
2P05B08	1.001003243	0.00053583	4	0.321362439	gray	1
2P05B11	0.998569484	0.002322555	4	0.445638881	gray	1
2P05B12	0.998352918	0.001466615	4	0.315175658	gray	1
2P05C01	0.990841532	0.012141957	4	0.053102717	gray	1
2P05C03	0.999146474	0.001416246	4	0.332146532	gray	1
2P05C04	1.00304807	0.002527399	4	0.278121493	gray	1
2P05C05	0.99554897	0.000915881	4	0.072684389	gray	1
2P05C10	0.997701973	0.005958096	4	0.681256887	gray	1
2P05C11	1.000155756	0.000763348	4	0.4189576	gray	1
2P05D01	1.000472292	0.001988888	4	0.469500087	gray	1
2P05D03	1.005559222	0.001425919	4	0.043411602	gray	1
2P05D04	0.999155657	0.00216588	3	0.499029025	gray	1
2P05D06	1.005479018	0.000300391	3	0.055116799	gray	1
2P05D07	0.993941187	0.002178788	4	0.056198875	gray	1
2P05D09	1.0085297	0.003166173	4	0.014126884	gray	1
2P05D11	0.999561196	0.001801169	3	0.389338598	gray	1
2P05D12	0.99827217	0.002365736	4	0.337541186	gray	1
2P05E04	0.996826266	0.001760577	4	0.167642971	gray	1
2P05E05	0.999324035	0.001790737	4	0.425516368	gray	1
2P05E07	1.001877376	0.002590857	4	0.253281543	gray	1
2P05E10	1.000118556	0.002601352	3	0.448174378	gray	1
2P05E11	0.998945469	0.012030852	4	0.81570008	gray	1
2P05F02	0.998176864	0.002499755	3	0.329871615	gray	1
2P05F04	0.997607049	0.001407464	4	0.233232697	gray	1
2P05F05	1.002288041	0.002185986	4	0.19487824	gray	1
2P05F07	0.999185156	0.001240878	4	0.383955865	gray	1
2P05F09	1.004577081	0.001628129	4	0.097063974	gray	1
2P05F10	1.003055949	0.003211353	4	0.366874929	gray	1
2P05G01	1.004345573	0.000967851	4	0.058933149	gray	1
2P05G02	1.001022862	0.002372412	4	0.539296677	gray	1
2P05G03	0.991124849	0.005363353	4	0.109986616	gray	1
2P05G05	0.996543596	0.001520351	4	0.156757258	gray	1
2P05G07	0.998179999	0.001862998	4	0.256451696	gray	1
2P05G10	0.996532123	0.001988525	4	0.130987292	gray	1
2P05G11	1.00626207	0.007450583	4	0.35962421	gray	1
2P05H01	0.999043651	0.000812304	4	0.338634141	gray	1
2P05H04	0.998941094	0.002803174	4	0.530934363	gray	1
2P05H05	1.000756853	0.000697417	4	0.361044202	gray	1
2P05H06	0.999336448	0.00145476	4	0.397406316	gray	1
2P05H08	0.997705303	0.001961266	4	0.276129311	gray	1
2P05H09	0.997294456	0.002203329	4	0.186781964	gray	1
2P05H10	0.996415587	0.002666629	4	0.168971843	gray	1
2P05H11	1.001841792	0.004704411	4	0.590129131	gray	1
2P06A02	1.004521888	0.001965355	4	0.091582679	gray	1
2P06A03	1.003344102	0.004658395	4	0.272595352	gray	1
2P06A04	1.004149322	0.002581959	4	0.088305219	gray	1
2P06A05	1.001489611	0.002062362	4	0.382694703	gray	1
2P06A08	1.004954132	0.002648702	4	0.065316497	gray	1
2P06A09	0.998239075	0.002166846	4	0.371306452	gray	1
2P06B01	1.001670888	0.004194277	4	0.593068736	gray	1
2P06B02	0.99996593	0.002720733	4	0.52112995	gray	1
2P06B08	0.999824278	0.002043492	4	0.465392221	gray	1
2P06B10	0.999505387	0.002271016	4	0.52508671	gray	1
2P06B11	0.991184887	0.001767469	4	0.041991133	gray	1
2P06B12	0.999335611	0.001237998	4	0.361346613	gray	1
2P06C03	0.999377255	0.0036933	4	0.609982505	gray	1
2P06C04	1.001337109	0.001905697	4	0.405639891	gray	1
2P06C05	0.999438245	0.000929617	4	0.383777775	gray	1
2P06C06	1.003117709	0.001053748	4	0.122926156	gray	1
2P06C08	0.999033724	0.001677168	4	0.371305672	gray	1
2P06C09	0.99627321	0.002494023	4	0.170518683	gray	1
2P06C10	1.00324617	0.00179549	4	0.129783882	gray	1
2P06C11	0.998424589	0.000919326	3	0.31157048	gray	1
2P06D02	0.991456447	0.001853958	4	0.04235534	gray	1
2P06D03	1.002410803	0.001418702	4	0.212679884	gray	1
2P06D04	1.002418773	0.002009048	4	0.178363356	gray	1
2P06D06	1.000090478	0.002384499	4	0.504752881	gray	1
2P06D07	0.999886541	0.002087137	4	0.508710192	gray	1
2P06D12	0.998630344	0.001902797	4	0.361654337	gray	1
2P06E01	1.002088709	0.00230498	4	0.302970705	gray	1
2P06E02	0.999676558	0.000588104	3	0.44852322	gray	1
2P06E05	1.001340133	0.003754108	4	0.513454553	gray	1
2P06E06	1.002527445	0.003708731	4	0.273066678	gray	1
2P06E07	1.004743375	0.003301725	4	0.079559855	gray	1
2P06E09	1.001457639	0.004686467	4	0.675590762	gray	1
2P06E10	0.997336072	0.002702788	4	0.298128714	gray	1
2P06E11	0.990270482	0.006302043	4	0.033040668	gray	1
2P06E12	0.999720205	0.003891743	3	0.456935687	gray	1
2P06F02	0.997859264	0.001505831	4	0.253132368	gray	1
2P06F03	0.999278341	0.003485935	4	0.607333725	gray	1
2P06F04	0.999013317	0.002442443	4	0.449045963	gray	1
2P06F05	0.992419359	0.010314013	4	0.31815187	gray	1
2P06F07	0.996957735	0.000937494	4	0.141134679	gray	1
2P06F09	0.9995669	0.002722628	4	0.537109496	gray	1
2P06F10	0.994670108	0.002342143	4	0.058758771	gray	1
2P06F12	1.0001653	0.002101848	3	0.481987087	gray	1
2P06G01	0.998299499	0.002270777	4	0.323058715	gray	1
2P06G02	1.000969478	0.004687498	4	0.545057048	gray	1
2P06G05	0.998724988	0.00266787	4	0.485953697	gray	1
2P06G08	0.99628854	0.001624213	4	0.125167364	gray	1
2P06G10	0.999894608	0.002236371	4	0.510665665	gray	1
2P06G11	1.001806221	0.002917903	3	0.518834495	gray	1
2P06H01	1.000806087	0.000905143	4	0.34982972	gray	1
2P06H03	0.996800486	0.000927232	4	0.150820448	gray	1
2P06H04	0.997064635	0.003867296	4	0.24866712	gray	1
2P06H05	1.004949631	0.005044637	4	0.061655405	gray	1
2P06H08	0.998115858	0.000822562	4	0.274539041	gray	1
2P06H09	1.002285708	0.002006333	4	0.293222868	gray	1
2P06H10	0.999482671	0.003282127	4	0.49940732	gray	1
2P06H11	0.996909633	0.000999747	4	0.125534216	gray	1
2P07A02	0.997854913	0.002772123	4	0.307019077	gray	1
2P07A03	0.997020589	0.003832052	4	0.319002129	gray	1
2P07A04	0.995035921	0.007314686	4	0.515054228	gray	1
2P07A05	0.999451378	0.001464128	4	0.373047457	gray	1
2P07A07	1.000489013	0.002603789	4	0.542361361	gray	1
2P07A08	0.993271612	0.002153872	4	0.057028782	gray	1
2P07A09	0.996682705	0.003933721	4	0.256533679	gray	1
2P07A12	0.997275893	0.001194419	4	0.145557831	gray	1
2P07B01	0.998811201	0.000469476	3	0.327728123	gray	1
2P07B02	0.998163885	0.0022443	4	0.251035617	gray	1
2P07B05	0.998255504	0.001474048	4	0.331746277	gray	1
2P07B06	1.004090285	0.000384572	3	0.090873181	gray	1
2P07B08	0.998835252	0.003819207	4	0.425313146	gray	1
2P07B10	0.998069074	0.002639407	4	0.262828561	gray	1
2P07B12	0.998653952	0.003497437	4	0.456158782	gray	1
2P07C03	1.00711684	0.003437593	4	0.073307593	gray	1
2P07C06	1.000656249	0.001237707	3	0.377795544	gray	1
2P07C08	0.995477249	0.006747575	4	0.529205836	gray	1
2P07C10	0.998222647	0.002446568	4	0.31746195	gray	1
2P07D02	1.005471171	0.003196519	4	0.062241177	gray	1
2P07D04	1.005972889	0.000608341	3	0.040253467	gray	1
2P07D09	0.998649659	0.001726723	4	0.296863753	gray	1
2P07D12	0.996771352	0.001840277	4	0.158457737	gray	1
2P07E01	1.000226228	0.000861759	4	0.419323283	gray	1
2P07E02	0.997813291	0.003669165	4	0.372864591	gray	1
2P07E04	1.003178939	0.0036235	4	0.462617303	gray	1
2P07E05	0.99821177	0.00491779	3	0.691521653	gray	1
2P07E06	0.993726052	0.0022288	4	0.049743152	gray	1
2P07E09	1.004609699	0.003714875	4	0.232694109	gray	1
2P07E11	0.99118769	0.004091923	4	0.025321021	gray	1
2P07E12	0.996367576	0.012158418	4	0.584540267	gray	1
2P07F03	1.002602621	0.003187273	4	0.182275383	gray	1
2P07F04	1.002264005	0.001949326	4	0.296186476	gray	1
2P07F07	1.001378028	0.000566591	4	0.301639108	gray	1
2P07F08	0.997875699	0.001808721	4	0.268963529	gray	1
2P07F09	0.999270697	0.000749259	4	0.340529133	gray	1
2P07F10	1.00387417	0.000528769	4	0.08453967	gray	1
2P07F12	0.99392623	0.005496167	4	0.098364031	gray	1
2P07G01	0.998526119	0.001308859	4	0.264489544	gray	1
2P07G02	0.999664212	0.003043784	4	0.52499408	gray	1
2P07G05	1.008791295	0.006800562	4	0.116846903	gray	1
2P07G06	1.003964766	0.00386525	4	0.331045145	gray	1
2P07G08	0.9980104	0.001120305	4	0.198598131	gray	1
2P07G10	0.998379927	0.005160051	3	0.69100078	gray	1
2P07G12	0.998840634	0.003169223	3	0.45278	gray	1
2P07H01	1.002682095	0.002089896	4	0.181411423	gray	1
2P07H03	1.005225589	0.001708985	4	0.045098382	gray	1
2P07H06	1.000734658	0.000128495	3	0.39733574	gray	1
2P07H08	1.000382047	0.000204753	4	0.3885328	gray	1
2P07H09	0.99679977	0.001059141	4	0.12750737	gray	1
2P07H11	0.99655389	0.00569221	4	0.550489001	gray	1
2P08A03	0.99976182	0.001261165	4	0.413879341	gray	1
2P08A05	1.002169835	0.00330126	3	0.436283728	gray	1
2P08A07	0.98835684	0.005977139	4	0.052999969	gray	1
2P08A08	0.992182019	0.004730526	4	0.077327598	gray	1
2P08A12	0.996816118	0.003792284	4	0.203422621	gray	1
2P08B01	0.99792258	0.000236266	3	0.249368444	gray	1
2P08B03	0.99846057	0.003033463	4	0.282718147	gray	1
2P08B05	1.004959369	0.000360391	3	0.064346452	gray	1
2P08B06	1.000208228	0.002442822	4	0.516281464	gray	1
2P08B07	1.000604332	0.004128359	4	0.636483453	gray	1
2P08B10	1.003268939	0.00199813	4	0.193452167	gray	1
2P08B11	1.002380006	0.002828207	4	0.328175543	gray	1
2P08B12	1.006083068	0.008686955	4	0.298688869	gray	1
2P08C01	0.994046712	0.005672675	4	0.182076199	gray	1
2P08C03	0.999734364	0.003378453	4	0.584814948	gray	1
2P08C05	1.004090099	0.004655223	4	0.335977419	gray	1
2P08C06	0.999009511	0.002006053	4	0.416194557	gray	1
2P08C08	1.002119941	0.005210358	4	0.571991968	gray	1
2P08C10	1.005877908	0.001943426	4	0.032722782	gray	1
2P08C11	1.000000104	0.002508826	4	0.523196937	gray	1
2P08D01	1.008832179	0.004242415	4	0.058561157	gray	1
2P08D02	1.000311261	0.003916604	4	0.600776151	gray	1
2P08D03	1.002537528	0.002839693	4	0.3885981	gray	1
2P08D06	0.999987096	0.0047085	4	0.630708726	gray	1
2P08D08	0.997005723	0.00090526	4	0.129811158	gray	1
2P08E02	1.003418114	0.002628938	4	0.255762005	gray	1
2P08E04	0.997839791	0.000438734	3	0.254029116	gray	1
2P08E06	1.004190591	0.002465496	4	0.168228626	gray	1
2P08E09	1.001151589	0.003720069	4	0.532465662	gray	1
2P08E11	1.000503676	0.011478573	4	0.775512095	gray	1
2P08E12	0.996309308	0.00744286	4	0.399862099	gray	1
2P08F02	0.994427332	0.003380975	4	0.134905272	gray	1
2P08F03	1.001328554	0.00262884	4	0.434821557	gray	1
2P08F05	0.995061242	0.002606937	4	0.110718735	gray	1
2P08F08	1.002281128	0.005883765	4	0.38022125	gray	1
2P08F09	1.004376762	0.001564123	3	0.111730452	gray	1
2P08F10	0.997097163	0.000868329	3	0.183094493	gray	1
2P08G01	0.99924774	0.002284501	3	0.541067367	gray	1
2P08G02	1.006605169	0.000400398	3	0.026620515	gray	1
2P08G03	1.000761252	0.003715706	3	0.410400957	gray	1
2P08G07	0.997406086	0.002277985	4	0.251145596	gray	1
2P08G08	1.001223979	0.001799116	4	0.480450377	gray	1
2P08G10	0.99504732	0.008130299	3	0.154385855	gray	1
2P08G11	1.001358886	0.003545168	4	0.495048893	gray	1
2P08G12	1.005539688	0.004609058	4	0.085376388	gray	1
2P08H03	0.994840547	0.003640922	4	0.182185151	gray	1
2P08H04	1.002833612	0.000458372	2	0.230666624	gray	1
2P08H05	1.00163606	0.003933188	4	0.638462726	gray	1
2P08H08	0.993795582	0.005060666	4	0.194329027	gray	1
2P08H09	0.996954733	0.006080447	4	0.599417282	gray	1
2P08H10	0.902010877	0.222629457	4	0.410354094	gray	1
2P09A02	0.99114502	0.004627639	4	0.05968859	gray	1
2P09A05	1.002146037	0.002552683	4	0.310330974	gray	1
2P09A07	0.995360283	0.001522908	4	0.069459599	gray	1
2P09A10	1.009503109	0.003809512	4	0.002810261	gray	1
2P09B02	1.002341866	0.003293123	3	0.471108245	gray	1
2P09B06	0.996560685	0.007767767	4	0.44739548	gray	1
2P09B07	0.998844937	0.003398281	4	0.489623011	gray	1
2P09B08	1.000643018	0.002315825	4	0.442294623	gray	1
2P09B12	0.985150587	0.015879489	4	0.13457736	gray	1
2P09C01	0.993868575	0.002767893	4	0.075719547	gray	1
2P09C03	0.999653449	0.002762866	3	0.535316719	gray	1
2P09C04	1.005166297	0.003825827	4	0.091451047	gray	1
2P09C05	1.001367334	0.00229878	4	0.424230884	gray	1
2P09C08	1.002474057	0.000773068	4	0.171432393	gray	1
2P09C09	0.999075232	0.004589695	4	0.435081039	gray	1
2P09C11	0.997412023	0.002543269	4	0.311983939	gray	1
2P09D01	0.99633129	0.002467384	4	0.161820428	gray	1
2P09D03	0.999445786	0.001456008	4	0.382855613	gray	1
2P09D04	1.001452543	0.005203592	4	0.507316772	gray	1
2P09D06	0.995277075	0.005591943	4	0.276437829	gray	1
2P09D08	1.001220369	0.000631088	3	0.331336329	gray	1
2P09D09	1.003211396	0.002792581	4	0.305381701	gray	1
2P09D11	1.016181505	0.013893659	4	0.069046099	gray	1
2P09D12	0.994091704	0.000464455	3	0.062226983	gray	1
2P09E01	1.000562617	0.002879959	4	0.552912721	gray	1
2P09E04	0.996192476	0.003749129	4	0.244482156	gray	1
2P09E05	1.00634211	0.00171288	4	0.026170515	gray	1
2P09E06	1.00143287	0.00403857	4	0.491084298	gray	1
2P09E07	1.00140729	0.00144869	4	0.393841434	gray	1
2P09E10	1.003699951	0.000949743	4	0.098182866	gray	1
2P09E11	0.995697392	0.004236829	4	0.180491829	gray	1
2P09E12	1.001236023	0.003947233	4	0.531644789	gray	1
2P09F02	1.002316165	0.004484759	4	0.47170413	gray	1
2P09F03	0.992255089	0.004438837	4	0.086104305	gray	1
2P09F04	0.997222382	0.005089614	4	0.588700542	gray	1
2P09F05	0.997941527	0.000690145	3	0.292423456	gray	1
2P09F07	0.996063889	0.001291965	4	0.076865288	gray	1
2P09F08	1.002701077	0.003087664	4	0.375016736	gray	1
2P09F09	0.998859848	0.003797453	4	0.520896183	gray	1
2P09F10	0.99727784	0.003623685	4	0.275208203	gray	1
2P09G02	0.996966563	0.001773006	4	0.185800729	gray	1
2P09G03	1.004452996	0.004084721	4	0.151824652	gray	1
2P09G05	0.99254459	0.003272203	3	0.074761394	gray	1
2P09G06	0.998574857	0.001991498	4	0.375702435	gray	1
2P09G07	0.999590352	0.002271648	4	0.475815338	gray	1
2P09G12	0.999597803	0.003126811	3	0.571707439	gray	1
2P09H01	0.992363811	0.006632167	4	0.168443255	gray	1
2P09H04	0.998640646	0.003921951	4	0.497925012	gray	1
2P09H05	0.988626794	0.008389257	4	0.052108874	gray	1
2P09H06	1.000889285	0.000765665	4	0.369117571	gray	1
2P09H08	1.00905702	0.002987503	4	0.006821409	gray	1
2P09H10	1.000426381	0.000630544	4	0.397977345	gray	1
2P09H11	0.997987525	0.000753305	4	0.239670782	gray	1
2P10A02	1.002795537	0.000716986	4	0.154898831	gray	1
2P10A03	1.001413752	0.001369064	4	0.352120938	gray	1
2P10A04	0.990223849	0.001826113	4	0.019643151	gray	1
2P10A05	0.996458605	0.003146131	4	0.133097677	gray	1
2P10A08	1.00172848	0.003771553	4	0.544802757	gray	1
2P10A09	1.002092638	0.00037765	4	0.211773181	gray	1
2P10A10	0.995684932	0.001063928	4	0.090038275	gray	1
2P10A12	0.997079233	0.00209544	4	0.175332092	gray	1
2P10B02	0.996826692	0.004542373	4	0.19959665	gray	1
2P10B03	1.000775807	0.004416863	4	0.654871357	gray	1
2P10B06	1.006804357	0.002344175	3	0.060894406	gray	1
2P10B07	0.997436184	0.00281436	4	0.259226099	gray	1
2P10B08	1.000084414	0.001878588	4	0.496559609	gray	1
2P10B10	0.996817272	0.001833776	4	0.184729089	gray	1
2P10B11	0.99731628	0.003460832	4	0.314272767	gray	1
2P10B12	1.001188696	0.002154497	4	0.472401227	gray	1
2P10C03	1.007698156	0.015500845	4	0.682283363	gray	1
2P10C04	0.995562927	0.00306055	4	0.15349555	gray	1
2P10C05	1.00316005	0.002288924	4	0.191527919	gray	1
2P10C06	0.991722914	0.000953942	3	0.046020405	gray	1
2P10C08	1.00464406	0.002482174	4	0.106489682	gray	1
2P10C09	0.998552948	0.002152433	4	0.382265767	gray	1
2P10C10	0.998473019	0.001371584	4	0.300454938	gray	1
2P10C11	0.998273428	0.003266576	4	0.433320289	gray	1
2P10D01	0.999745262	0.002642362	4	0.530304123	gray	1
2P10D03	1.009620139	0.002176496	4	0.002666282	gray	1
2P10D04	0.998874843	0.002188717	4	0.488519725	gray	1
2P10D07	1.001095913	0.002612854	4	0.46203842	gray	1
2P10D08	1.000400195	0.005080912	4	0.653545658	gray	1
2P10D09	0.999197816	0.002740049	4	0.466273396	gray	1
2P10D12	1.000569742	0.001598007	3	0.500800399	gray	1
2P10E01	1.000221275	0.003016146	4	0.54529719	gray	1
2P10E02	1.005890382	0.002887599	4	0.071538842	gray	1
2P10E05	1.002132606	0.003147824	4	0.346865672	gray	1
2P10E06	0.999652772	0.001665084	4	0.46763879	gray	1
2P10E07	0.9946947	0.001460759	4	0.059947523	gray	1
2P10E09	0.997238305	0.003128483	4	0.17239853	gray	1
2P10E10	0.99604229	0.001596046	4	0.101410653	gray	1
2P10E11	0.996399766	0.01420027	4	0.727445932	gray	1
2P10F02	1.003771121	0.000306861	3	0.115137862	gray	1
2P10F03	1.004205985	0.002989434	3	0.0713707	gray	1
2P10F05	1.003742324	0.002981251	4	0.123962346	gray	1
2P10F07	0.999354017	0.004153055	4	0.577157256	gray	1
2P10F09	1.000163895	0.003190745	3	0.496523194	gray	1
2P10F10	0.999702013	0.005937528	4	0.676016917	gray	1
2P10F12	1.003393324	0.004319066	4	0.186432471	gray	1
2P10G02	1.002065604	0.002327927	4	0.281229091	gray	1
2P10G06	1.000958309	0.00157123	4	0.356022074	gray	1
2P10G07	1.001257238	0.000417812	3	0.33554396	gray	1
2P10G10	1.00271807	0.003273111	4	0.449799362	gray	1
2P10G11	1.00447807	0.003196877	4	0.101482091	gray	1
2P10H01	1.00297477	0.001829809	4	0.191609112	gray	1
2P10H03	1.000890435	0.002571601	3	0.562778661	gray	1
2P10H04	1.016299015	0.009477976	4	0.063971747	gray	1
2P10H05	1.001357913	0.000451628	3	0.34511767	gray	1
2P10H08	1.001506756	0.001374475	4	0.315734212	gray	1
2P10H09	0.998862593	0.000123274	3	0.322888736	gray	1
2P10H11	0.999584633	0.000504284	4	0.355525595	gray	1
2P11A02	1.002386872	0.00233279	4	0.237664609	gray	1
2P11A03	1.00352792	0.001024747	4	0.11675362	gray	1
2P11A04	1.003020034	0.003303285	4	0.333871798	gray	1
2P11A05	1.005359175	0.003431354	4	0.094290452	gray	1
2P11A07	1.003906866	0.002555987	4	0.086355394	gray	1
2P11A08	0.994885505	0.000580907	3	0.068942228	gray	1
2P11A12	0.995128404	0.010783659	4	0.173469178	gray	1
2P11B01	1.004036738	0.002470774	3	0.181016279	gray	1
2P11B02	1.000872641	0.002542933	4	0.551023348	gray	1
2P11B05	0.992227457	0.001869528	4	0.049982488	gray	1
2P11B08	1.006771288	0.004768471	4	0.149460693	gray	1
2P11B10	0.999780019	0.001399727	3	0.483074174	gray	1
2P11B11	0.996992306	0.004060111	4	0.315040567	gray	1
2P11B12	0.998774239	0.00760171	4	0.495708552	gray	1
2P11C03	1.001134973	0.002924326	3	0.31540805	gray	1
2P11C05	1.005231839	0.002382111	4	0.075539161	gray	1
2P11C08	0.995892841	0.001321768	3	0.113479155	gray	1
2P11C11	1.00216917	0.002253659	4	0.263674427	gray	1
2P11D02	1.000793444	0.001353255	3	0.351992686	gray	1
2P11D04	1.001774684	0.00014249	3	0.289653236	gray	1
2P11D06	1.00622603	0.004279575	4	0.048662051	gray	1
2P11D08	0.990386797	0.001417522	4	0.022759572	gray	1
2P11D09	0.997361836	0.002500168	4	0.348424994	gray	1
2P11D11	1.000086742	0.00049807	3	0.451913789	gray	1
2P11D12	1.003164253	0.005691172	4	0.596858908	gray	1
2P11E01	1.001448535	0.001578016	4	0.318368859	gray	1
2P11E04	1.001727995	0.000105404	3	0.289555003	gray	1
2P11E06	0.993291708	9.56E-05	3	0.056811443	gray	1
2P11E09	1.001556456	0.001300956	3	0.311830526	gray	1
2P11E11	0.992853306	0.004825971	4	0.109561384	gray	1
2P11E12	1.000112104	0.003218757	4	0.579995469	gray	1
2P11F03	0.99920904	0.002762794	4	0.51074455	gray	1
2P11F04	1.003173534	0.00168314	4	0.16720158	gray	1
2P11F05	0.999365832	0.002031824	4	0.468876339	gray	1
2P11F07	0.995197885	0.001407711	4	0.061126656	gray	1
2P11F08	0.996247099	0.002840686	4	0.207542899	gray	1
2P11F10	0.993596116	0.004970927	4	0.126196523	gray	1
2P11F12	1.0132681	0.011139151	4	0.158830795	gray	1
2P11G01	1.005140668	0.000415679	3	0.056403913	gray	1
2P11G02	1.003343905	0.002199467	4	0.164353114	gray	1
2P11G03	1.00382221	0.003185642	4	0.124998713	gray	1
2P11G06	1.008751422	0.001335943	4	0.004772877	gray	1
2P11G10	0.990829271	0.005438857	4	0.057046047	gray	1
2P11G12	1.00212482	0.003222995	4	0.26214032	gray	1
2P11H01	0.996041407	0.001700961	4	0.097581043	gray	1
2P11H04	0.998142961	0.003349109	4	0.432730789	gray	1
2P11H06	1.003094312	0.006833503	4	0.64359402	gray	1
2P11H08	0.998547683	0.00082215	4	0.29817227	gray	1
2P11H09	1.003310526	0.002418629	4	0.134704349	gray	1
2P11H10	1.00485721	0.001782929	4	0.068664968	gray	1
2P12A02	0.992576972	0.001655109	4	0.048371825	gray	1
2P12A04	1.000676799	0.010218955	4	0.78392379	gray	1
2P12A07	0.994804124	0.004324524	4	0.08974491	gray	1
2P12A08	0.999417867	0.002541811	4	0.547184374	gray	1
2P12A10	1.004633233	0.00404362	4	0.149769538	gray	1
2P12A12	1.004297291	0.000130571	3	0.087458557	gray	1
2P12B01	1.006630469	0.002452108	4	0.020286187	gray	1
2P12B03	1.00344591	0.000919343	3	0.133570219	gray	1
2P12B05	0.999741404	0.001351115	4	0.45500618	gray	1
2P12B06	0.999453453	0.00063614	3	0.429288416	gray	1
2P12B07	0.998838731	0.001727241	4	0.43719033	gray	1
2P12B08	1.001988655	0.001168888	3	0.317854916	gray	1
2P12B11	0.998980335	0.005992849	4	0.563243121	gray	1
2P12B12	0.994495512	0.003673641	4	0.163974426	gray	1
2P12C01	0.991262192	0.004184862	4	0.055473205	gray	1
2P12C03	1.000377966	0.003636151	4	0.592840818	gray	1
2P12C05	1.000729371	0.003102509	4	0.483054337	gray	1
2P12C06	0.999908503	0.002652918	4	0.519633481	gray	1
2P12C09	1.000411172	0.003279418	4	0.552090088	gray	1
2P12C11	0.995589765	0.002651918	4	0.172786399	gray	1
2P12D02	1.000551834	0.012118263	4	0.632661041	gray	1
2P12D03	1.000272034	0.000605628	3	0.443134809	gray	1
2P12D04	0.99756357	0.007092935	4	0.600053496	gray	1
2P12D07	0.999583695	0.000737386	4	0.379600193	gray	1
2P12D08	1.001925379	0.002284341	4	0.329402921	gray	1
2P12D09	0.999508529	0.000599913	3	0.416047394	gray	1
2P12E05	0.995167432	0.001054853	4	0.058952482	gray	1
2P12E06	0.995182774	0.009358174	4	0.383316691	gray	1
2P12E07	0.996325033	0.002388646	4	0.135910032	gray	1
2P12E09	1.006763391	0.00408914	4	0.082771192	gray	1
2P12E10	1.003167475	0.006194925	4	0.715682944	gray	1
2P12E12	1.002990806	0.003117976	4	0.349066711	gray	1
2P12F02	1.002280113	0.002081877	4	0.31270147	gray	1
2P12F03	1.00422471	0.00012759	3	0.09422445	gray	1
2P12F04	1.005355665	0.003806322	4	0.20297045	gray	1
2P12F05	0.999435182	0.001872196	4	0.492881188	gray	1
2P12F08	0.992944747	0.008979957	4	0.056015316	gray	1
2P12F09	0.993797338	0.007190412	4	0.203717809	gray	1
2P12F10	0.991259367	0.009563007	4	0.121825164	gray	1
2P12F12	0.99897687	0.004310062	4	0.594779116	gray	1
2P12G01	1.000452045	0.003558323	4	0.527246905	gray	1
2P12G02	1.003005644	0.005848775	4	0.305419733	gray	1
2P12G03	1.000852318	0.001093046	3	0.458968999	gray	1
2P12G05	1.006981985	0.002534686	4	0.021772235	gray	1
2P12G07	0.996652613	0.004232635	4	0.327297806	gray	1
2P12G08	0.997936341	0.002429351	3	0.250779691	gray	1
2P12G11	0.998326485	0.000449404	3	0.282063269	gray	1
2P12H01	1.002617975	0.00525857	4	0.241406981	gray	1
2P12H04	0.993351932	0.003209859	4	0.052093196	gray	1
2P12H05	1.00649805	0.003809874	4	0.036938662	gray	1
2P12H06	1.000600371	0.005086027	3	0.665523548	gray	1
2P12H08	1.009884251	0.008349229	4	0.170142678	gray	1
2P12H09	0.998226769	0.004087301	4	0.371162992	gray	1
2P12H10	0.9840005	0.021865344	4	0.208896947	gray	1
2P13A02	1.002651447	0.000772694	4	0.168841602	gray	1
2P13A03	1.007362772	0.004603589	4	0.02847085	gray	1
2P13A05	1.004308282	0.003681717	4	0.223441489	gray	1
2P13A07	1.000850926	0.001956818	4	0.459571093	gray	1
2P13A09	0.995541477	0.003511597	4	0.213449149	gray	1
2P13A10	1.000995597	0.002077853	4	0.504542228	gray	1
2P13A12	1.016189135	0.014485547	4	0.1794173	gray	1
2P13B02	0.99780289	0.002202155	4	0.348586907	gray	1
2P13B03	1.000344423	0.001909649	4	0.495894842	gray	1
2P13B05	1.000386841	0.000544331	4	0.382732688	gray	1
2P13B07	0.995254057	0.001847966	4	0.089155188	gray	1
2P13B08	0.997304553	0.001706465	4	0.162293529	gray	1
2P13B12	0.996090248	0.002165048	4	0.086251982	gray	1
2P13C01	1.003082092	0.003782628	4	0.28716898	gray	1
2P13C04	1.003473399	0.003074932	4	0.236372432	gray	1
2P13C05	1.000527885	0.002084707	4	0.492071833	gray	1
2P13C08	1.002124235	0.000272847	3	0.257946452	gray	1
2P13C09	0.997140181	0.009966675	4	0.580268264	gray	1
2P13C10	1.000075931	0.001989427	4	0.479657806	gray	1
2P13C11	1.002396134	0.001066634	4	0.256403132	gray	1
2P13D03	0.999977861	0.001981759	4	0.476456972	gray	1
2P13D08	0.998327144	0.002922097	4	0.294325183	gray	1
2P13D09	1.006702368	0.000932061	3	0.032298937	gray	1
2P13D11	1.002729059	0.003318785	4	0.381728177	gray	1
2P13D12	1.000165526	0.001890621	4	0.485039678	gray	1
2P13E01	1.004574337	0.000528095	3	0.070367678	gray	1
2P13E02	1.000697002	0.001300556	4	0.410537904	gray	1
2P13E04	0.995571418	0.001486346	4	0.071671161	gray	1
2P13E06	0.99993644	0.006828904	4	0.705552013	gray	1
2P13E10	1.002867648	0.004084261	4	0.521102693	gray	1
2P13E11	1.000453409	0.003066144	4	0.548849421	gray	1
2P13E12	1.002383306	0.000537227	3	0.203073728	gray	1
2P13F03	1.001500278	0.002363038	4	0.500267892	gray	1
2P13F04	0.997618524	0.002267324	4	0.241745465	gray	1
2P13F05	0.998508657	0.001960294	4	0.300898897	gray	1
2P13F08	0.998528259	0.000337462	3	0.314637085	gray	1
2P13F09	1.001018175	0.00107951	4	0.363269591	gray	1
2P13G01	1.001488735	0.003063071	4	0.446275714	gray	1
2P13G02	0.999391399	0.001215949	4	0.382657472	gray	1
2P13G05	1.00572106	0.00368064	4	0.078752071	gray	1
2P13G06	1.005178885	0.00257	4	0.098760603	gray	1
2P13G07	0.99897283	0.002682437	4	0.479646018	gray	1
2P13G10	0.996672949	0.012491906	4	0.321401379	gray	1
2P13G11	0.990786257	0.021884997	4	0.29956455	gray	1
2P13G12	0.996499596	0.001921878	4	0.120379811	gray	1
2P13H01	1.008000473	0.003072744	4	0.014116557	gray	1
2P13H04	0.999953113	0.001227133	4	0.445007154	gray	1
2P13H08	1.002770944	0.001801635	4	0.180375418	gray	1
2P13H10	0.99929914	0.002388139	4	0.51123636	gray	1
2P13H11	0.99767962	0.002032714	3	0.193594994	gray	1
2P14A02	0.998440519	0.00182629	4	0.371803319	gray	1
2P14A03	1.002473129	0.001540349	4	0.234261339	gray	1
2P14A04	1.006492598	0.001970937	4	0.026687243	gray	1
2P14A09	0.996665005	0.001671776	3	0.11743354	gray	1
2P14A12	0.998477699	0.001555819	4	0.3749421	gray	1
2P14B02	1.002244573	0.001784215	4	0.317362497	gray	1
2P14B03	1.000407851	0.000267398	3	0.437523386	gray	1
2P14B06	0.992535135	0.003462064	4	0.051578438	gray	1
2P14B10	0.999368172	0.001416945	4	0.380843504	gray	1
2P14B12	0.999990758	0.001952666	4	0.494428539	gray	1
2P14C04	0.998006681	0.001253781	4	0.285181676	gray	1
2P14C06	0.997613052	0.002106145	4	0.334487306	gray	1
2P14C09	0.999094025	0.00249237	4	0.504600943	gray	1
2P14C10	0.99863566	0.001189798	4	0.340950969	gray	1
2P14C11	0.996193651	0.004472951	4	0.41550362	gray	1
2P14D01	1.003409414	0.003424745	4	0.4061121	gray	1
2P14D02	1.003841256	0.002347761	4	0.197275272	gray	1
2P14D03	1.001864606	0.003309008	4	0.367943663	gray	1
2P14D04	0.995344979	0.007406	4	0.335973584	gray	1
2P14D06	1.001122973	0.001851166	4	0.438310352	gray	1
2P14D09	0.992099023	0.002590877	4	0.048080584	gray	1
2P14D12	0.999603189	0.003869452	4	0.609281345	gray	1
2P14E01	0.998251225	0.001618445	4	0.354430901	gray	1
2P14E02	0.990762308	0.000656539	3	0.029417882	gray	1
2P14E09	1.00105956	0.002732101	4	0.366970966	gray	1
2P14E10	0.990772688	0.003784626	4	0.03972951	gray	1
2P14E12	0.999231277	0.003197017	4	0.572784875	gray	1
2P14F02	0.998504783	0.00129473	4	0.322658019	gray	1
2P14F03	1.001608502	0.00151075	4	0.376185328	gray	1
2P14F04	0.991116601	0.001750524	4	0.033456484	gray	1
2P14F05	1.00588174	7.25E-05	3	0.042515556	gray	1
2P14F12	1.005800466	0.004756219	4	0.173928696	gray	1
2P14G01	1.003454855	0.001903645	4	0.14742923	gray	1
2P14G02	0.990523119	0.00386827	4	0.018706502	gray	1
2P14G03	1.001368792	0.004707058	4	0.679519511	gray	1
2P14G05	0.996160626	0.002491047	4	0.096915937	gray	1
2P14G06	1.001476499	0.001107514	4	0.337517247	gray	1
2P14G07	0.996079122	0.001680239	4	0.119109638	gray	1
2P14G08	1.000855805	0.002207727	4	0.530096907	gray	1
2P14G10	1.001327258	0.005010705	4	0.687801013	gray	1
2P14H01	1.004901224	0.000877902	4	0.059269703	gray	1
2P14H03	1.000814112	0.000806374	4	0.362399728	gray	1
2P14H04	1.002654124	0.000792057	4	0.168646423	gray	1
2P14H05	0.996426688	0.001497162	4	0.116110036	gray	1
2P14H08	1.002436003	0.002328783	4	0.27611226	gray	1
2P14H09	0.997426389	0.002728405	4	0.280099595	gray	1
2P14H10	1.002841715	0.000713145	4	0.138803697	gray	1
2P14H11	1.002006037	0.002506308	4	0.258420256	gray	1
2P15A02	1.000791451	0.000741288	4	0.357835625	gray	1
2P15A03	1.001815416	0.001116139	4	0.265780936	gray	1
2P15A04	0.997619035	0.001294371	4	0.188043422	gray	1
2P15A05	1.001865632	0.002141612	4	0.414126555	gray	1
2P15A07	1.009453867	0.001250869	3	0.008665259	gray	1
2P15A08	1.002826015	0.00149614	4	0.190843547	gray	1
2P15A09	1.003425648	0.002156588	4	0.186072613	gray	1
2P15A12	0.998489604	0.003614591	4	0.390920516	gray	1
2P15B01	1.005587736	0.0048951	4	0.200859015	gray	1
2P15B05	1.006903647	0.001635272	4	0.021985721	gray	1
2P15B06	1.001068074	0.001335902	4	0.364808635	gray	1
2P15B07	0.999796814	0.002984155	4	0.549953747	gray	1
2P15B08	1.001884395	0.002681609	4	0.432924005	gray	1
2P15B11	0.998859086	0.004143021	4	0.534531937	gray	1
2P15C01	1.0075501	0.00483287	4	0.043900732	gray	1
2P15C03	1.003325961	0.007223102	4	0.417462736	gray	1
2P15C04	0.998658111	0.004550452	4	0.685306181	gray	1
2P15C05	0.99930836	0.004435099	4	0.572296601	gray	1
2P15C06	1.000171296	0.001183002	3	0.483997211	gray	1
2P15C08	0.993901768	0.00905857	4	0.346985222	gray	1
2P15C10	0.997447788	0.002728714	4	0.232919574	gray	1
2P15C11	0.997380356	0.002137377	4	0.289433353	gray	1
2P15D02	1.002459973	0.00604619	4	0.672265275	gray	1
2P15D03	1.002437853	0.001826854	4	0.183565371	gray	1
2P15D06	0.999935202	0.004803523	3	0.405200636	gray	1
2P15D08	0.995522882	0.004178753	4	0.191005564	gray	1
2P15D09	0.999898802	0.000181339	3	0.422476792	gray	1
2P15D12	0.993946875	0.00425179	4	0.142570508	gray	1
2P15E01	0.998703324	0.00116659	4	0.358971719	gray	1
2P15E02	1.001898524	0.001304746	4	0.31160592	gray	1
2P15E05	1.006825098	0.000534039	4	0.015307067	gray	1
2P15E06	0.999557521	0.003900171	4	0.543408658	gray	1
2P15E10	0.997766858	0.001845142	4	0.290697914	gray	1
2P15E11	1.000855242	0.00062848	3	0.429801752	gray	1
2P15F03	1.000094631	0.00246115	3	0.4920564	gray	1
2P15F04	1.006126906	0.00209775	4	0.048959331	gray	1
2P15F05	0.99860362	0.001479786	4	0.298824765	gray	1
2P15F09	1.004163313	0.002013401	4	0.141833959	gray	1
2P15F10	1.001226082	0.004330226	4	0.580330369	gray	1
2P15F12	1.008342682	0.009074367	4	0.228590833	gray	1
2P15G01	1.008523138	0.000722036	4	0.005972055	gray	1
2P15G02	1.002114451	0.000541777	4	0.22164561	gray	1
2P15G05	1.00050407	0.000675953	4	0.402111878	gray	1
2P15G06	1.000496721	0.001339921	4	0.408415893	gray	1
2P15G07	1.00024923	0.004565719	4	0.634587055	gray	1
2P15G10	1.002220432	0.006418132	4	0.449809154	gray	1
2P15G12	1.005344413	0.001126379	4	0.035827534	gray	1
2P15H01	1.006407789	0.001854576	4	0.029537169	gray	1
2P15H03	0.998264473	0.001009006	4	0.278232119	gray	1
2P15H04	0.999707579	0.001329406	4	0.430618953	gray	1
2P15H08	1.000079085	0.000549129	4	0.405276545	gray	1
2P15H09	0.996523369	0.000245453	4	0.103401038	gray	1
2P15H10	0.999208962	0.002380244	3	0.55111758	gray	1
2P15H11	0.997133764	0.001575879	3	0.150528581	gray	1
2P16A02	0.998524934	0.007290354	4	0.757315754	gray	1
2P16A03	1.001582546	0.004009932	4	0.467447582	gray	1
2P16A04	0.996928762	0.004646611	3	0.127965635	gray	1
2P16A05	1.004307245	0.003827136	3	0.389573391	gray	1
2P16A07	1.002442083	0.005222354	4	0.580843875	gray	1
2P16A08	1.003454554	0.006330158	4	0.254966717	gray	1
2P16A10	0.997080291	0.006767969	4	0.707215093	gray	1
2P16A12	1.003210782	0.012123596	3	0.832692587	gray	1
2P16B01	1.00290144	0.004378019	4	0.399300232	gray	1
2P16B03	1.004856286	0.006775106	4	0.458981802	gray	1
2P16B05	0.997291843	0.002057378	4	0.195596429	gray	1
2P16B07	0.997524905	0.002484245	4	0.226876396	gray	1
2P16B08	0.995821187	0.004127046	4	0.161696917	gray	1
2P16B10	1.000123791	0.004492805	4	0.62109528	gray	1
2P16B11	0.982096949	0.01360504	4	0.134898478	gray	1
2P16B12	1.00378736	0.006651907	4	0.343667017	gray	1
2P16C03	1.003476018	0.006699882	4	0.414688847	gray	1
2P16C05	0.994840051	0.003880564	4	0.116613813	gray	1
2P16C06	0.995555358	0.004586345	4	0.211583218	gray	1
2P16C09	1.000103783	0.005171966	4	0.649524339	gray	1
2P16C10	1.002140949	0.002721146	4	0.398487643	gray	1
2P16D01	1.007665008	0.01012018	4	0.296597686	gray	1
2P16D02	0.992412559	0.003918729	4	0.058274411	gray	1
2P16D03	1.002446541	0.005975532	4	0.4954929	gray	1
2P16D06	1.00324576	0.003123887	4	0.117914672	gray	1
2P16D07	1.003263785	0.003682686	4	0.166469176	gray	1
2P16D08	0.994986217	0.002871054	4	0.062909271	gray	1
2P16D09	0.997602174	0.003191395	4	0.331803495	gray	1
2P16E02	1.008951782	0.005100742	4	0.031332023	gray	1
2P16E04	1.000652151	0.005106137	4	0.646952373	gray	1
2P16E05	0.99776942	0.003402787	4	0.439432592	gray	1
2P16E06	1.003057576	0.002759	4	0.348618563	gray	1
2P16E07	0.9956042	0.000224882	3	0.091758859	gray	1
2P16E09	1.00387054	0.003858962	4	0.322259512	gray	1
2P16E10	1.004792251	0.006820405	4	0.129694799	gray	1
2P16E11	0.993510093	0.005260305	4	0.179155005	gray	1
2P16E12	0.996820757	0.007644833	3	0.121306263	gray	1
2P16F02	0.999215127	0.009486169	4	0.774994339	gray	1
2P16F03	1.000463586	0.003082753	4	0.556374795	gray	1
2P16F04	1.006081262	0.007813225	4	0.184659675	gray	1
2P16F05	0.99926306	0.001797669	4	0.442513658	gray	1
2P16F08	0.985921039	0.007884892	4	0.064869818	gray	1
2P16F09	1.007337422	0.004661194	4	0.05691216	gray	1
2P16F10	0.998721388	0.003420701	4	0.525931954	gray	1
2P16G01	0.999176872	0.002243138	4	0.477398628	gray	1
2P16G02	1.00071896	0.002615451	4	0.552009809	gray	1
2P16G03	1.005910059	0.00417411	4	0.04614164	gray	1
2P16G05	0.998378394	0.002044253	4	0.3376177	gray	1
2P16G07	0.998991994	0.002988538	3	0.449093213	gray	1
2P16G08	0.999429124	0.002066931	4	0.444503922	gray	1
2P16G10	0.985414246	0.011964345	4	0.160679732	gray	1
2P16G11	0.995737716	0.007490985	4	0.399130489	gray	1
2P16G12	0.996911703	0.006065906	4	0.163935101	gray	1
2P16H01	1.002339651	0.004172938	4	0.415336779	gray	1
2P16H03	1.004396292	0.001103825	4	0.060075983	gray	1
2P16H05	1.000076662	0.005366115	4	0.655268251	gray	1
2P16H06	1.00155772	0.002208622	4	0.347347708	gray	1
2P16H08	0.995433533	0.003959648	4	0.167072682	gray	1
2P16H10	1.009069003	0.006605228	4	0.027232184	gray	1
2P17A02	0.994941971	0.000282715	3	0.079349566	gray	1
2P17A03	1.003716644	0.002157515	4	0.130363546	gray	1
2P17A08	0.999746831	0.006922909	4	0.71635566	gray	1
2P17A09	1.002325267	0.003684742	4	0.266058349	gray	1
2P17A10	0.996643446	0.002042543	4	0.137165547	gray	1
2P17A12	0.997887013	0.001940049	4	0.262403244	gray	1
2P17B01	1.009656816	0.003319606	3	0.00792108	gray	1
2P17B03	0.9969818	0.001122416	3	0.168540611	gray	1
2P17B05	0.997020038	0.008264249	4	0.482242222	gray	1
2P17B06	0.999274038	0.000778941	4	0.351315166	gray	1
2P17B07	0.996627014	0.004120488	4	0.193993122	gray	1
2P17B08	0.99339072	0.002373324	4	0.052318938	gray	1
2P17B11	0.99438882	0.00495781	4	0.126187218	gray	1
2P17C01	1.001134099	0.003461062	4	0.395231578	gray	1
2P17C03	0.999949272	0.004963306	4	0.653499604	gray	1
2P17C04	1.004439914	0.005942039	4	0.391112758	gray	1
2P17C08	0.998238222	0.002365969	4	0.295087705	gray	1
2P17C09	0.995112943	0.007183193	4	0.174733287	gray	1
2P17C10	1.004495204	0.005140881	4	0.172236689	gray	1
2P17D01	1.002035457	0.004390628	4	0.578552615	gray	1
2P17D03	1.009745717	0.003638569	4	0.011465388	gray	1
2P17D04	1.006323337	0.003797823	4	0.024763435	gray	1
2P17D07	1.000916905	0.000323455	3	0.357348043	gray	1
2P17D08	0.998831558	0.000994645	4	0.307972956	gray	1
2P17D09	0.996198471	0.001537163	4	0.11250798	gray	1
2P17D11	1.005404638	0.001384499	3	0.06861654	gray	1
2P17D12	0.998455573	0.002776535	4	0.358572914	gray	1
2P17E02	0.998690189	0.002057904	4	0.298941254	gray	1
2P17E04	1.001668395	0.003314243	4	0.445418672	gray	1
2P17E05	1.000910901	0.002765421	4	0.429966354	gray	1
2P17E07	0.997348134	0.000722959	4	0.164437993	gray	1
2P17E10	1.008125303	0.000933017	3	0.018977009	gray	1
2P17E11	1.001020939	0.002057678	4	0.442588705	gray	1
2P17E12	1.002393489	0.001860896	4	0.325195463	gray	1
2P17F02	1.005553233	0.002378634	4	0.075029802	gray	1
2P17F03	0.994518716	0.002761914	3	0.10761708	gray	1
2P17F07	0.99591835	0.002521571	4	0.124513859	gray	1
2P17F08	0.999052629	0.001430106	4	0.4096662	gray	1
2P17F09	1.004727256	0.005074387	4	0.342197233	gray	1
2P17G03	1.002353541	0.00261688	4	0.392700504	gray	1
2P17G05	0.999524231	0.002622317	4	0.442991713	gray	1
2P17G06	0.995220035	0.000540432	3	0.089942636	gray	1
2P17G07	0.99677477	0.002561859	4	0.175231339	gray	1
2P17G11	0.992431736	0.008345033	3	0.427835963	gray	1
2P17G12	1.009744828	0.002955824	4	0.008559774	gray	1
2P17H01	1.001973373	0.004375571	4	0.354030041	gray	1
2P17H04	0.997747477	0.00359113	4	0.273149862	gray	1
2P17H05	1.008359947	0.008006511	4	0.128946881	gray	1
2P17H08	1.000472371	0.001315723	4	0.451420861	gray	1
2P17H09	1.002503847	0.002545804	4	0.227984123	gray	1
2P17H11	0.99764288	0.001956214	4	0.304415381	gray	1
2P18A02	1.002190871	0.005611348	4	0.683915983	gray	1
2P18A03	1.004373991	0.001768131	4	0.06658769	gray	1
2P18A04	0.992469586	0.006839858	4	0.223161863	gray	1
2P18A05	1.003731899	0.001818186	4	0.104962028	gray	1
2P18A08	0.999366278	0.000127428	3	0.392149929	gray	1
2P18A10	1.010371951	0.010325756	4	0.195963046	gray	1
2P18A12	1.008165863	0.001698305	2	0.026624733	gray	1
2P18B01	0.998604248	0.003481212	4	0.534168272	gray	1
2P18B02	1.00008496	0.00382993	3	0.514118307	gray	1
2P18B03	1.002691018	0.006053474	4	0.458438832	gray	1
2P18B06	1.003450185	0.000657234	3	0.168304081	gray	1
2P18B07	1.00360138	0.002260289	4	0.190868379	gray	1
2P18B10	1.003985487	0.00480586	4	0.256312039	gray	1
2P18B11	0.999182239	0.001976815	4	0.479086239	gray	1
2P18B12	1.001081096	0.003542878	4	0.543649936	gray	1
2P18C04	0.99918837	0.004002759	4	0.621247993	gray	1
2P18C05	1.013163588	0.013770083	4	0.215790015	gray	1
2P18C06	0.998000935	0.00018615	3	0.252177981	gray	1
2P18C08	0.999786304	0.004478697	4	0.565175768	gray	1
2P18C09	0.994512295	0.00381657	4	0.173472957	gray	1
2P18C10	0.999300196	0.001970169	4	0.411403933	gray	1
2P18D01	1.006535455	0.003848116	4	0.060814009	gray	1
2P18D02	0.999898733	0.007055152	4	0.688857563	gray	1
2P18D04	1.006132798	0.005860913	3	0.186326562	gray	1
2P18D06	0.99910066	0.002890547	4	0.455340965	gray	1
2P18D07	1.00248969	0.001858241	4	0.189880848	gray	1
2P18D08	0.999984066	0.001777515	4	0.481952526	gray	1
2P18D09	0.994332375	0.001714006	4	0.058385822	gray	1
2P18D12	1.005907944	0.000618479	4	0.030399736	gray	1
2P18E01	1.003342167	0.004924282	4	0.167118124	gray	1
2P18E02	0.999728734	0.002363997	4	0.519035376	gray	1
2P18E05	0.99128071	0.011276395	4	0.141199605	gray	1
2P18E09	0.999513244	0.006998443	4	0.538989196	gray	1
2P18F02	1.006458394	0.002835386	4	0.019319691	gray	1
2P18F03	1.000486541	0.006045188	4	0.700914276	gray	1
2P18F04	1.003475994	0.000874317	3	0.174927477	gray	1
2P18F07	0.997587314	0.00185932	4	0.238553076	gray	1
2P18F09	0.982817448	0.014243129	4	0.118289972	gray	1
2P18F10	1.001281733	0.003228493	4	0.601136551	gray	1
2P18F12	1.004542354	0.002328811	4	0.092239258	gray	1
2P18G01	1.001427097	0.002416702	4	0.377425099	gray	1
2P18G03	0.989878397	0.007381167	4	0.115203867	gray	1
2P18G05	0.999332894	0.00503735	4	0.509183053	gray	1
2P18G06	0.996130756	0.001789172	3	0.117578531	gray	1
2P18G07	0.996342478	0.00495714	4	0.147586888	gray	1
2P18G08	1.004414548	0.001001036	3	0.103998754	gray	1
2P18G10	0.993627304	0.000232764	3	0.060582112	gray	1
2P18G11	0.999761285	0.001044612	4	0.41529734	gray	1
2P18H03	0.994639085	0.002622631	4	0.085003398	gray	1
2P18H04	1.001109214	0.00480548	4	0.540549719	gray	1
2P18H05	1.001312786	0.004829615	4	0.49461624	gray	1
2P18H08	1.005091901	0.003571237	4	0.06118352	gray	1
2P18H09	1.000426967	0.001929523	4	0.494685394	gray	1
2P18H10	1.005259533	0.003151446	4	0.097584571	gray	1
2P19A02	1.001653957	0.00366013	4	0.330712146	gray	1
2P19A03	0.988811219	0.008430849	4	0.125064291	gray	1
2P19A04	0.999126662	0.006571419	4	0.723322559	gray	1
2P19A05	1.00682874	0.00615101	4	0.254546203	gray	1
2P19A07	1.001655934	0.003183616	4	0.49758479	gray	1
2P19A08	1.005431284	0.012544834	4	0.549915554	gray	1
2P19A09	1.002222907	0.009119877	4	0.670831445	gray	1
2P19A12	1.000485656	0.007774344	4	0.746502202	gray	1
2P19B01	0.993014935	0.004920503	4	0.10060985	gray	1
2P19B05	0.999045262	0.003375252	4	0.358205574	gray	1
2P19B06	1.005633381	0.004393768	4	0.197302445	gray	1
2P19B08	1.00463256	0.003160677	4	0.058410085	gray	1
2P19B10	0.999038694	0.010125122	4	0.758790971	gray	1
2P19B12	0.993472228	0.011234012	4	0.345848643	gray	1
2P19C04	1.004306597	0.006285255	4	0.139178178	gray	1
2P19C05	0.999213562	0.003829337	4	0.572797743	gray	1
2P19C06	1.00367461	0.001828587	4	0.154462172	gray	1
2P19C08	0.999089594	0.006900394	4	0.607540332	gray	1
2P19C11	1.003171076	0.004130295	4	0.385280672	gray	1
2P19D03	0.999594007	0.008837548	4	0.729077021	gray	1
2P19D04	1.001138357	0.004325011	4	0.544085247	gray	1
2P19D07	1.000771151	0.005986007	4	0.711860218	gray	1
2P19D08	0.998969424	0.004478315	4	0.634500576	gray	1
2P19D09	0.995172463	0.0054357	4	0.423713812	gray	1
2P19D11	0.997385698	0.00969212	4	0.448785508	gray	1
2P19D12	0.996262163	0.003783318	4	0.150473507	gray	1
2P19E01	1.00208591	0.004585024	4	0.596429858	gray	1
2P19E02	1.005279564	0.003785718	4	0.171368313	gray	1
2P19E05	1.001263231	0.0015864	4	0.325281223	gray	1
2P19E06	1.001086752	0.005369254	4	0.632068092	gray	1
2P19E09	0.99956842	0.009271576	4	0.78312583	gray	1
2P19E10	1.001783609	0.008139368	4	0.598367322	gray	1
2P19E11	0.997759511	0.006140609	4	0.613803261	gray	1
2P19F03	1.002578332	0.010144254	4	0.556776557	gray	1
2P19F04	1.009908954	0.009628577	4	0.123438368	gray	1
2P19F05	1.002157742	0.002365238	4	0.255647304	gray	1
2P19F07	1.000912774	0.002062895	4	0.440774581	gray	1
2P19F08	0.999131717	0.002878608	3	0.46503093	gray	1
2P19F09	1.005900562	0.007664654	4	0.08431625	gray	1
2P19G01	1.000712918	0.004330135	4	0.641440829	gray	1
2P19G06	1.008766249	0.013576393	4	0.455513378	gray	1
2P19G07	1.002972165	0.003811106	4	0.352893378	gray	1
2P19G10	0.996441134	0.003366645	3	0.419824618	gray	1
2P19H01	0.999204731	0.004383285	4	0.659588266	gray	1
2P19H03	0.994476296	0.006343617	4	0.30780787	gray	1
2P19H04	0.999471959	0.003591651	4	0.453227931	gray	1
2P19H06	0.991704281	0.007793647	4	0.086509072	gray	1
2P19H08	0.999797834	0.001428425	3	0.478789202	gray	1
2P19H09	1.000274145	0.001471149	4	0.462574527	gray	1
2P19H10	1.003212489	0.002938336	4	0.144141824	gray	1
2P20A02	0.991161859	0.016953219	4	0.113805394	gray	1
2P20A03	1.002809486	0.006316193	4	0.401980055	gray	1
2P20A04	0.998790444	0.00424579	3	0.620585635	gray	1
2P20A05	1.009807501	0.006104827	4	0.028942681	gray	1
2P20A07	0.996869723	0.00043487	4	0.132274588	gray	1
2P20A08	0.998451495	0.001433021	4	0.342897973	gray	1
2P20A12	0.991332831	0.008879444	4	0.233138357	gray	1
2P20B01	0.995039943	0.001967652	4	0.077138561	gray	1
2P20B03	0.99432855	0.001540007	4	0.055694483	gray	1
2P20B05	0.997302586	0.005262692	4	0.470267821	gray	1
2P20B06	0.995717117	0.003027063	4	0.220765859	gray	1
2P20B07	1.009213885	0.003850579	4	0.03047023	gray	1
2P20B08	0.993346024	0.004192574	3	0.157945062	gray	1
2P20B10	1.005660712	0.006647989	4	0.250777021	gray	1
2P20B11	0.993864222	0.004554134	4	0.112965459	gray	1
2P20B12	0.977778637	0.014305058	4	0.105411726	gray	1
2P20C01	0.998353371	0.005482605	4	0.415292215	gray	1
2P20C03	0.99766557	0.006022494	4	0.538496358	gray	1
2P20C05	0.996716042	0.000124896	3	0.157775928	gray	1
2P20C06	0.997318827	0.005712657	4	0.635995758	gray	1
2P20C08	0.993090645	0.006777834	4	0.24260647	gray	1
2P20C09	1.008991566	0.008802407	4	0.232067641	gray	1
2P20C11	0.997383852	0.002578138	3	0.412926373	gray	1
2P20D01	0.999684393	0.004093005	4	0.625621494	gray	1
2P20D02	0.996679203	0.0012958	3	0.199621295	gray	1
2P20D04	1.000900638	0.000723602	3	0.447896635	gray	1
2P20D06	1.001136298	0.004260789	3	0.579252517	gray	1
2P20D07	1.009925156	0.00281845	4	0.011466214	gray	1
2P20D08	1.003046835	0.000494293	2	0.213627517	gray	1
2P20D09	0.997911685	0.004691523	4	0.45510616	gray	1
2P20E02	0.989057197	0.023856526	4	0.403636663	gray	1
2P20E05	0.997594376	0.001998057	4	0.340526787	gray	1
2P20E07	0.997733591	0.003744241	4	0.499284898	gray	1
2P20E09	0.997087659	0.009969218	4	0.306792655	gray	1
2P20E10	1.003367622	0.004684029	4	0.253457502	gray	1
2P20E11	0.997244196	0.00658778	4	0.685047796	gray	1
2P20F02	1.000657923	0.001496036	4	0.450674931	gray	1
2P20F03	1.003590169	0.002841806	4	0.232591891	gray	1
2P20F05	0.998767103	0.000633994	3	0.359706922	gray	1
2P20F08	1.001234662	0.005300931	4	0.569564278	gray	1
2P20F09	0.993687282	0.011539617	4	0.432416588	gray	1
2P20F10	1.001062787	0.004790967	4	0.535229976	gray	1
2P20F12	0.994093782	0.00976542	4	0.409168588	gray	1
2P20G01	1.008278207	0.001139911	2	0.02540657	gray	1
2P20G02	1.002822405	0.000211205	3	0.181713288	gray	1
2P20G08	0.998024073	0.003170381	4	0.344741364	gray	1
2P20G11	0.995743356	0.002969986	3	0.213326822	gray	1
2P20H01	1.000890924	0.004102536	4	0.559209782	gray	1
2P20H04	0.992316348	0.004296661	4	0.072312965	gray	1
2P20H05	1.00261885	0.004884677	4	0.588126293	gray	1
2P20H06	0.997494652	0.007441942	4	0.505778235	gray	1
2P20H08	0.999034003	0.004368981	4	0.669029517	gray	1
2P20H09	0.994153086	0.002386832	4	0.059363739	gray	1
2P20H10	1.000218052	0.000661532	4	0.409846863	gray	1
2P01A08	0.929364695	0.006823776	4	1.00E-04	blue	2
2P01A12	1.010172124	0.002452619	4	0.001522837	blue	2
2P01C08	0.961200293	0.003277414	4	1.00E-04	blue	2
2P01D04	1.015848595	0.005725134	4	0.004312874	blue	2
2P01D11	0.968569986	0.004175152	4	1.00E-04	blue	2
2P01G02	1.019618117	0.003414639	4	1.00E-04	blue	2
2P01G11	0.988551594	0.002570726	4	0.017331112	blue	2
2P01H04	0.988752682	0.004950118	4	0.047942667	blue	2
2P01H09	1.03300402	0.003396575	4	1.00E-04	blue	2
2P02A02	0.976445157	0.001846323	4	1.00E-04	blue	2
2P02B06	1.010805181	0.001945458	4	0.001635769	blue	2
2P02B11	1.113106808	0.01344342	4	1.00E-04	blue	2
2P02B12	1.023565044	0.004692774	4	1.00E-04	blue	2
2P02C08	0.98609281	0.001524973	4	0.003661346	blue	2
2P02D02	1.013621476	0.003516516	4	0.000750913	blue	2
2P02F07	0.987958839	0.001422986	4	0.006640516	blue	2
2P02G02	0.987423346	0.003152851	4	0.007204166	blue	2
2P02G05	0.975298633	0.009088972	4	0.005028536	blue	2
2P02G08	0.982148246	0.000135301	3	0.001651228	blue	2
2P03A07	0.988871909	0.001900043	4	0.008331533	blue	2
2P03A12	0.982913757	0.002508997	4	0.000720661	blue	2
2P03B06	0.986932769	0.007467755	4	0.008803686	blue	2
2P03D12	1.013693362	0.005841592	4	0.001264912	blue	2
2P03E04	0.985653135	0.00207385	4	0.002767718	blue	2
2P03F05	0.984284259	0.010478566	4	0.008542434	blue	2
2P03F12	1.010359934	0.002903756	4	0.00335982	blue	2
2P03G08	0.961413656	0.004119542	4	1.00E-04	blue	2
2P03H03	1.028717607	0.002182956	4	1.00E-04	blue	2
2P03H11	0.985413166	0.003766574	4	0.007418627	blue	2
2P04A04	1.111156797	0.003060652	4	1.00E-04	blue	2
2P04A08	1.012530397	0.00909214	4	0.030380033	blue	2
2P04A10	0.974088521	0.015958661	4	0.011139683	blue	2
2P04B06	1.010470088	0.002125935	4	0.003213546	blue	2
2P04C05	0.987245068	0.003588953	4	0.004217586	blue	2
2P04C08	0.988441599	0.003033873	4	0.019116026	blue	2
2P04E12	0.988101628	0.007855831	4	0.022306402	blue	2
2P04F03	0.972252494	0.014195511	3	0.004169179	blue	2
2P04F12	0.988277005	0.010053776	4	0.015905698	blue	2
2P04G05	1.022953878	0.007787639	3	0.000364272	blue	2
2P04H04	0.983862215	0.013441325	4	0.009218486	blue	2
2P04H08	0.988404308	0.002473605	4	0.007258222	blue	2
2P05A08	0.969630101	0.005017484	4	1.00E-04	blue	2
2P05B01	1.010004146	0.003663631	4	0.013184688	blue	2
2P05B06	1.012301189	0.003040099	4	0.001502243	blue	2
2P05C09	0.979482266	0.001304441	4	1.00E-04	blue	2
2P05D08	0.987993247	0.000465741	2	0.01622884	blue	2
2P05E01	1.016688564	0.006130288	4	0.00623707	blue	2
2P05E06	1.013431727	0.002110606	4	0.000792956	blue	2
2P05F03	1.014581181	0.000281145	3	0.001412415	blue	2
2P05F08	0.962808904	0.006510195	4	1.00E-04	blue	2
2P05G06	0.94851247	0.007907702	4	1.00E-04	blue	2
2P05G12	0.988844189	0.001920228	3	0.024006648	blue	2
2P06A10	0.985893154	0.00808158	4	0.007927112	blue	2
2P06A12	0.983658376	0.002233974	4	0.000936551	blue	2
2P06B06	1.012189595	0.001928311	3	0.003493232	blue	2
2P06D01	1.010596516	0.002822643	4	0.002390323	blue	2
2P06D08	1.029611469	0.002666697	4	1.00E-04	blue	2
2P06D09	0.979471103	0.013739096	4	0.020843621	blue	2
2P06G06	1.011704146	0.005242232	4	0.018953831	blue	2
2P06G07	1.016131748	0.006224466	4	0.009821079	blue	2
2P07B07	0.985790999	0.004027306	4	0.003057758	blue	2
2P07B11	0.989947607	0.003736433	4	0.015544682	blue	2
2P07C04	0.980477033	0.009972368	4	0.012959875	blue	2
2P07D03	0.986739421	0.005416295	4	0.011161335	blue	2
2P07D07	1.020932885	0.002567744	4	1.00E-04	blue	2
2P07E10	1.015418612	0.003838286	3	0.001743914	blue	2
2P07G03	1.135481566	0.003396334	3	1.00E-04	blue	2
2P07G07	0.981972359	0.002627378	3	0.001247609	blue	2
2P07H04	0.977657555	0.005512674	3	0.000239205	blue	2
2P08A04	0.958099472	0.000675882	3	1.00E-04	blue	2
2P08A10	0.946736435	0.012163261	4	1.00E-04	blue	2
2P08B08	0.986221667	0.007560369	4	0.012347076	blue	2
2P08C09	1.015791964	0.00148955	4	0.000205859	blue	2
2P08D04	1.017947948	0.007614366	4	0.005261532	blue	2
2P08D11	0.98985063	0.010720382	3	0.031145428	blue	2
2P08E05	1.0157314	0.001128292	3	0.001308887	blue	2
2P08E07	0.988004219	0.002108297	4	0.005301954	blue	2
2P08G05	1.013572546	0.000733084	3	0.003078043	blue	2
2P08H01	1.020841474	0.004771274	3	0.000394998	blue	2
2P08H06	1.020115198	0.00910627	4	0.006095552	blue	2
2P09A03	1.019918581	0.010073579	4	0.003655648	blue	2
2P09A09	0.986505165	0.003863682	4	0.00427412	blue	2
2P09B11	0.986432683	0.00845151	4	0.024820359	blue	2
2P09C10	1.046320418	0.009798017	4	1.00E-04	blue	2
2P09D07	0.985148044	0.001437243	4	0.001947349	blue	2
2P09H09	0.988000021	0.010431062	4	0.041227664	blue	2
2P10D02	1.011097896	0.002309583	4	0.002665432	blue	2
2P10F04	0.976431761	0.005268397	3	0.000633312	blue	2
2P10G01	0.950225649	0.018897963	4	0.000370744	blue	2
2P10G03	0.984937946	0.00610632	4	0.003569775	blue	2
2P10G08	1.017627944	0.007746983	4	0.000246919	blue	2
2P11B07	0.975489241	0.006071006	4	1.00E-04	blue	2
2P11C01	1.015092773	0.008542656	4	0.008622199	blue	2
2P11C10	0.935886626	0.009168731	4	1.00E-04	blue	2
2P11E02	1.010884776	0.001051005	3	0.006072201	blue	2
2P11E05	1.012992365	0.00276037	4	0.001760636	blue	2
2P11E10	1.012826454	0.006362612	4	0.042954814	blue	2
2P11F09	0.946024078	0.015601964	4	1.00E-04	blue	2
2P11H03	1.031218359	0.003639905	3	1.00E-04	blue	2
2P11H11	0.984102397	0.003669467	4	0.003067548	blue	2
2P12C08	0.98528509	0.004011292	3	0.00793659	blue	2
2P12C10	1.011788831	0.001761781	3	0.004373844	blue	2
2P12D01	1.02848013	0.006769799	4	1.00E-04	blue	2
2P12D06	1.112130003	0.00573274	4	1.00E-04	blue	2
2P12D11	0.962102664	0.016688759	4	0.003853128	blue	2
2P12E11	0.966820023	0.000506249	4	1.00E-04	blue	2
2P12G10	1.014448581	0.007720508	4	0.025371414	blue	2
2P13B11	0.986104375	0.002078245	4	0.003035292	blue	2
2P13C03	0.989948142	0.003230704	4	0.04091176	blue	2
2P13D04	1.012830692	0.003264666	4	0.001049901	blue	2
2P13D06	0.987941485	0.002982821	4	0.005291986	blue	2
2P13D07	1.011731773	0.006105682	4	0.010418382	blue	2
2P13E07	1.013286753	0.006641687	4	0.0056148	blue	2
2P13F02	0.957224902	0.005255318	4	1.00E-04	blue	2
2P13F07	1.014070302	0.00656512	4	0.014285861	blue	2
2P13F10	1.010609646	0.001420893	4	0.002183721	blue	2
2P13G03	0.984270273	0.002017953	3	0.004333953	blue	2
2P13H05	0.976682393	0.002379502	4	1.00E-04	blue	2
2P13H09	1.016075297	0.00323938	4	0.000339915	blue	2
2P14A05	0.985399436	0.001570364	4	0.001699087	blue	2
2P14A08	0.98883083	0.001987923	4	0.010109329	blue	2
2P14A10	0.97531284	0.003667816	4	1.00E-04	blue	2
2P14C03	1.010760555	0.002312167	4	0.003314974	blue	2
2P14C08	1.023046054	0.011704414	4	0.000453104	blue	2
2P14D07	1.019960638	0.011798827	4	0.006061542	blue	2
2P14E05	0.977144857	0.010085825	4	0.000401478	blue	2
2P14E06	1.01429839	0.002685052	4	0.000597488	blue	2
2P14E11	0.98858526	0.002541565	4	0.008902291	blue	2
2P14F07	1.016047807	0.00018965	3	0.001040301	blue	2
2P14F09	0.983644579	0.005733554	4	0.002401344	blue	2
2P14G11	0.986345574	0.004620626	4	0.004516507	blue	2
2P15B10	1.014138653	0.001908328	4	0.000432481	blue	2
2P15B12	1.026547654	0.001198845	4	1.00E-04	blue	2
2P15D07	0.927376969	0.013730718	4	1.00E-04	blue	2
2P15D11	0.982558581	0.004259004	4	0.002089961	blue	2
2P15E04	1.026932527	0.000869285	3	0.000270214	blue	2
2P15E12	0.971593082	0.006324291	4	1.00E-04	blue	2
2P15F07	0.966361862	0.012909249	4	0.004652024	blue	2
2P15F08	0.983307396	0.012894107	2	0.012861736	blue	2
2P15G08	1.099791229	0.003042519	4	1.00E-04	blue	2
2P15H06	1.011963199	0.009562091	4	0.047922269	blue	2
2P16B06	1.010842917	0.005029067	4	0.002965068	blue	2
2P16C11	0.98874574	0.003294714	3	0.032591746	blue	2
2P16D04	1.010477057	0.005788908	4	0.025753458	blue	2
2P16D11	0.962462301	0.010986042	3	1.00E-04	blue	2
2P16F12	0.988233296	0.006319588	4	0.046075314	blue	2
2P16H04	0.977052835	0.006740494	4	0.00055591	blue	2
2P16H09	0.949764303	0.00767147	4	1.00E-04	blue	2
2P17A07	1.036768342	0.010529702	3	1.00E-04	blue	2
2P17B02	0.987612973	0.004095867	4	0.006103021	blue	2
2P17B12	1.017353743	0.003029428	4	0.000462696	blue	2
2P17C05	1.01766516	0.005188735	4	0.001370385	blue	2
2P17D06	1.014916477	0.007350265	4	0.012842281	blue	2
2P17E01	1.014795281	0.001653924	4	0.000586679	blue	2
2P17E06	0.964224753	0.00617059	4	1.00E-04	blue	2
2P17F04	1.012256537	0.003222825	4	0.001020461	blue	2
2P17G01	1.013954116	0.004797362	4	0.001574139	blue	2
2P17G10	0.957503375	0.009694976	4	1.00E-04	blue	2
2P17H06	1.013545988	0.004656638	4	0.004435297	blue	2
2P18A09	1.027120155	0.013668792	3	0.002876368	blue	2
2P18C03	0.976300675	0.01038922	4	0.005812937	blue	2
2P18C11	1.011528626	0.002171583	4	0.00232374	blue	2
2P18D03	0.984273275	0.006199331	4	0.006707053	blue	2
2P18E06	0.988791029	0.004564255	4	0.021487569	blue	2
2P18E10	0.986160659	0.002765666	4	0.003375875	blue	2
2P18E12	1.048246124	0.006558759	4	1.00E-04	blue	2
2P18F05	1.011109355	0.000895823	3	0.004768484	blue	2
2P18H11	0.973046114	0.007562079	4	0.000668236	blue	2
2P19B07	1.013399767	0.013483879	4	0.027146296	blue	2
2P19C10	0.982587083	0.006917697	4	0.005697389	blue	2
2P19E04	0.974950337	0.005624345	4	0.000185351	blue	2
2P19E12	1.015604499	0.006206205	4	0.00356341	blue	2
2P19F10	1.017853755	0.007315437	4	0.000936638	blue	2
2P19F12	1.018526807	0.006054243	4	0.00121318	blue	2
2P19G03	0.9770824	0.001099308	4	1.00E-04	blue	2
2P19G05	0.981981352	0.005376685	4	0.000977346	blue	2
2P19G08	0.973170867	0.00858266	4	0.000566152	blue	2
2P19H11	0.986477936	0.002637398	3	0.01343899	blue	2
2P20A10	0.978208614	0.002149161	2	0.001722486	blue	2
2P20C10	0.989052866	0.016490626	3	0.049612371	blue	2
2P20D03	1.022263802	0.006996357	4	1.00E-04	blue	2
2P20E12	0.969178176	0.003163001	3	0.000135207	blue	2
2P20F04	1.013038105	0.006639326	4	0.048212485	blue	2
2P20G03	0.98788531	0.006136244	4	0.026674216	blue	2
2P20G05	0.986261765	0.006786694	3	0.014273239	blue	2
2P20G07	0.982996092	0.014834925	3	0.002597645	blue	2
2P20G10	0.987838738	0.014057116	4	0.03683154	blue	2
2P20G12	0.962660311	0.004722713	4	1.00E-04	blue	2
1P14D07	1.019442124	0.019842649	4	0.145030099	purple	3
1P01B01	0.982893319	0.000736293	4	1.00E-04	red	4
1P02C09	0.979958195	0.011723951	4	0.041238027	red	4
1P06B05	0.986709007	0.005969936	4	0.019389244	red	4
1P06C09	0.984517346	0.007881487	4	0.028184055	red	4
1P06E05	0.979538781	0.005651287	4	0.004589212	red	4
1P09D01	1.011153725	0.007173799	4	0.051626601	red	4
1P10F07	0.98091104	0.007962178	4	0.016360215	red	4
1P09F07	0.983854592	0.008654778	4	0.032519076	red	4
1P09G05	1.025045376	0.010421416	4	0.016668745	red	4
1P14F07	0.985227576	0.006110484	4	0.01541777	red	4
1P03A09	0.983955436	0.005086527	4	0.006730219	red	4
1P04B03	1.012397537	0.003753239	4	0.005077051	red	4
1P04E07	0.985924895	0.006174786	4	0.018243004	red	4
1P04F05	0.988263221	0.002083285	4	0.000266078	red	4
1P03F09	0.971218637	0.001671293	4	1.00E-04	red	4
1P04G03	0.987287674	0.005737727	4	0.019526405	red	4
1P04H01	1.013150525	0.004529627	4	0.008363998	red	4
1P04H11	1.008660825	0.005749902	4	0.055137108	red	4
1P07H05	1.027716252	0.004908694	4	0.001078028	red	4
1P11A09	0.967443066	0.005580665	4	0.0010431	red	4
1P12C01	1.009540874	0.004442269	4	0.020411033	red	4
1P12D09	1.014304829	0.004731939	4	0.007514259	red	4
1P12G03	1.018628347	0.001159128	4	1.00E-04	red	4
1P12G07	1.015715241	0.006202037	4	0.013597437	red	4
1P12H01	0.96967649	0.011623505	4	0.013303717	red	4
1P16A09	0.94931841	0.018346978	4	0.011535277	red	4
1P15G03	1.009601874	0.005588082	4	0.03924121	red	4
1P16H01	1.011835144	0.003340787	4	0.003697385	red	4
