# Supplementary material for: Mutational sources of trans-regulatory variation affecting gene expression in Saccharomyces cerevisiae
Source: eLife. 2021 Aug 31;10:e67806. doi: 10.7554/eLife.67806 (PMC8456550; doi:10.7554/eLife.67806)
Supplement: Source data 1. — Source Data files in txt format that contain quantitative data displayed on Figure 1B–E, Figure 2E–G, Figure 3A,B,E, Figure 5C–G, Figure 6, Figure 7, Figure 2—figure supplements 1–5, Figure 3—figure supplements 1–4 and Figure 7—figure supplement 1. [file elife-67806-data1.zip › Source Data - Figure 1E.txt]

STRAIN	YFP.LEVEL	YFP.SD	YFP.N	P.VALUE	COLOR	ORDER
2P01A07	1.005424365	0.004790706	6	0.055256984	gray	1
2P01A12	1.022182517	0.013351917	6	0.004552382	gray	1
2P01D11	1.00849151	0.006412049	6	0.046898502	gray	1
2P01G11	0.974753628	0.006894759	6	1.00E-04	gray	1
2P01H04	1.001850785	0.003559702	6	0.222459496	gray	1
2P01H09	1.007110296	0.007694634	5	0.046015442	gray	1
2P02A02	0.984840057	0.005763455	6	0.002617749	gray	1
2P02B02	0.99796016	0.002209173	6	0.380547308	gray	1
2P02B06	1.013714665	0.00687123	6	0.005075429	gray	1
2P02C08	0.987035739	0.003890227	5	0.000983541	gray	1
2P02D02	1.010803951	0.006085971	6	0.040953441	gray	1
2P02E02	1.019039368	0.004751906	6	1.00E-04	gray	1
2P02F07	0.993190677	0.003540112	6	0.040643234	gray	1
2P02G02	0.979597107	0.005645412	6	0.000411135	gray	1
2P02G05	1.00627272	0.009526276	6	0.158948636	gray	1
2P02G08	0.999421532	0.006672908	6	0.581835867	gray	1
2P03A07	1.004359621	0.006945267	6	0.249069961	gray	1
2P03A12	0.993335468	0.004337136	6	0.023374982	gray	1
2P03D12	1.003226876	0.004528361	6	0.218070972	gray	1
2P03E04	1.000682604	0.011386455	6	0.601726956	gray	1
2P03F05	1.010141305	0.009194158	5	0.069973303	gray	1
2P03F12	1.020699838	0.004713838	6	1.00E-04	gray	1
2P04A08	1.026468718	0.005636867	6	1.00E-04	gray	1
2P04A10	0.955514825	0.011071112	6	1.00E-04	gray	1
2P04B06	1.027709771	0.006991428	6	1.00E-04	gray	1
2P04C05	0.992093167	0.011145475	6	0.49988972	gray	1
2P04C08	0.993999489	0.006517384	6	0.133682331	gray	1
2P04E12	1.000815245	0.003238246	6	0.454947457	gray	1
2P04F12	0.994401959	0.000872867	5	0.075906034	gray	1
2P04H04	1.003418281	0.013446314	6	0.286857624	gray	1
2P04H08	0.997114413	0.005346348	6	0.47076343	gray	1
2P05A08	0.997274231	0.004436247	6	0.41330538	gray	1
2P05B06	1.003721271	0.006638867	6	0.274841544	gray	1
2P05C09	0.992455431	0.002339689	5	0.051281022	gray	1
2P05D08	0.994869302	0.001617523	5	0.083201992	gray	1
2P05E01	0.999828128	0.010610752	6	0.694959095	gray	1
2P05E06	1.004552319	0.006357124	6	0.477566448	gray	1
2P05F03	1.01153906	0.002663688	6	0.009926504	gray	1
2P06A10	0.988954363	0.007181352	6	0.011527782	gray	1
2P06B06	1.01011383	0.003880506	6	0.051329865	gray	1
2P06D01	1.009105542	0.014532453	6	0.059329597	gray	1
2P06E11	0.999114685	0.005868054	6	0.477819771	gray	1
2P06G06	1.006844532	0.002839739	6	0.017550194	gray	1
2P06G07	0.997344316	0.00680548	6	0.323524987	gray	1
2P07B07	0.979728891	0.004920764	6	0.000120328	gray	1
2P07B11	0.988278937	0.004938212	6	0.002597663	gray	1
2P07C04	0.974822486	0.005815623	6	0.000240758	gray	1
2P07D03	0.99577517	0.005303029	6	0.217031645	gray	1
2P07D04	1.005467289	0.007628303	6	0.142104999	gray	1
2P07E10	1.007685028	0.003902905	6	0.032185936	gray	1
2P07E11	0.987948805	0.002910479	5	0.004546321	gray	1
2P07G07	1.032220818	0.013290608	6	1.00E-04	gray	1
2P07H04	0.999100967	0.004273025	6	0.471997754	gray	1
2P08B08	0.996103558	0.007994928	6	0.634762473	gray	1
2P08D11	0.926192066	0.034796619	6	0.000511386	gray	1
2P08E05	1.017523127	0.006222585	6	0.001002798	gray	1
2P08E07	0.980872415	0.00151327	6	1.00E-04	gray	1
2P08G05	1.016567376	0.005352771	6	0.00074213	gray	1
2P08H06	1.017359745	0.008097565	6	0.002185858	gray	1
2P09A02	0.985393591	0.003679924	6	0.00075203	gray	1
2P09A03	1.01342074	0.006306726	6	0.003217852	gray	1
2P09A09	0.988280403	0.011192991	6	0.082305517	gray	1
2P09B11	0.988145192	0.006612227	6	0.02224094	gray	1
2P09B12	0.974703514	0.01245491	6	0.004231425	gray	1
2P09D07	0.986943459	0.004158224	6	0.002466982	gray	1
2P09H09	0.995139797	0.007119564	6	0.175350983	gray	1
2P10D02	1.028104943	0.006146968	6	1.00E-04	gray	1
2P10D03	1.014606357	0.006729912	6	0.015496023	gray	1
2P10F04	1.007009852	0.00710428	6	0.061860736	gray	1
2P10G03	1.021773339	0.007518541	6	0.000942847	gray	1
2P11B07	1.007862021	0.006565808	6	0.104396651	gray	1
2P11C01	1.003948188	0.013943939	6	0.390039913	gray	1
2P11D08	0.98818018	0.008983617	6	0.025139133	gray	1
2P11E02	1.007099315	0.004320178	6	0.049882211	gray	1
2P11E05	1.000637637	0.006516807	6	0.574843335	gray	1
2P11E10	1.00675719	0.00213458	6	0.010207663	gray	1
2P11F09	0.971634519	0.041194424	6	0.074635247	gray	1
2P11H11	1.005959025	0.005508432	6	0.155563356	gray	1
2P12C08	0.999901746	0.006071589	6	0.577646728	gray	1
2P12C10	1.001987997	0.005861995	6	0.415822721	gray	1
2P12D01	1.046032029	0.004068734	5	1.00E-04	purple	1
2P12D11	0.96964218	0.025269378	6	0.019929789	gray	1
2P12F08	0.996667069	0.007326458	6	0.185388357	gray	1
2P12G10	1.007375746	0.005888087	6	0.058679609	gray	1
2P13B11	0.990772471	0.003748949	5	0.027463813	gray	1
2P13D04	1.0092317	0.002177814	6	0.038232846	gray	1
2P13D06	0.998300227	0.005931248	6	0.519295748	gray	1
2P13D07	1.01013312	0.000697528	4	0.032623256	gray	1
2P13D09	1.022857033	0.007522544	6	1.00E-04	gray	1
2P13E07	0.997304062	0.006209659	6	0.476841314	gray	1
2P13F07	1.010879556	0.00296167	6	0.011020748	gray	1
2P13F10	1.003677384	0.007651858	5	0.08317772	gray	1
2P13G03	0.99271	0.00500998	5	0.125992312	gray	1
2P13H05	0.982394689	0.003536189	6	0.000320895	gray	1
2P13H09	1.007265075	0.007045509	6	0.074750897	gray	1
2P14A05	1.001142431	0.004222322	6	0.410647837	gray	1
2P14A08	0.99294241	0.002858462	6	0.023661757	gray	1
2P14A10	0.98164126	0.005933224	6	0.000461352	gray	1
2P14C03	1.000568678	0.003124759	6	0.452099863	gray	1
2P14D07	1.009819785	0.011249205	6	0.149219463	gray	1
2P14E06	0.999795975	0.023497723	6	0.768169282	gray	1
2P14E11	0.986261783	0.000997002	5	0.001555647	gray	1
2P14F04	0.99315767	0.006219983	6	0.203860617	gray	1
2P14F09	1.02472371	0.005767451	6	1.00E-04	gray	1
2P14G02	0.987006065	0.004276151	6	0.001333708	gray	1
2P14G11	0.979682454	0.003982558	5	0.000662278	gray	1
2P15B10	1.014808412	0.003994205	5	0.000542049	gray	1
2P15D11	0.992752706	0.008382661	6	0.140338562	gray	1
2P15E12	0.989013064	0.008009698	5	0.096731121	gray	1
2P15H06	1.015318782	0.005378196	6	0.005896451	gray	1
2P16B06	1.021502209	0.007225632	6	0.000842443	gray	1
2P16D04	1.035864162	0.004453551	6	1.00E-04	gray	1
2P16D11	1.005872494	0.01276327	5	0.428254453	gray	1
2P16F08	0.980379758	0.005545892	6	0.000100268	gray	1
2P16F12	0.992284493	0.004233507	6	0.059782173	gray	1
2P16H04	1.01276453	0.006125262	6	0.025855673	gray	1
2P17B02	1.004156722	0.007967382	6	0.302765911	gray	1
2P17D03	0.999083348	0.003917196	6	0.46787942	gray	1
2P17D06	1.013489001	0.004671647	6	0.004802968	gray	1
2P17E01	1.013052942	0.003316148	6	0.001844833	gray	1
2P17E06	1.005798827	0.019477592	6	0.83680284	gray	1
2P17F04	1.007336446	0.005590537	6	0.059848774	gray	1
2P17G01	1.007252786	0.006831282	5	0.068452321	gray	1
2P17G12	1.010509339	0.004167345	6	0.022392327	gray	1
2P17H06	1.015087573	0.003902927	6	0.00107294	gray	1
2P18A09	1.013463716	0.004951077	5	0.000481942	gray	1
2P18C03	1.008879388	0.006377534	6	0.068142161	gray	1
2P18C11	1.024400866	0.003382028	5	1.00E-04	gray	1
2P18D03	0.996220258	0.006120014	6	0.515872777	gray	1
2P18E06	0.99466438	0.003435058	6	0.080548286	gray	1
2P18E10	0.985180077	0.00611021	6	0.00125346	gray	1
2P18E12	1.079782723	0.010826632	6	1.00E-04	gray	1
2P19B07	1.028228735	0.006506584	6	1.00E-04	gray	1
2P19C10	0.997365378	0.00328455	6	0.330254343	gray	1
2P19E04	0.998763524	0.012511402	6	0.340240099	gray	1
2P19F10	1.015161279	0.004507962	6	1.00E-04	gray	1
2P19G03	0.98770755	0.005299631	6	0.00775015	gray	1
2P19H11	0.994176122	0.005245453	6	0.109129192	gray	1
2P20A05	1.005434249	0.002530123	5	0.055034635	gray	1
2P20A10	0.984153411	0.000558551	4	0.001390316	gray	1
2P20C10	1.006491856	0.013751189	6	0.71573543	gray	1
2P20D03	1.014243076	0.010206534	6	0.004051384	gray	1
2P20D07	1.007819251	0.004579903	6	0.037731307	gray	1
2P20F04	0.999181476	0.007145149	6	0.61596165	gray	1
2P20G01	1.007254235	0.006370503	6	0.146927604	gray	1
2P20G03	0.993855408	0.006422272	6	0.134211767	gray	1
2P20G05	1.002615324	0.015060389	5	0.750782975	gray	1
2P20G07	1.006722832	0.022249717	6	0.678567489	gray	1
2P20G10	0.991393671	0.009774047	6	0.077185347	gray	1
2P02B11	1.109383498	0.016294515	6	1.00E-04	green	3
2P04A04	1.119750147	0.004079634	5	1.00E-04	green	3
2P07G03	1.127918861	0.02417727	6	1.00E-04	green	3
2P09C10	1.05626722	0.017778082	6	0.000350951	green	3
2P15G08	1.133038791	0.003035566	5	1.00E-04	green	3
2P01A08	0.958848394	8.80E-05	4	1.00E-04	red	4
2P01C08	0.958959325	0.005946444	6	1.00E-04	red	4
2P01D04	1.023072186	0.006282709	6	1.00E-04	red	4
2P01G02	1.031565062	0.009676324	6	1.00E-04	red	4
2P02B12	1.022584616	0.00404303	6	1.00E-04	red	4
2P03B06	1.01807104	0.007198813	5	1.00E-04	red	4
2P03G08	0.969364546	0.012221216	6	0.002627357	red	4
2P03H03	1.018662274	0.008806808	6	0.006970074	red	4
2P03H11	0.97574821	0.004361509	6	1.00E-04	red	4
2P04F03	1.013525657	0.015750322	6	0.241272802	red	4
2P04G05	1.02394613	0.007170484	6	1.00E-04	red	4
2P05G06	0.924409295	0.014604844	6	1.00E-04	red	4
2P06A12	0.980627186	0.007085022	6	0.001604412	red	4
2P06D08	1.030695187	0.009080951	6	1.00E-04	red	4
2P07D07	1.018533971	0.004174965	6	1.00E-04	red	4
2P08A04	0.980780397	0.002925898	5	0.00044155	red	4
2P08A10	0.977435272	0.003935039	5	0.000170643	red	4
2P08C09	1.028596073	0.004114571	6	1.00E-04	red	4
2P08D04	1.033798128	0.004313959	6	1.00E-04	red	4
2P08H01	1.025147808	0.002573742	6	1.00E-04	red	4
2P10G08	1.026671805	0.005326097	6	1.00E-04	red	4
2P11C10	0.923048072	0.013984763	6	1.00E-04	red	4
2P11H03	1.038295525	0.004144087	6	1.00E-04	red	4
2P12D06	1.125186045	0.01613645	6	1.00E-04	red	4
2P12E11	0.959740429	0.005117568	6	1.00E-04	red	4
2P13F02	0.971132685	0.004657276	6	1.00E-04	red	4
2P14C08	1.051472201	0.006320708	6	1.00E-04	red	4
2P14E05	0.963767765	0.012683961	5	0.000572013	red	4
2P14F07	1.030599738	0.010518485	6	0.000812209	red	4
2P15B12	1.027379948	0.008328716	6	1.00E-04	red	4
2P15D07	0.936025515	0.004835968	5	1.00E-04	red	4
2P15E04	1.023109571	0.00147247	4	1.00E-04	red	4
2P15F07	0.999314802	0.018958561	6	0.707963182	red	4
2P16H09	0.942031836	9.55E-05	3	1.00E-04	red	4
2P17A07	1.047972119	0.0109399	6	1.00E-04	red	4
2P17B12	1.049543928	0.009028318	6	1.00E-04	red	4
2P17C05	1.019810733	0.001860088	5	1.00E-04	red	4
2P17G10	0.950027053	0.009970364	6	1.00E-04	red	4
2P18H11	0.975381858	0.004691033	6	1.00E-04	red	4
2P19E12	1.038359119	0.014200307	6	0.000300857	red	4
2P19F12	1.021427156	0.00265807	6	1.00E-04	red	4
2P19G08	0.981168806	0.009691434	6	0.002928522	red	4
2P20G12	0.958347159	0.000190451	4	1.00E-04	red	4
