# Supplementary material for: Mutational sources of trans-regulatory variation affecting gene expression in Saccharomyces cerevisiae
Source: eLife. 2021 Aug 31;10:e67806. doi: 10.7554/eLife.67806 (PMC8456550; doi:10.7554/eLife.67806)
Supplement: Source data 1. — Source Data files in txt format that contain quantitative data displayed on Figure 1B–E, Figure 2E–G, Figure 3A,B,E, Figure 5C–G, Figure 6, Figure 7, Figure 2—figure supplements 1–5, Figure 3—figure supplements 1–4 and Figure 7—figure supplement 1. [file elife-67806-data1.zip › Source Data - Figure 2 - figure supplement 1.txt]

STRAIN	MUT.RUN	N.MUTATIONS
YPW1455	EXP1	23
YPW1459	EXP1	12
YPW1462	EXP1	23
YPW1464	EXP1	31
YPW1466	EXP1	12
YPW1467	EXP1	18
YPW1468	EXP1	22
YPW1469	EXP1	33
YPW1470	EXP1	15
YPW1471	EXP1	11
YPW1480	EXP1	19
YPW1482	EXP1	14
YPW1483	EXP1	25
YPW1487	EXP1	32
YPW1493	EXP1	16
YPW1496	EXP1	25
YPW1498	EXP1	17
YPW1500	EXP1	30
YPW1502	EXP1	17
YPW1508	EXP1	25
YPW1509	EXP1	19
YPW1511	EXP1	25
YPW1512	EXP1	21
YPW1513	EXP1	16
YPW1518	EXP1	20
YPW1521	EXP1	20
YPW1523	EXP1	24
YPW1528	EXP1	4
YPW1569	EXP1	33
YPW1575	EXP1	39
YPW1595	EXP1	20
YPW1597	EXP1	20
YPW1599	EXP1	23
YPW2012	EXP2	34
YPW2013	EXP2	27
YPW2014	EXP2	25
YPW2022	EXP2	14
YPW2036	EXP2	14
YPW2037	EXP2	30
YPW2053	EXP2	9
YPW2055	EXP2	16
YPW2058	EXP2	24
YPW2067	EXP2	34
YPW2074	EXP2	27
YPW2077	EXP2	30
YPW2081	EXP2	20
YPW2097	EXP2	28
YPW2100	EXP2	33
YPW2103	EXP2	18
YPW2106	EXP2	17
YPW2109	EXP2	21
YPW2130	EXP2	31
YPW2139	EXP2	39
YPW2140	EXP2	42
YPW2142	EXP2	50
YPW2144	EXP2	17
YPW2154	EXP2	23
YPW2155	EXP2	36
YPW2157	EXP2	32
YPW2158	EXP2	33
YPW2165	EXP2	32
YPW2175	EXP2	41
YPW2182	EXP2	19
YPW2185	EXP2	28
YPW2197	EXP2	25
YPW2200	EXP2	18
YPW2204	EXP2	23
YPW2205	EXP2	27
YPW2208	EXP2	33
YPW2209	EXP2	24
YPW2213	EXP2	24
YPW2214	EXP2	22
YPW2223	EXP2	4
YPW2224	EXP2	26
YPW2226	EXP2	15
YPW2232	EXP2	31
