# Supplementary material for: Mutational sources of trans-regulatory variation affecting gene expression in Saccharomyces cerevisiae
Source: eLife. 2021 Aug 31;10:e67806. doi: 10.7554/eLife.67806 (PMC8456550; doi:10.7554/eLife.67806)
Supplement: Source data 1. — Source Data files in txt format that contain quantitative data displayed on Figure 1B–E, Figure 2E–G, Figure 3A,B,E, Figure 5C–G, Figure 6, Figure 7, Figure 2—figure supplements 1–5, Figure 3—figure supplements 1–4 and Figure 7—figure supplement 1. [file elife-67806-data1.zip › Source Data - Figure 2 - figure supplement 2.txt]

STRAIN	N.CAUSAL.MUTATIONS	POSITION	DIRECTION	COLOR	ABSOLUTE.EFFECT
1P01B01	0	1.1003055477282	DECREASE	blue	0.052128905
1P02C09	0	0.943494299636222	DECREASE	blue	0.060729798
1P02F09	1	1.95743449474685	INCREASE	red	0.270366338
1P03A09	0	1.12549251080491	DECREASE	blue	0.057004345
1P03F09	0	1.1165811463492	DECREASE	blue	0.089035975
1P04B03	0	1.11145451145712	INCREASE	red	0.0505223800000001
1P04E07	0	0.867578406422399	DECREASE	blue	0.027821243
1P04F05	0	1.06992658558302	DECREASE	blue	0.034496227
1P04G01	1	2.11134242487606	INCREASE	red	0.142676114
1P04G03	0	0.927408070978708	DECREASE	blue	0.040585508
1P04H01	0	0.946578447311185	INCREASE	red	0.035156379
1P04H11	0	0.912707703537308	INCREASE	red	0.014466713
1P06B05	1	2.09982773670927	DECREASE	blue	0.041433225
1P06C09	0	0.875870438688435	DECREASE	blue	0.046123642
1P06E05	0	0.877222593128681	DECREASE	blue	0.043809762
1P07H05	1	2.08256312115118	INCREASE	red	0.088381732
1P09D01	0	1.12631633495912	INCREASE	red	0.0456279690000001
1P09F07	1	1.86722072002012	DECREASE	blue	0.047862671
1P09G05	0	1.06567498017102	INCREASE	red	0.0936745160000001
1P10F07	0	1.14973955897149	DECREASE	blue	0.058920199
1P11A09	0	0.897973326104693	DECREASE	blue	0.112810664
1P11B11	1	1.890251321299	INCREASE	red	0.391684742
1P11D07	2	3.10679431103636	INCREASE	red	0.348601044
1P12C01	0	1.1201593702659	INCREASE	red	0.0386154089999999
1P12D09	1	2.10782297528349	INCREASE	red	0.059846802
1P12E05	1	1.8886784362141	INCREASE	red	0.536820577
1P12G03	0	1.08514855299145	INCREASE	red	0.0689106960000001
1P12G07	0	0.855784737225622	INCREASE	red	0.058298679
1P12H01	1	1.93268826666754	DECREASE	blue	0.106878855
1P14F07	0	1.092111075297	DECREASE	blue	0.042614648
1P15G03	0	1.04442578959279	INCREASE	red	0.034788066
1P16A09	1	2.13404075410217	DECREASE	blue	0.164499757
1P16H01	0	0.943913827859796	INCREASE	red	0.023715632
2P01A08	1	1.94826750487555	DECREASE	blue	0.121490312
2P01C08	1	1.90472017896827	DECREASE	blue	0.119161268
2P01D04	2	2.87617895936128	INCREASE	red	0.0543163950000001
2P01G02	1	2.12090144027025	INCREASE	red	0.066908521
2P02B12	1	2.0583418082213	INCREASE	red	0.0777878999999999
2P03B06	1	1.8603559786221	DECREASE	blue	0.038852138
2P03G08	0	0.886434648302384	DECREASE	blue	0.1242073
2P03H03	1	1.93099481754471	INCREASE	red	0.107259285
2P03H11	1	2.14228466181084	DECREASE	blue	0.05189152
2P04F03	0	0.958499498455785	DECREASE	blue	0.076596717
2P04G05	0	0.861223729467019	INCREASE	red	0.081489672
2P05G06	2	3.12006145552732	DECREASE	blue	0.162188814
2P06A12	0	1.04978599690367	DECREASE	blue	0.055088985
2P06D08	1	2.01353976093233	INCREASE	red	0.114981162
2P07D07	1	2.13954055851791	INCREASE	red	0.079768509
2P08A04	0	0.973111432488076	DECREASE	blue	0.132619145
2P08A10	0	0.89283316952642	DECREASE	blue	0.175942083
2P08C09	0	0.860018600104377	INCREASE	red	0.0565213330000001
2P08D04	1	2.0380711306585	INCREASE	red	0.0736655509999999
2P08H01	0	1.03711180319078	INCREASE	red	0.076865097
2P10G08	0	1.02297444699798	INCREASE	red	0.075312437
2P11C10	1	2.12266153104138	DECREASE	blue	0.194132672
2P11H03	0	0.973581200861372	INCREASE	red	0.103828456
2P12D06	1	1.94394472830463	INCREASE	red	0.441897535
2P12E11	1	2.06528078108095	DECREASE	blue	0.105899401
2P13F02	1	1.90449232475366	DECREASE	blue	0.141706427
2P14C08	1	2.04259650271852	INCREASE	red	0.0956913909999999
2P14E05	0	1.13636194770224	DECREASE	blue	0.0982737930000001
2P14F07	0	0.987015428813174	INCREASE	red	0.0537889840000001
2P15B12	1	1.9121467883233	INCREASE	red	0.089455796
2P15D07	1	1.96274815693032	DECREASE	blue	0.217757466
2P15E04	2	3.05223059908021	INCREASE	red	0.0975123529999999
2P15F07	0	0.966551231057383	DECREASE	blue	0.096110487
2P16H09	1	1.85083213739563	DECREASE	blue	0.168292606
2P17A07	2	2.91468640111852	INCREASE	red	0.145483684
2P17B12	1	2.02123826825991	INCREASE	red	0.0697895989999999
2P17C05	1	2.00420038800221	INCREASE	red	0.0608101320000001
2P17G10	1	1.85423595535103	DECREASE	blue	0.141453384
2P18H11	1	1.93434001589194	DECREASE	blue	0.091870874
2P19E12	1	2.08535410729237	INCREASE	red	0.0552234069999999
2P19F12	2	3.13542934998404	INCREASE	red	0.0644538910000001
2P19G08	1	2.0599934407277	DECREASE	blue	0.085799476
2P20G12	1	2.1100736807799	DECREASE	blue	0.118914328
