# Supplementary material for: Mutational sources of trans-regulatory variation affecting gene expression in Saccharomyces cerevisiae
Source: eLife. 2021 Aug 31;10:e67806. doi: 10.7554/eLife.67806 (PMC8456550; doi:10.7554/eLife.67806)
Supplement: Source data 1. — Source Data files in txt format that contain quantitative data displayed on Figure 1B–E, Figure 2E–G, Figure 3A,B,E, Figure 5C–G, Figure 6, Figure 7, Figure 2—figure supplements 1–5, Figure 3—figure supplements 1–4 and Figure 7—figure supplement 1. [file elife-67806-data1.zip › Source Data - Figure 2 - figure supplement 3.txt]

STRAIN	N.CAUSAL.MUTATIONS	COLOR	EFFECT.SIZE
1P02F09	1	gray	0.270366338
1P04G01	1	gray	0.142676114
1P06B05	1	gray	-0.041433225
1P07H05	1	gray	0.088381732
1P09F07	1	gray	-0.047862671
1P11B11	1	gray	0.391684742
1P11D07	2	gray	0.348601044
1P12D09	1	gray	0.059846802
1P12E05	1	gray	0.536820577
1P12H01	1	gray	-0.106878855
1P16A09	1	gray	-0.164499757
2P01A08	1	gray	-0.121490312
2P01C08	1	gray	-0.119161268
2P01D04	2	gray	0.0543163950000001
2P01G02	1	gray	0.066908521
2P02B12	1	gray	0.0777878999999999
2P03B06	1	gray	-0.038852138
2P03H03	1	gray	0.107259285
2P03H11	1	gray	-0.05189152
2P05G06	2	gray	-0.162188814
2P06D08	1	gray	0.114981162
2P07D07	1	gray	0.079768509
2P08D04	1	gray	0.0736655509999999
2P11C10	1	gray	-0.194132672
2P12D06	1	gray	0.441897535
2P12E11	1	gray	-0.105899401
2P13F02	1	gray	-0.141706427
2P14C08	1	gray	0.0956913909999999
2P15B12	1	gray	0.089455796
2P15D07	1	gray	-0.217757466
2P15E04	2	gray	0.0975123529999999
2P16H09	1	gray	-0.168292606
2P17A07	2	gray	0.145483684
2P17B12	1	gray	0.0697895989999999
2P17C05	1	gray	0.0608101320000001
2P17G10	1	gray	-0.141453384
2P18H11	1	gray	-0.091870874
2P19E12	1	gray	0.0552234069999999
2P19F12	2	gray	0.0644538910000001
2P19G08	1	gray	-0.085799476
2P20G12	1	gray	-0.118914328
1P01B01	0	green	-0.052128905
1P02C09	0	green	-0.060729798
1P03A09	0	green	-0.057004345
1P03F09	0	green	-0.089035975
1P04B03	0	green	0.0505223800000001
1P04E07	0	green	-0.027821243
1P04F05	0	green	-0.034496227
1P04G03	0	green	-0.040585508
1P04H01	0	green	0.035156379
1P04H11	0	green	0.014466713
1P06C09	0	green	-0.046123642
1P06E05	0	green	-0.043809762
1P09D01	0	green	0.0456279690000001
1P09G05	0	green	0.0936745160000001
1P10F07	0	green	-0.058920199
1P11A09	0	green	-0.112810664
1P12C01	0	green	0.0386154089999999
1P12G03	0	green	0.0689106960000001
1P12G07	0	green	0.058298679
1P14F07	0	green	-0.042614648
1P15G03	0	green	0.034788066
1P16H01	0	green	0.023715632
2P03G08	0	green	-0.1242073
2P04F03	0	green	-0.076596717
2P04G05	0	green	0.081489672
2P06A12	0	green	-0.055088985
2P08A04	0	green	-0.132619145
2P08A10	0	green	-0.175942083
2P08C09	0	green	0.0565213330000001
2P08H01	0	green	0.076865097
2P10G08	0	green	0.075312437
2P11H03	0	green	0.103828456
2P14E05	0	green	-0.0982737930000001
2P14F07	0	green	0.0537889840000001
2P15F07	0	green	-0.096110487
