# Supplementary material for: Mutational sources of trans-regulatory variation affecting gene expression in Saccharomyces cerevisiae
Source: eLife. 2021 Aug 31;10:e67806. doi: 10.7554/eLife.67806 (PMC8456550; doi:10.7554/eLife.67806)
Supplement: Source data 1. — Source Data files in txt format that contain quantitative data displayed on Figure 1B–E, Figure 2E–G, Figure 3A,B,E, Figure 5C–G, Figure 6, Figure 7, Figure 2—figure supplements 1–5, Figure 3—figure supplements 1–4 and Figure 7—figure supplement 1. [file elife-67806-data1.zip › Source Data - Figure 2 - figure supplement 4.txt]

Date	Replicate	Strain	Promoter	Mutation	Median.Fluorescence
July-14-20	1	3322	None	None	758.7897949
July-14-20	1	3324	pTDH3	None	102407.5234
July-14-20	1	3757	pGPD1	None	8412.978516
July-14-20	1	3758	pRNR1	None	10191.46826
July-14-20	1	3764	pSTM1	None	10145.42334
July-14-20	1	3769	pTDH3	ADE5-G1715a	200139.3438
July-14-20	1	3770	pTDH3	ADE6-G3327a	170744.9766
July-14-20	1	3773	pGPD1	ADE5-G1715a	28092.62109
July-14-20	1	3774	pRNR1	ADE5-G1715a	9069.644531
July-14-20	1	3792	pGPD1	ADE2-C1477a	24621.5459
July-14-20	1	3793	pRNR1	ADE2-C1477a	10109.99609
July-14-20	1	3796	pSTM1	ADE2-C1477a	11092.14453
July-14-20	1	3798	pRNR1	ADE6-G3327a	8736.596191
July-14-20	1	3802	pSTM1	ADE6-G3327a	8323.809082
July-14-20	1	3805	pSTM1	ADE5-G1715a	10258.37109
July-14-20	1	3806	pGPD1	ADE6-G3327a	26447.64355
July-14-20	1	3819	pTDH3	ADE2-C1477a	126359.9219
July-17-20	2	3322	None	None	715.7532959
July-17-20	2	3324	pTDH3	None	100488.7891
July-17-20	2	3757	pGPD1	None	4209.936035
July-17-20	2	3758	pRNR1	None	9437.883789
July-17-20	2	3764	pSTM1	None	7075.736328
July-17-20	2	3769	pTDH3	ADE5-G1715a	187350.6641
July-17-20	2	3770	pTDH3	ADE6-G3327a	162720.8281
July-17-20	2	3773	pGPD1	ADE5-G1715a	22722.10156
July-17-20	2	3774	pRNR1	ADE5-G1715a	8970.019531
July-17-20	2	3792	pGPD1	ADE2-C1477a	22003.04492
July-17-20	2	3793	pRNR1	ADE2-C1477a	10635.62012
July-17-20	2	3796	pSTM1	ADE2-C1477a	11180.22266
July-17-20	2	3798	pRNR1	ADE6-G3327a	8851.0625
July-17-20	2	3802	pSTM1	ADE6-G3327a	8226.359375
July-17-20	2	3805	pSTM1	ADE5-G1715a	11457.21387
July-17-20	2	3806	pGPD1	ADE6-G3327a	20610.11523
July-17-20	2	3819	pTDH3	ADE2-C1477a	119904.3828
July-22-20	3	3322	None	None	669.9887695
July-22-20	3	3324	pTDH3	None	96414.35938
July-22-20	3	3757	pGPD1	None	10836.43262
July-22-20	3	3758	pRNR1	None	10143.60254
July-22-20	3	3764	pSTM1	None	9671.859863
July-22-20	3	3769	pTDH3	ADE5-G1715a	192401.9844
July-22-20	3	3770	pTDH3	ADE6-G3327a	161180.4531
July-22-20	3	3773	pGPD1	ADE5-G1715a	31067.83789
July-22-20	3	3774	pRNR1	ADE5-G1715a	8572.191895
July-22-20	3	3792	pGPD1	ADE2-C1477a	20209.83203
July-22-20	3	3793	pRNR1	ADE2-C1477a	9287.724121
July-22-20	3	3796	pSTM1	ADE2-C1477a	9378.147461
July-22-20	3	3798	pRNR1	ADE6-G3327a	8073.508789
July-22-20	3	3802	pSTM1	ADE6-G3327a	7434.508789
July-22-20	3	3805	pSTM1	ADE5-G1715a	9167.292969
July-22-20	3	3806	pGPD1	ADE6-G3327a	23935.97754
July-22-20	3	3819	pTDH3	ADE2-C1477a	106355.5664
