# Supplementary material for: Mutational sources of trans-regulatory variation affecting gene expression in Saccharomyces cerevisiae
Source: eLife. 2021 Aug 31;10:e67806. doi: 10.7554/eLife.67806 (PMC8456550; doi:10.7554/eLife.67806)
Supplement: Source data 1. — Source Data files in txt format that contain quantitative data displayed on Figure 1B–E, Figure 2E–G, Figure 3A,B,E, Figure 5C–G, Figure 6, Figure 7, Figure 2—figure supplements 1–5, Figure 3—figure supplements 1–4 and Figure 7—figure supplement 1. [file elife-67806-data1.zip › Source Data - Figure 2 - figure supplement 5A,B.txt]

MUTATION	METHOD	ABSOLUTE.EXPR.DIFF.EMS.SINGLE.SITE	EXPRESSION.NOISE	SD.AMONG.REPLICATES	N.REPLICATES	COLOR
CCC2_G2159A	BSA.SEQ	0.160156962	1.043167642	0.028638517	4	red
CIA2_G626A	BSA.SEQ	0.029194657	1.146070826	0.048946738	8	black
MOD5_G765A	BSA.SEQ	0.000189798	1.009047245	0.068334361	4	black
ATP23_G476A	BSA.SEQ	0.033555687	0.78288674	0.07126672	8	black
ADE2_C1477T	SANGER	0.076646146	1.224770019	0.072498727	4	black
ADE4_G856A	BSA.SEQ	0.08005309	0.492830803	0.040951927	12	blue
ADE4_C734T	BSA.SEQ	0.038184366	0.698865072	0.045375432	4	black
ADE5_G1592A	SANGER	0.000405491	0.380628733	0.076745388	8	black
ADE5_G1715A	SANGER	0.022611509	0.698258339	0.085835334	8	black
ADE5_G2081A	BSA.SEQ	0.047691878	0.312480832	0.023875995	8	blue
ADE5_G1385A	SANGER	0.001357519	0.505582676	0.057669082	3	black
ADE5_G713A	SANGER	0.025557346	0.546813874	0.072699099	6	black
ADE5_G479A	SANGER	0.008428781	0.563416559	0.084472192	6	black
ADE6_G1055A	SANGER	0.059645863	0.463251627	0.019274326	7	blue
ADE6_G3443A	SANGER	0.054711695	0.420072475	0.023696719	4	blue
ADE6_G3327A	SANGER	0.005084489	0.373955124	0.026713912	6	black
ADE6_G2801A	SANGER	0.007086643	0.608674352	0.09215986	8	black
ADE6_G1361A	SANGER	0.025474493	0.390294069	0.028919875	6	black
BRE2_G405A	BSA.SEQ	0.008778369	0.829013748	0.025838817	3	black
CAF40_G674A	BSA.SEQ	0.010675219	0.93953069	0.040415815	3	black
CCC2_G2108A	BSA.SEQ	0.088844487	1.030993107	0.039141941	8	blue
CHD1_G1277A	BSA.SEQ	0.04781472	1.017382966	0.046588007	3	blue
CHD1_G2723A	BSA.SEQ	0.021766757	0.99539351	0.084411217	4	black
FRA1_G2175A	BSA.SEQ	0.057787756	0.820450403	0.051746975	3	blue
FTR1_G853A	BSA.SEQ	0.090851093	1.020641764	0.005701102	3	blue
FTR1_G265A	BSA.SEQ	0.012189107	0.980769252	0.054791791	4	black
HXK2_G1388A	BSA.SEQ	0.009401293	0.852593029	0.053847662	4	black
IRA2_G7496A	BSA.SEQ	0.068289328	0.809879435	0.032122315	8	blue
MRN1_G1664A	BSA.SEQ	0.001530267	0.911758523	0.030444405	6	black
NAM7_G1304A	BSA.SEQ	0.028858326	0.919297834	0.053901121	8	black
NAM7_G2462A	BSA.SEQ	0.008848813	0.965890019	0.0614011	8	black
NAM7_G2463	BSA.SEQ	0.007986208	0.919598641	0.049292243	7	black
NAR1_G536A	BSA.SEQ	0.050375525	1.12637803	0.030493127	4	blue
PRE7_G83A	BSA.SEQ	0.004482963	0.926419511	0.049568902	8	black
RIM8_C436T	BSA.SEQ	0.004985868	1.047076048	0.018015532	3	black
SDS23_G676A	BSA.SEQ	0.000910576	0.945658466	0.040726794	8	black
SSN2_C2911T	BSA.SEQ	0.077329131	1.037309638	0.138238262	7	blue
TRA1_G8560A	BSA.SEQ	0.00291898	0.798990281	0.072726833	8	black
TUP1_T2098del	BSA.SEQ	0.070352769	0.950018465	0.014013796	3	blue
TYE7_?C391T	BSA.SEQ	0.045839201	0.949651432	0.065968778	7	blue
