# Supplementary material for: Mutational sources of trans-regulatory variation affecting gene expression in Saccharomyces cerevisiae
Source: eLife. 2021 Aug 31;10:e67806. doi: 10.7554/eLife.67806 (PMC8456550; doi:10.7554/eLife.67806)
Supplement: Source data 1. — Source Data files in txt format that contain quantitative data displayed on Figure 1B–E, Figure 2E–G, Figure 3A,B,E, Figure 5C–G, Figure 6, Figure 7, Figure 2—figure supplements 1–5, Figure 3—figure supplements 1–4 and Figure 7—figure supplement 1. [file elife-67806-data1.zip › Source Data - Figure 2 - figure supplement 5C.txt]

SINGLE.SITE.MUTANT	MUTATION	ABSOLUTE.EXPRESSION.DIFFERENCE	N.CAUSAL.MUTATIONS
YPW3190	CCC2_G2159A	0.160156962	1
YPW3228	CIA2_G626A	0.029194657	1
YPW3198	MOD5_G765A	0.000189798	2
YPW3191	ATP23_G476A	0.033555687	1
YPW3274	ADE2_C1477T	0.076646146	1
YPW2910	ADE4_G856A	0.08005309	1
YPW2907	ADE4_C734T	0.038184366	1
YPW3234	ADE5_G1592A	0.000405491	1
YPW3068	ADE5_G1715A	0.022611509	1
YPW3226	ADE5_G2081A	0.047691878	2
YPW3065	ADE5_G1385A	0.001357519	1
YPW3221	ADE5_G713A	0.025557346	1
YPW3209	ADE5_G479A	0.008428781	1
YPW2915	ADE6_G1055A	0.059645863	1
YPW2921	ADE6_G3443A	0.054711695	1
YPW2919	ADE6_G3327A	0.005084489	1
YPW2917	ADE6_G2801A	0.007086643	1
YPW2916	ADE6_G1361A	0.025474493	1
YPW3247	BRE2_G405A	0.008778369	1
YPW3241	CAF40_G674A	0.010675219	1
YPW2798	CCC2_G2108A	0.088844487	1
YPW2699	CHD1_G1277A	0.04781472	2
YPW2803	CHD1_G2723A	0.021766757	2
YPW3202	FRA1_G2175A	0.057787756	1
YPW3161	FTR1_G853A	0.090851093	1
YPW3259	FTR1_G265A	0.012189107	1
YPW3245	HXK2_G1388A	0.009401293	2
YPW3253	IRA2_G7496A	0.068289328	1
YPW3256	MRN1_G1664A	0.001530267	1
YPW2800	NAM7_G1304A	0.028858326	1
YPW3250	NAM7_G2462A	0.008848813	1
YPW3263	NAM7_G2463	0.007986208	2
YPW2690	NAR1_G536A	0.050375525	1
YPW2525	PRE7_G83A	0.004482963	1
YPW3088	RIM8_C436T	0.004985868	1
YPW2794	SDS23_G676A	0.000910576	1
YPW3091	SSN2_C2911T	0.077329131	1
YPW3203	TRA1_G8560A	0.00291898	2
YPW3272	TUP1_T2098del	0.070352769	1
YPW2728	TYE7_C391T	0.045839201	1
