# Supplementary material for: Mutational sources of trans-regulatory variation affecting gene expression in Saccharomyces cerevisiae
Source: eLife. 2021 Aug 31;10:e67806. doi: 10.7554/eLife.67806 (PMC8456550; doi:10.7554/eLife.67806)
Supplement: Source data 1. — Source Data files in txt format that contain quantitative data displayed on Figure 1B–E, Figure 2E–G, Figure 3A,B,E, Figure 5C–G, Figure 6, Figure 7, Figure 2—figure supplements 1–5, Figure 3—figure supplements 1–4 and Figure 7—figure supplement 1. [file elife-67806-data1.zip › Source Data - Figure 2 - figure supplement 5D.txt]

SINGLE.SITE.MUTANT	MUTATION	EXPRESSION.DIFFERENCE.EMS.SINGLE.SITE	G.SCORE.2
YPW3190	CCC2_G2159A	-0.160156962	-8.535908943
YPW3228	CIA2_G626A	0.029194657	4.25411136
YPW3198	MOD5_G765A	0.000189798	13.44904969
YPW3191	ATP23_G476A	0.033555687	8.86016659
YPW3274	ADE2_C1477T	0.076646146	NA
YPW2910	ADE4_G856A	0.08005309	5.897979144
YPW2907	ADE4_C734T	0.038184366	2.754629167
YPW3234	ADE5_G1592A	0.000405491	NA
YPW3068	ADE5_G1715A	0.022611509	NA
YPW3226	ADE5_G2081A	-0.047691878	3.750565574
YPW3065	ADE5_G1385A	-0.001357519	NA
YPW3221	ADE5_G713A	-0.025557346	NA
YPW3209	ADE5_G479A	-0.008428781	NA
YPW2915	ADE6_G1055A	0.059645863	NA
YPW2921	ADE6_G3443A	-0.054711695	NA
YPW2919	ADE6_G3327A	-0.005084489	NA
YPW2917	ADE6_G2801A	0.007086643	NA
YPW2916	ADE6_G1361A	-0.025474493	NA
YPW3247	BRE2_G405A	-0.008778369	6.246701793
YPW3241	CAF40_G674A	-0.010675219	-9.108279849
YPW2798	CCC2_G2108A	-0.088844487	NA
YPW2699	CHD1_G1277A	0.04781472	NA
YPW2803	CHD1_G2723A	0.021766757	NA
YPW3202	FRA1_G2175A	-0.057787756	4.380887552
YPW3161	FTR1_G853A	-0.090851093	-5.835743077
YPW3259	FTR1_G265A	-0.012189107	5.10343509
YPW3245	HXK2_G1388A	0.009401293	-11.08525969
YPW3253	IRA2_G7496A	0.068289328	9.205121265
YPW3256	MRN1_G1664A	0.001530267	-6.102864936
YPW2800	NAM7_G1304A	0.028858326	8.998042723
YPW3250	NAM7_G2462A	0.008848813	6.855288615
YPW3263	NAM7_G2463	-0.007986208	13.55190748
YPW2690	NAR1_G536A	-0.050375525	-9.151330875
YPW2525	PRE7_G83A	0.004482963	6.633960284
YPW3088	RIM8_C436T	0.004985868	2.195996123
YPW2794	SDS23_G676A	-0.000910576	7.59133971
YPW3091	SSN2_C2911T	0.077329131	NA
YPW3203	TRA1_G8560A	0.00291898	-3.188083526
YPW3272	TUP1_T2098del	0.070352769	NA
YPW2728	TYE7_?C391T	-0.045839201	NA
