# Supplementary material for: Mutational sources of trans-regulatory variation affecting gene expression in Saccharomyces cerevisiae
Source: eLife. 2021 Aug 31;10:e67806. doi: 10.7554/eLife.67806 (PMC8456550; doi:10.7554/eLife.67806)
Supplement: Source data 1. — Source Data files in txt format that contain quantitative data displayed on Figure 1B–E, Figure 2E–G, Figure 3A,B,E, Figure 5C–G, Figure 6, Figure 7, Figure 2—figure supplements 1–5, Figure 3—figure supplements 1–4 and Figure 7—figure supplement 1. [file elife-67806-data1.zip › Source Data - Figure 2 - figure supplement 5E,F.txt]

SINGLE.SITE.MUTANT	MUTATION	ABSOLUTE.EXPR.DIFF.EMS.SINGLE.SITE	ABSOLUTE.EXPR.DIFF.CLONES	COLOR
YPW3190	CCC2_G2159A	0.160156962	NA	blue
YPW3228	CIA2_G626A	0.029194657	0.005969633	gray
YPW3198	MOD5_G765A	0.000189798	NA	gray
YPW3191	ATP23_G476A	0.033555687	0.008281455	gray
YPW3274	ADE2_C1477T	0.076646146	0.181700653	gray
YPW2910	ADE4_G856A	0.08005309	0.017536521	blue
YPW2907	ADE4_C734T	0.038184366	NA	gray
YPW3234	ADE5_G1592A	0.000405491	0.025197566	gray
YPW3068	ADE5_G1715A	0.022611509	0.017949193	gray
YPW3226	ADE5_G2081A	0.047691878	0.000111655	blue
YPW3065	ADE5_G1385A	0.001357519	NA	gray
YPW3221	ADE5_G713A	0.025557346	0.029064792	gray
YPW3209	ADE5_G479A	0.008428781	0.016551979	gray
YPW2915	ADE6_G1055A	0.059645863	0.016744199	blue
YPW2921	ADE6_G3443A	0.054711695	NA	blue
YPW2919	ADE6_G3327A	0.005084489	0.015711654	gray
YPW2917	ADE6_G2801A	0.007086643	0.016028017	gray
YPW2916	ADE6_G1361A	0.025474493	0.037327138	gray
YPW3247	BRE2_G405A	0.008778369	NA	gray
YPW3241	CAF40_G674A	0.010675219	NA	gray
YPW2798	CCC2_G2108A	0.088844487	0.022802941	blue
YPW2699	CHD1_G1277A	0.04781472	NA	blue
YPW2803	CHD1_G2723A	0.021766757	NA	gray
YPW3202	FRA1_G2175A	0.057787756	NA	blue
YPW3161	FTR1_G853A	0.090851093	0.069913909	blue
YPW3259	FTR1_G265A	0.012189107	0.054148303	gray
YPW3245	HXK2_G1388A	0.009401293	NA	gray
YPW3253	IRA2_G7496A	0.068289328	0.024139629	blue
YPW3256	MRN1_G1664A	0.001530267	0.00189795	gray
YPW2800	NAM7_G1304A	0.028858326	0.00120484	gray
YPW3250	NAM7_G2462A	0.008848813	0.007831047	gray
YPW3263	NAM7_G2463	0.007986208	0.017814146	gray
YPW2690	NAR1_G536A	0.050375525	NA	blue
YPW2525	PRE7_G83A	0.004482963	0.001620684	gray
YPW3088	RIM8_C436T	0.004985868	NA	gray
YPW2794	SDS23_G676A	0.000910576	0.009359762	gray
YPW3091	SSN2_C2911T	0.077329131	0.034496558	blue
YPW3203	TRA1_G8560A	0.00291898	0.003768395	gray
YPW3272	TUP1_T2098del	0.070352769	NA	blue
YPW2728	TYE7_C391T	0.045839201	0.012382024	blue
