# Supplementary material for: Mutational sources of trans-regulatory variation affecting gene expression in Saccharomyces cerevisiae
Source: eLife. 2021 Aug 31;10:e67806. doi: 10.7554/eLife.67806 (PMC8456550; doi:10.7554/eLife.67806)
Supplement: Source data 1. — Source Data files in txt format that contain quantitative data displayed on Figure 1B–E, Figure 2E–G, Figure 3A,B,E, Figure 5C–G, Figure 6, Figure 7, Figure 2—figure supplements 1–5, Figure 3—figure supplements 1–4 and Figure 7—figure supplement 1. [file elife-67806-data1.zip › Source Data - Figure 2E.txt]

STRAIN.1	TYPE	MUTATION	PLOT.POSITION	COLOR	YFP.MEDIAN.RELATIVE
1617	WT	WT	1	#00000066	0.997701924
3183	SINGLE.SITE	EXG2_C379T	9	#80CDDBAA	1.009860155
1617	WT	WT	1	#00000066	1.011356289
3190	SINGLE.SITE	CCC2_G2159A	8	#008080AA	0.938266101
1617	WT	WT	1	#00000066	1.000661646
2182	EMS.MUTANT	2P19F12	15	#8D614299	1.046313102
2699	SINGLE.SITE	CHD1_G1277A	21	#80CDDBAA	1.03061431
3187	SINGLE.SITE	DSE3_G249A	17	#80CDDBAA	0.967396531
2154	EMS.MUTANT	2P16H09	11	#8D614299	0.829723928
3205	SINGLE.SITE	COG6_G640A	5	#80CDDBAA	1.007826256
1617	WT	WT	1	#00000066	1.002319961
1617	WT	WT	1	#00000066	0.992582175
3191	SINGLE.SITE	ATP23_G476A	4	#008080AA	0.8297733
3228	SINGLE.SITE	CIA2_G626A	12	#008080AA	0.826500693
3198	SINGLE.SITE	MOD5_G765A	16	#008080AA	1.055390758
3215	SINGLE.SITE	RPF1_G127A	13	#80CDDBAA	0.992409542
2803	DOUBLE.MUTANT	CHD1_G1277A_G2723A	20	#008080AA	1.061082647
1617	WT	WT	1	#00000066	1.007084613
1617	WT	WT	1	#00000066	1.005838756
1617	WT	WT	1	#00000066	1.009573731
3183	SINGLE.SITE	EXG2_C379T	9	#80CDDBAA	1.013794452
1617	WT	WT	1	#00000066	0.994389007
2140	EMS.MUTANT	2P15D07	7	#8D614299	0.78136893
3190	SINGLE.SITE	CCC2_G2159A	8	#008080AA	0.941466216
1617	WT	WT	1	#00000066	0.997433643
2182	EMS.MUTANT	2P19F12	15	#8D614299	1.086339063
2699	SINGLE.SITE	CHD1_G1277A	21	#80CDDBAA	1.039928528
3187	SINGLE.SITE	DSE3_G249A	17	#80CDDBAA	0.987490029
2154	EMS.MUTANT	2P16H09	11	#8D614299	0.826594835
1617	WT	WT	1	#00000066	0.989847032
2204	EMS.MUTANT	2P03B06	3	#8D614299	0.874852904
1617	WT	WT	1	#00000066	0.982287165
3191	SINGLE.SITE	ATP23_G476A	4	#008080AA	0.835673835
3228	SINGLE.SITE	CIA2_G626A	12	#008080AA	0.799908543
3198	SINGLE.SITE	MOD5_G765A	16	#008080AA	1.050361468
3215	SINGLE.SITE	RPF1_G127A	13	#80CDDBAA	0.991282699
2803	DOUBLE.MUTANT	CHD1_G1277A_G2723A	20	#008080AA	1.057225459
1617	WT	WT	1	#00000066	1.002288904
1617	WT	WT	1	#00000066	1.016933896
1617	WT	WT	1	#00000066	1.00925651
3183	SINGLE.SITE	EXG2_C379T	9	#80CDDBAA	1.009515267
1617	WT	WT	1	#00000066	0.998837749
2140	EMS.MUTANT	2P15D07	7	#8D614299	0.773500029
3190	SINGLE.SITE	CCC2_G2159A	8	#008080AA	0.931710228
1617	WT	WT	1	#00000066	1.004527226
2182	EMS.MUTANT	2P19F12	15	#8D614299	1.060712351
2699	SINGLE.SITE	CHD1_G1277A	21	#80CDDBAA	1.017674679
3187	SINGLE.SITE	DSE3_G249A	17	#80CDDBAA	0.973424208
2154	EMS.MUTANT	2P16H09	11	#8D614299	0.857101989
3205	SINGLE.SITE	COG6_G640A	5	#80CDDBAA	1.00778976
1617	WT	WT	1	#00000066	0.99333785
2204	EMS.MUTANT	2P03B06	3	#8D614299	0.881426726
1617	WT	WT	1	#00000066	0.986662673
3191	SINGLE.SITE	ATP23_G476A	4	#008080AA	0.847705406
3228	SINGLE.SITE	CIA2_G626A	12	#008080AA	0.816377292
3198	SINGLE.SITE	MOD5_G765A	16	#008080AA	1.062483625
2803	DOUBLE.MUTANT	CHD1_G1277A_G2723A	20	#008080AA	1.056099086
1617	WT	WT	1	#00000066	0.992453043
1617	WT	WT	1	#00000066	0.991735665
1617	WT	WT	1	#00000066	1.008594476
1617	WT	WT	1	#00000066	0.991226134
2140	EMS.MUTANT	2P15D07	7	#8D614299	0.774831203
3190	SINGLE.SITE	CCC2_G2159A	8	#008080AA	0.925536953
1617	WT	WT	1	#00000066	1.003822967
2182	EMS.MUTANT	2P19F12	15	#8D614299	1.057541629
3187	SINGLE.SITE	DSE3_G249A	17	#80CDDBAA	0.957777471
2154	EMS.MUTANT	2P16H09	11	#8D614299	0.854051778
3205	SINGLE.SITE	COG6_G640A	5	#80CDDBAA	1.007365182
1617	WT	WT	1	#00000066	1.00305082
2204	EMS.MUTANT	2P03B06	3	#8D614299	0.875784609
1617	WT	WT	1	#00000066	0.99928283
3191	SINGLE.SITE	ATP23_G476A	4	#008080AA	0.83957852
3228	SINGLE.SITE	CIA2_G626A	12	#008080AA	0.794762846
3198	SINGLE.SITE	MOD5_G765A	16	#008080AA	1.07219363
3215	SINGLE.SITE	RPF1_G127A	13	#80CDDBAA	0.992998628
2803	DOUBLE.MUTANT	CHD1_G1277A_G2723A	20	#008080AA	1.0524191
1617	WT	WT	1	#00000066	1.006976872
1617	WT	WT	1	#00000066	0.999936444
54	EMS.MUTANT	Y54	19	#8D614299	1.074557101
54	EMS.MUTANT	Y54	19	#8D614299	1.083999677
54	EMS.MUTANT	Y54	19	#8D614299	1.07842903
