# Supplementary material for: Mutational sources of trans-regulatory variation affecting gene expression in Saccharomyces cerevisiae
Source: eLife. 2021 Aug 31;10:e67806. doi: 10.7554/eLife.67806 (PMC8456550; doi:10.7554/eLife.67806)
Supplement: Source data 1. — Source Data files in txt format that contain quantitative data displayed on Figure 1B–E, Figure 2E–G, Figure 3A,B,E, Figure 5C–G, Figure 6, Figure 7, Figure 2—figure supplements 1–5, Figure 3—figure supplements 1–4 and Figure 7—figure supplement 1. [file elife-67806-data1.zip › Source Data - Figure 2F.txt]

STRAIN	MUTATION	EXPRESSION.CHANGE	SD.AMONG.REPLICATES	N.REPLICATES	SIGNED.G.VALUE
YPW3190	CCC2_G2159A	-0.065011836	0.007084499	4	-132.2000082
YPW3228	CIA2_G626A	-0.187306804	0.011861067	8	-160.2689244
YPW3198	MOD5_G765A	0.058937192	0.009468427	4	42.78828381
YPW3191	ATP23_G476A	-0.157771078	0.012309968	8	85.42810114
YPW3274	ADE2_C1477T	0.03953088	0.017876224	4	NA
YPW2910	ADE4_G856A	0.141635646	0.019668423	12	150.5546925
YPW2907	ADE4_C734T	0.027895999	0.024211727	4	22.14553893
YPW3234	ADE5_G1592A	0.37026044	0.023603052	8	NA
YPW3068	ADE5_G1715A	0.336474006	0.034236978	8	NA
YPW3226	ADE5_G2081A	0.361841991	0.011431303	8	101.2893404
YPW3065	ADE5_G1385A	0.44486411	0.022046756	3	NA
YPW3221	ADE5_G713A	0.328236716	0.021930558	6	NA
YPW3209	ADE5_G479A	0.322603003	0.031139392	6	NA
YPW2915	ADE6_G1055A	0.378132812	0.018650877	7	NA
YPW2921	ADE6_G3443A	0.494646874	0.025659645	4	NA
YPW2919	ADE6_G3327A	0.435789079	0.010127061	6	NA
YPW2917	ADE6_G2801A	0.200687104	0.023633598	8	NA
YPW2916	ADE6_G1361A	0.459502748	0.01974614	6	NA
YPW3247	BRE2_G405A	0.124200739	0.003722137	3	68.34945329
YPW3241	CAF40_G674A	-0.032540974	0.008116826	3	-22.28299579
YPW2798	CCC2_G2108A	-0.068549792	0.018550304	8	-158.29
YPW2699	CHD1_G1277A	0.03061431	0.011176035	3	41.696
YPW2803	CHD1_G2723A	0.056662273	0.003567012	4	41.696
YPW3202	FRA1_G2175A	-0.130328896	0.004450834	3	-36.25187381
YPW3161	FTR1_G853A	-0.052831645	0.002424437	3	-118.2967568
YPW3259	FTR1_G265A	-0.101273498	0.001957902	4	-236.5408291
YPW3245	HXK2_G1388A	-0.161101294	0.016577309	4	-45.73235933
YPW3253	IRA2_G7496A	-0.086476321	0.028145698	8	41.92144755
YPW3256	MRN1_G1664A	-0.104545472	0.002340605	6	-45.35535368
YPW2800	NAM7_G1304A	0.114274482	0.009207645	8	17.47487405
YPW3250	NAM7_G2462A	0.12023285	0.012628911	8	37.90840123
YPW3263	NAM7_G2463	0.116019345	0.012522073	7	29.89485967
YPW2799	NAP1_G1034A	-0.006937144	0.013122023	7	-13.60917455
YPW2690	NAR1_G536A	-0.041040668	0.026211903	4	-107.5698185
YPW2525	PRE7_G83A	-0.092612576	0.00750107	8	-36.34666125
YPW3088	RIM8_C436T	-0.039166054	0.002625251	3	-50.07783564
YPW2794	SDS23_G676A	0.068173553	0.015462754	8	81.7677538
YPW3091	SSN2_C2911T	0.055024003	0.023053705	7	33.961
YPW3203	TRA1_G8560A	0.031909672	0.011344117	8	45.56057881
YPW3272	TUP1_T2098del	0.039847362	0.002855673	3	108.4
YPW2728	TYE7_?C391T	-0.201699448	0.008474829	7	-206.32
