# Supplementary material for: Mutational sources of trans-regulatory variation affecting gene expression in Saccharomyces cerevisiae
Source: eLife. 2021 Aug 31;10:e67806. doi: 10.7554/eLife.67806 (PMC8456550; doi:10.7554/eLife.67806)
Supplement: Source data 1. — Source Data files in txt format that contain quantitative data displayed on Figure 1B–E, Figure 2E–G, Figure 3A,B,E, Figure 5C–G, Figure 6, Figure 7, Figure 2—figure supplements 1–5, Figure 3—figure supplements 1–4 and Figure 7—figure supplement 1. [file elife-67806-data1.zip › Source Data - Figure 2G.txt]

EMS.MUTANT	MEDIAN.EXPRESSION.EMS	SD.EMS	N.REPLICATES.EMS	SINGLE.SITE.MUTANT	MUTATION	MEDIAN.EXPRESSION.SINGLE.SITE	SD.SINGLE.SITE	N.REPLICATES.SINGLE.SITE	P.VALUE	COLOR
2P15D07	0.774831203	0.00421175936105496	3	YPW3190	CCC2_G2159A	0.934988165	0.007084499	4	0.009024061	red
2P16H09	0.841887853	0.0159297093611653	4	YPW3228	CIA2_G626A	0.812693196	0.011861067	8	0.148820327	black
2P19F12	1.05912699	0.0169104745528815	4	YPW3198	MOD5_G765A	1.058937192	0.009468427	4	0.645867606	black
2P03B06	0.875784609	0.00355707497194906	3	YPW3191	ATP23_G476A	0.842228922	0.012309968	8	0.077546678	black
2P09C10	1.116177026	0.011324608572101	4	3274	ADE2_C1477T	1.03953088	0.017876224	4	0.256760284	black
1P11B11	1.221688736	0.00423926588312083	3	3191	ADE4_G856A	1.141635646	0.019668423	12	0.030343034	blue
1P12D09	1.066080365	0.0139547575364873	8	2907	ADE4_C734T	1.027895999	0.024211727	4	0.157244318	black
1P03E05	1.370665931	0.00861146806813311	4	3274	ADE5_G1592A	1.37026044	0.023603052	8	0.639297874	black
1P06E01	1.3590855145	0.018455234558439	4	3275	ADE5_G1715A	1.336474006	0.034236978	8	0.283417855	black
1P11D07	1.314150113	0.00771657442081451	3	2910	ADE5_G2081A	1.361841991	0.011431303	8	0.042646823	blue
1P12F03	1.443506591	0.0070228769163972	3	3065	ADE5_G1385A	1.44486411	0.022046756	3	0.562478738	black
1P15H09	1.3026793705	0.000531165178998524	2	2907	ADE5_G713A	1.328236716	0.021930558	6	0.161453384	black
2P15G08	1.314174222	0.0361853501420377	3	3234	ADE5_G479A	1.322603003	0.031139392	6	0.568654874	black
1P01D03	1.437778675	0.00168621695409063	3	3235	ADE6_G1055A	1.378132812	0.018650877	7	0.030343034	blue
1P05D03	1.439935179	0.014193658325647	3	2921	ADE6_G3443A	1.494646874	0.025659645	4	0.018092516	blue
1P09E01	1.4307045905	0.0241682296561815	4	3225	ADE6_G3327A	1.435789079	0.010127061	6	0.534971858	black
2P02B11	1.2077737465	0.0478280004752303	4	3226	ADE6_G2801A	1.200687104	0.023633598	8	0.412110941	black
2P04A04	1.434028255	0.0157617123403372	3	3227	ADE6_G1361A	1.459502748	0.01974614	6	0.24463105	black
2P07D07	1.1154223695	0.0421108847890906	4	3247	BRE2_G405A	1.124200739	0.003722137	3	0.307568925	black
2P03H11	0.956783807	0.00228380294229537	3	3241	CAF40_G674A	0.967459026	0.008116826	3	0.307568925	black
Y135	0.842605721	0.0179697030565571	3	3209	CCC2_G2108A	0.931450208	0.018550304	8	0.018092516	blue
Y54	1.07842903	0.00474668627738392	3	2699	CHD1_G1277A	1.03061431	0.011176035	3	0.018092516	blue
Y54	1.07842903	0.00474668627738392	3	2803	CHD1_G2723A	1.056662273	0.003567012	4	0.141130653	black
2P01C08	0.811883348	0.00264460256654006	3	3202	FRA1_G2175A	0.869671104	0.004450834	3	0.016620291	blue
2P01A08	0.856317262	0.0366402614555478	4	3161	FTR1_G853A	0.947168355	0.002424437	3	0.017358403	blue
2P11C10	0.886537396	0.00769433411779763	4	3259	FTR1_G265A	0.898726503	0.001957902	4	0.402906673	black
2P05G06	0.848299999	0.0322331581779735	4	3245	HXK2_G1388A	0.838898706	0.016577309	4	0.483014268	black
2P17B12	0.9818130065	0.0135094219551665	4	2997	IRA2_G7496A	0.913523679	0.028145698	8	0.030343034	blue
2P18H11	0.8969847955	0.00721333168701276	4	3247	MRN1_G1664A	0.895454528	0.002340605	6	0.698011827	black
1P04G01	1.1431328075	0.00653772276226438	4	2802	NAM7_G1304A	1.114274482	0.009207645	8	0.119611373	black
2P06D08	1.129081663	0.00837231161436888	4	3241	NAM7_G2462A	1.12023285	0.012628911	8	0.483014268	black
2P15E04	1.108033137	0.0137854210819859	4	2798	NAM7_G2463	1.116019345	0.012522073	7	0.460281042	black
1P12H01	0.908583807	0.00183759903215908	3	2690	NAR1_G536A	0.958959332	0.026211903	4	0.030677812	blue
1P09F07	0.911870388	0.0026831579981435	3	2504	PRE7_G83A	0.907387425	0.00750107	8	0.582576359	black
1P06B05	0.965819814	0.00454711239295578	3	3088	RIM8_C436T	0.960833946	0.002625251	3	0.500077129	black
1P07H05	1.067262977	0.00305213803068715	3	2479	SDS23_G676A	1.068173553	0.015462754	8	0.686312905	black
Y89	1.132353134	0.0241557506205879	4	3202	SSN2_C2911T	1.055024003	0.023053705	7	0.018092516	blue
2P01D04	1.034828652	0.00367784160107254	4	3161	TRA1_G8560A	1.031909672	0.011344117	8	0.628579639	black
Y94	1.1102001305	0.0285146040120928	4	3272	TUP1_T2098del	1.039847362	0.002855673	3	0.018092516	blue
Y134	0.7524613515	0.00738195777311101	4	3259	TYE7_?C391T	0.798300552	0.008474829	7	0.030343034	blue
