# Supplementary material for: Mutational sources of trans-regulatory variation affecting gene expression in Saccharomyces cerevisiae
Source: eLife. 2021 Aug 31;10:e67806. doi: 10.7554/eLife.67806 (PMC8456550; doi:10.7554/eLife.67806)
Supplement: Source data 1. — Source Data files in txt format that contain quantitative data displayed on Figure 1B–E, Figure 2E–G, Figure 3A,B,E, Figure 5C–G, Figure 6, Figure 7, Figure 2—figure supplements 1–5, Figure 3—figure supplements 1–4 and Figure 7—figure supplement 1. [file elife-67806-data1.zip › Source Data - Figure 3 - figure supplement 1A.txt]

	C->T	G->A	Other substitutions	Indels	Aneuploidies
Nonregulatory	0.487542469	0.446206116	0.036240091	0.030011325	0
Trans-regulatory BSA-Seq	0.461538462	0.461538462	0.019230769	0	0.057692308
Trans-regulatory Sanger	0.470588235	0.470588235	0.058823529	0	0
