# Supplementary material for: Mutational sources of trans-regulatory variation affecting gene expression in Saccharomyces cerevisiae
Source: eLife. 2021 Aug 31;10:e67806. doi: 10.7554/eLife.67806 (PMC8456550; doi:10.7554/eLife.67806)
Supplement: Source data 1. — Source Data files in txt format that contain quantitative data displayed on Figure 1B–E, Figure 2E–G, Figure 3A,B,E, Figure 5C–G, Figure 6, Figure 7, Figure 2—figure supplements 1–5, Figure 3—figure supplements 1–4 and Figure 7—figure supplement 1. [file elife-67806-data1.zip › Source Data - Figure 3 - figure supplement 1E.txt]

	Ala	Arg	Asn	Asp	Cys	Gln	Glu	Gly	His	Ile	Leu	Lys	Met	Phe	Pro	Ser	Thr	Trp	Tyr	Val	Stop	Any
Ala	-1.4	NA	NA	NA	NA	NA	NA	-0.2	NA	NA	NA	NA	NA	NA	NA	NA	-5.9	NA	NA	-1.7	NA	-9.2
Arg	NA	-2.2	NA	NA	-0.3	-0.8	NA	NA	1.1	NA	NA	-0.7	NA	NA	NA	NA	NA	-0.2	NA	NA	4.2	1.1
Asn	NA	NA	-1.5	NA	NA	NA	NA	NA	NA	NA	NA	NA	NA	NA	NA	NA	NA	NA	NA	NA	NA	-1.5
Asp	NA	NA	-1.5	-1	NA	NA	NA	NA	NA	NA	NA	NA	NA	NA	NA	NA	NA	NA	-0.1	NA	NA	-2.6
Cys	NA	NA	NA	NA	-0.1	NA	NA	NA	NA	NA	NA	NA	NA	NA	NA	NA	NA	NA	-1	NA	NA	-1
Gln	NA	NA	NA	NA	NA	-2.2	NA	NA	NA	NA	NA	NA	NA	NA	NA	NA	NA	NA	NA	NA	3.5	1.3
Glu	NA	NA	NA	-0.1	NA	NA	-2.6	NA	NA	NA	NA	0.5	NA	NA	NA	NA	NA	NA	NA	-0.1	NA	-2.3
Gly	NA	5.7	NA	9.4	NA	NA	11.9	-1	NA	NA	NA	NA	NA	NA	NA	1.2	NA	NA	NA	NA	NA	27.2
His	NA	-0.1	NA	NA	NA	NA	NA	NA	-0.6	NA	NA	NA	NA	NA	NA	NA	NA	NA	-0.6	NA	NA	-1.2
Ile	NA	NA	NA	NA	NA	NA	NA	NA	NA	-0.6	-0.1	NA	-0.1	NA	NA	NA	NA	NA	NA	-0.1	NA	-0.8
Leu	NA	NA	NA	NA	NA	NA	NA	NA	NA	NA	-4.6	NA	NA	0.6	NA	NA	NA	NA	NA	NA	-0.2	-4.2
Lys	NA	-0.1	NA	NA	NA	NA	NA	NA	NA	NA	NA	-4.4	NA	NA	NA	NA	NA	NA	NA	NA	NA	-4.5
Met	NA	-0.1	NA	NA	NA	NA	NA	NA	NA	1.2	NA	NA	NA	NA	NA	NA	-0.1	NA	NA	NA	NA	1.1
Phe	NA	NA	NA	NA	NA	NA	NA	NA	NA	NA	NA	NA	NA	-0.3	NA	NA	NA	NA	NA	NA	NA	-0.3
Pro	NA	-0.1	NA	NA	NA	NA	NA	NA	-0.1	NA	2.4	NA	NA	NA	-1.7	-3.4	-0.1	NA	NA	NA	NA	-3
Ser	NA	NA	-2.6	NA	NA	NA	NA	NA	NA	NA	-0.8	NA	NA	-1.7	NA	-2	NA	NA	NA	NA	NA	-7.1
Thr	-0.1	NA	NA	NA	NA	NA	NA	NA	NA	-2.6	NA	-0.1	-0.2	NA	NA	NA	-1.9	NA	NA	NA	NA	-5
Trp	NA	NA	NA	NA	NA	NA	NA	NA	NA	NA	NA	NA	NA	NA	NA	NA	NA	NA	NA	NA	16.6	16.6
Tyr	NA	NA	NA	NA	NA	NA	NA	NA	NA	NA	NA	NA	NA	NA	NA	NA	NA	NA	-0.7	NA	NA	-0.7
Val	NA	NA	NA	NA	NA	NA	NA	NA	NA	-1.4	-0.1	NA	-1	NA	NA	NA	NA	NA	NA	-1.2	NA	-3.7
Stop	NA	NA	NA	NA	NA	NA	NA	NA	NA	NA	NA	NA	NA	NA	NA	NA	NA	NA	NA	NA	-0.1	-0.1
Any	-1.5	3.3	-5.6	8.3	-0.4	-3	9.2	-1.2	0.4	-3.4	-3.2	-4.7	-1.3	-1.4	-1.7	-4.3	-8	-0.2	-2.3	-3	24	NA
