# Supplementary material for: Mutational sources of trans-regulatory variation affecting gene expression in Saccharomyces cerevisiae
Source: eLife. 2021 Aug 31;10:e67806. doi: 10.7554/eLife.67806 (PMC8456550; doi:10.7554/eLife.67806)
Supplement: Source data 1. — Source Data files in txt format that contain quantitative data displayed on Figure 1B–E, Figure 2E–G, Figure 3A,B,E, Figure 5C–G, Figure 6, Figure 7, Figure 2—figure supplements 1–5, Figure 3—figure supplements 1–4 and Figure 7—figure supplement 1. [file elife-67806-data1.zip › Source Data - Figure 3 - figure supplement 2.txt]

	chr. I	chr. II	chr. III	chr. IV	chr. V	chr. VI	chr. VII	chr. VIII	chr. IX	chr. X	chr. XI	chr. XII	chr. XIII	chr. XIV	chr. XV	chr. XVI
Nonregulatory	0.018760659	0.067652075	0.021034679	0.144400227	0.040932348	0.020466174	0.093234792	0.052870949	0.031836271	0.059124503	0.056281978	0.079590677	0.078453667	0.058555998	0.093803297	0.083001706
Trans-regulatory	0.028985507	0.057971014	0.014492754	0.086956522	0.072463768	0	0.246376812	0.043478261	0	0	0.028985507	0.072463768	0.130434783	0.072463768	0.086956522	0.057971014
Trans-regulatory BSA-Seq	0.038461538	0.076923077	0.019230769	0.115384615	0.096153846	0	0.076923077	0.057692308	0	0	0.038461538	0.096153846	0.134615385	0.096153846	0.076923077	0.076923077
Trans-regulatory Sanger	0	0	0	0	0	0	0.764705882	0	0	0	0	0	0.117647059	0	0.117647059	0
