# Supplementary material for: Mutational sources of trans-regulatory variation affecting gene expression in Saccharomyces cerevisiae
Source: eLife. 2021 Aug 31;10:e67806. doi: 10.7554/eLife.67806 (PMC8456550; doi:10.7554/eLife.67806)
Supplement: Source data 1. — Source Data files in txt format that contain quantitative data displayed on Figure 1B–E, Figure 2E–G, Figure 3A,B,E, Figure 5C–G, Figure 6, Figure 7, Figure 2—figure supplements 1–5, Figure 3—figure supplements 1–4 and Figure 7—figure supplement 1. [file elife-67806-data1.zip › Source Data - Figure 3B.txt]

EMS.MUTANT	MUTATION.CATEGORY	MUTANT.CATEGORY	CHROMOSOME	POSITION	GENOME.POSITION	COLOR
YPW1480	Nonregulatory	Unenriched	chr07	381004	4119994	Blue
YPW1487	Nonregulatory	Unenriched	chr07	322181	4061171	Blue
YPW1513	Nonregulatory	Unenriched	chr14	292852	9540488	Blue
YPW1569	Nonregulatory	Large.effect	chr13	886135	9209340	Blue
YPW2200	Nonregulatory	Unenriched	chr05	381443	3273398	Blue
YPW2200	Nonregulatory	Unenriched	chr05	442310	3334265	Blue
YPW2224	Nonregulatory	Unenriched	chr02	479877	710095	Blue
YPW2224	Nonregulatory	Unenriched	chr02	544654	774872	Blue
YPW2140	Nonregulatory	Unenriched	chr04	978831	2338853	Blue
YPW2154	Nonregulatory	Unenriched	chr08	281621	5111551	Blue
YPW2154	Nonregulatory	Unenriched	chr08	467055	5296985	Blue
YPW2158	Nonregulatory	Unenriched	chr14	206549	9454185	Blue
YPW2158	Nonregulatory	Unenriched	chr14	221972	9469608	Blue
YPW2158	Nonregulatory	Unenriched	chr14	263064	9510700	Blue
YPW2182	Nonregulatory	Unenriched	chr15	819114	10851083	Blue
YPW2204	Nonregulatory	Unenriched	chr14	551348	9798984	Blue
YPW1455	Nonregulatory	Unenriched	chr01	155180	155180	Blue
YPW1455	Nonregulatory	Unenriched	chr01	39290	39290	Blue
YPW1455	Nonregulatory	Unenriched	chr01	78681	78681	Blue
YPW1455	Nonregulatory	Unenriched	chr02	466967	697185	Blue
YPW1455	Nonregulatory	Unenriched	chr03	47416	1090818	Blue
YPW1455	Nonregulatory	Unenriched	chr04	1518948	2878970	Blue
YPW1455	Nonregulatory	Unenriched	chr04	956750	2316772	Blue
YPW1455	Nonregulatory	Unenriched	chr05	75118	2967073	Blue
YPW1455	Nonregulatory	Unenriched	chr07	311428	4050418	Blue
YPW1455	Nonregulatory	Unenriched	chr07	394595	4133585	Blue
YPW1455	Nonregulatory	Unenriched	chr07	723789	4462779	Blue
YPW1455	Nonregulatory	Unenriched	chr07	782484	4521474	Blue
YPW1455	Nonregulatory	Unenriched	chr08	504507	5334437	Blue
YPW1455	Nonregulatory	Unenriched	chr09	266732	5659305	Blue
YPW1455	Nonregulatory	Unenriched	chr10	253555	6086016	Blue
YPW1455	Nonregulatory	Unenriched	chr12	66433	7311461	Blue
YPW1455	Nonregulatory	Unenriched	chr13	890805	9214010	Blue
YPW1455	Nonregulatory	Unenriched	chr15	447755	10479724	Blue
YPW1455	Nonregulatory	Unenriched	chr15	58595	10090564	Blue
YPW1455	Nonregulatory	Unenriched	chr15	696572	10728541	Blue
YPW1455	Nonregulatory	Unenriched	chr15	699573	10731542	Blue
YPW1455	Nonregulatory	Unenriched	chr16	555353	11678613	Blue
YPW1455	Nonregulatory	Unenriched	chr16	903183	12026443	Blue
YPW1459	Nonregulatory	Unenriched	chr05	246190	3138145	Blue
YPW1459	Nonregulatory	Unenriched	chr05	55722	2947677	Blue
YPW1459	Nonregulatory	Unenriched	chr11	317403	6895615	Blue
YPW1459	Nonregulatory	Unenriched	chr11	390061	6968273	Blue
YPW1459	Nonregulatory	Unenriched	chr11	592657	7170869	Blue
YPW1459	Nonregulatory	Unenriched	chr12	620530	7865558	Blue
YPW1459	Nonregulatory	Unenriched	chr12	712244	7957272	Blue
YPW1459	Nonregulatory	Unenriched	chr12	748134	7993162	Blue
YPW1459	Nonregulatory	Unenriched	chr12	859088	8104116	Blue
YPW1459	Nonregulatory	Unenriched	chr13	567806	8891011	Blue
YPW1459	Nonregulatory	Unenriched	chr14	300948	9548584	Blue
YPW1459	Nonregulatory	Unenriched	chr15	1019875	11051844	Blue
YPW1462	Nonregulatory	Unenriched	chr02	149016	379234	Blue
YPW1462	Nonregulatory	Unenriched	chr02	491655	721873	Blue
YPW1462	Nonregulatory	Unenriched	chr02	669969	900187	Blue
YPW1462	Nonregulatory	Unenriched	chr02	763926	994144	Blue
YPW1462	Nonregulatory	Unenriched	chr04	358047	1718069	Blue
YPW1462	Nonregulatory	Unenriched	chr04	466855	1826877	Blue
YPW1462	Nonregulatory	Unenriched	chr04	659552	2019574	Blue
YPW1462	Nonregulatory	Unenriched	chr05	140995	3032950	Blue
YPW1462	Nonregulatory	Unenriched	chr05	195420	3087375	Blue
YPW1462	Nonregulatory	Unenriched	chr05	430700	3322655	Blue
YPW1462	Nonregulatory	Unenriched	chr07	367682	4106672	Blue
YPW1462	Nonregulatory	Unenriched	chr07	718235	4457225	Blue
YPW1462	Nonregulatory	Unenriched	chr09	120063	5512636	Blue
YPW1462	Nonregulatory	Unenriched	chr11	165837	6744049	Blue
YPW1462	Nonregulatory	Unenriched	chr11	273431	6851643	Blue
YPW1462	Nonregulatory	Unenriched	chr11	533062	7111274	Blue
YPW1462	Nonregulatory	Unenriched	chr11	596435	7174647	Blue
YPW1462	Nonregulatory	Unenriched	chr11	649844	7228056	Blue
YPW1462	Nonregulatory	Unenriched	chr13	544019	8867224	Blue
YPW1462	Nonregulatory	Unenriched	chr13	901377	9224582	Blue
YPW1462	Nonregulatory	Unenriched	chr15	382524	10414493	Blue
YPW1462	Nonregulatory	Unenriched	chr16	744640	11867900	Blue
YPW1462	Nonregulatory	Unenriched	chr16	894512	12017772	Blue
YPW1464	Nonregulatory	Unenriched	chr02	367680	597898	Blue
YPW1464	Nonregulatory	Unenriched	chr02	74207	304425	Blue
YPW1464	Nonregulatory	Unenriched	chr04	1128650	2488672	Blue
YPW1464	Nonregulatory	Unenriched	chr04	786960	2146982	Blue
YPW1464	Nonregulatory	Unenriched	chr06	27636	3496465	Blue
YPW1464	Nonregulatory	Unenriched	chr07	1058036	4797026	Blue
YPW1464	Nonregulatory	Unenriched	chr07	111455	3850445	Blue
YPW1464	Nonregulatory	Unenriched	chr07	729521	4468511	Blue
YPW1464	Nonregulatory	Unenriched	chr08	354888	5184818	Blue
YPW1464	Nonregulatory	Unenriched	chr08	517373	5347303	Blue
YPW1464	Nonregulatory	Unenriched	chr10	255041	6087502	Blue
YPW1464	Nonregulatory	Unenriched	chr10	342804	6175265	Blue
YPW1464	Nonregulatory	Unenriched	chr10	593967	6426428	Blue
YPW1464	Nonregulatory	Unenriched	chr10	630897	6463358	Blue
YPW1464	Nonregulatory	Unenriched	chr10	682634	6515095	Blue
YPW1464	Nonregulatory	Unenriched	chr11	573468	7151680	Blue
YPW1464	Nonregulatory	Unenriched	chr12	110147	7355175	Blue
YPW1464	Nonregulatory	Unenriched	chr12	976056	8221084	Blue
YPW1464	Nonregulatory	Unenriched	chr13	518456	8841661	Blue
YPW1464	Nonregulatory	Unenriched	chr13	583248	8906453	Blue
YPW1464	Nonregulatory	Unenriched	chr14	344684	9592320	Blue
YPW1464	Nonregulatory	Unenriched	chr15	889005	10920974	Blue
YPW1464	Nonregulatory	Unenriched	chr16	135322	11258582	Blue
YPW1464	Nonregulatory	Unenriched	chr16	152741	11276001	Blue
YPW1464	Nonregulatory	Unenriched	chr16	194985	11318245	Blue
YPW1464	Nonregulatory	Unenriched	chr16	293562	11416822	Blue
YPW1464	Nonregulatory	Unenriched	chr16	45243	11168503	Blue
YPW1464	Nonregulatory	Unenriched	chr16	501643	11624903	Blue
YPW1464	Nonregulatory	Unenriched	chr16	580109	11703369	Blue
YPW1464	Nonregulatory	Unenriched	chr16	682959	11806219	Blue
YPW1464	Nonregulatory	Unenriched	chr16	99344	11222604	Blue
YPW1466	Nonregulatory	Unenriched	chr02	380558	610776	Blue
YPW1466	Nonregulatory	Unenriched	chr04	386169	1746191	Blue
YPW1466	Nonregulatory	Unenriched	chr04	940027	2300049	Blue
YPW1466	Nonregulatory	Unenriched	chr05	99941	2991896	Blue
YPW1466	Nonregulatory	Unenriched	chr07	414471	4153461	Blue
YPW1466	Nonregulatory	Unenriched	chr07	587941	4326931	Blue
YPW1466	Nonregulatory	Unenriched	chr07	617247	4356237	Blue
YPW1466	Nonregulatory	Unenriched	chr12	513865	7758893	Blue
YPW1466	Nonregulatory	Unenriched	chr12	940662	8185690	Blue
YPW1466	Nonregulatory	Unenriched	chr13	441184	8764389	Blue
YPW1466	Nonregulatory	Unenriched	chr13	708133	9031338	Blue
YPW1466	Nonregulatory	Unenriched	chr13	96488	8419693	Blue
YPW1467	Nonregulatory	Unenriched	chr01	119846	119846	Blue
YPW1467	Nonregulatory	Unenriched	chr01	27099	27099	Blue
YPW1467	Nonregulatory	Unenriched	chr02	692536	922754	Blue
YPW1467	Nonregulatory	Unenriched	chr02	71615	301833	Blue
YPW1467	Nonregulatory	Unenriched	chr04	114750	1474772	Blue
YPW1467	Nonregulatory	Unenriched	chr04	394901	1754923	Blue
YPW1467	Nonregulatory	Unenriched	chr04	724513	2084535	Blue
YPW1467	Nonregulatory	Unenriched	chr05	462383	3354338	Blue
YPW1467	Nonregulatory	Unenriched	chr07	408656	4147646	Blue
YPW1467	Nonregulatory	Unenriched	chr08	168698	4998628	Blue
YPW1467	Nonregulatory	Unenriched	chr10	259441	6091902	Blue
YPW1467	Nonregulatory	Unenriched	chr10	464098	6296559	Blue
YPW1467	Nonregulatory	Unenriched	chr12	681143	7926171	Blue
YPW1467	Nonregulatory	Unenriched	chr12	889397	8134425	Blue
YPW1467	Nonregulatory	Unenriched	chr13	551336	8874541	Blue
YPW1467	Nonregulatory	Unenriched	chr14	118342	9365978	Blue
YPW1467	Nonregulatory	Unenriched	chr15	488834	10520803	Blue
YPW1467	Nonregulatory	Unenriched	chr16	880242	12003502	Blue
YPW1468	Nonregulatory	Unenriched	chr01	116903	116903	Blue
YPW1468	Nonregulatory	Unenriched	chr01	27105	27105	Blue
YPW1468	Nonregulatory	Unenriched	chr02	410149	640367	Blue
YPW1468	Nonregulatory	Unenriched	chr04	1417101	2777123	Blue
YPW1468	Nonregulatory	Unenriched	chr04	1518948	2878970	Blue
YPW1468	Nonregulatory	Unenriched	chr04	896830	2256852	Blue
YPW1468	Nonregulatory	Unenriched	chr07	234612	3973602	Blue
YPW1468	Nonregulatory	Unenriched	chr07	410256	4149246	Blue
YPW1468	Nonregulatory	Unenriched	chr07	489552	4228542	Blue
YPW1468	Nonregulatory	Unenriched	chr07	9323	3748313	Blue
YPW1468	Nonregulatory	Unenriched	chr08	512364	5342294	Blue
YPW1468	Nonregulatory	Unenriched	chr08	64265	4894195	Blue
YPW1468	Nonregulatory	Unenriched	chr09	36841	5429414	Blue
YPW1468	Nonregulatory	Unenriched	chr10	214647	6047108	Blue
YPW1468	Nonregulatory	Unenriched	chr10	412196	6244657	Blue
YPW1468	Nonregulatory	Unenriched	chr10	419973	6252434	Blue
YPW1468	Nonregulatory	Unenriched	chr12	183373	7428401	Blue
YPW1468	Nonregulatory	Unenriched	chr12	59682	7304710	Blue
YPW1468	Nonregulatory	Unenriched	chr12	906258	8151286	Blue
YPW1468	Nonregulatory	Unenriched	chr14	269554	9517190	Blue
YPW1468	Nonregulatory	Unenriched	chr16	469331	11592591	Blue
YPW1468	Nonregulatory	Unenriched	chr16	82240	11205500	Blue
YPW1469	Nonregulatory	Unenriched	chr01	9788	9788	Blue
YPW1469	Nonregulatory	Unenriched	chr02	469182	699400	Blue
YPW1469	Nonregulatory	Unenriched	chr04	105072	1465094	Blue
YPW1469	Nonregulatory	Unenriched	chr04	1518948	2878970	Blue
YPW1469	Nonregulatory	Unenriched	chr04	20898	1380920	Blue
YPW1469	Nonregulatory	Unenriched	chr04	286875	1646897	Blue
YPW1469	Nonregulatory	Unenriched	chr04	566816	1926838	Blue
YPW1469	Nonregulatory	Unenriched	chr04	767100	2127122	Blue
YPW1469	Nonregulatory	Unenriched	chr04	812575	2172597	Blue
YPW1469	Nonregulatory	Unenriched	chr05	32208	2924163	Blue
YPW1469	Nonregulatory	Unenriched	chr07	182379	3921369	Blue
YPW1469	Nonregulatory	Unenriched	chr07	766427	4505417	Blue
YPW1469	Nonregulatory	Unenriched	chr09	229091	5621664	Blue
YPW1469	Nonregulatory	Unenriched	chr09	251709	5644282	Blue
YPW1469	Nonregulatory	Unenriched	chr09	54739	5447312	Blue
YPW1469	Nonregulatory	Unenriched	chr09	89472	5482045	Blue
YPW1469	Nonregulatory	Unenriched	chr10	301554	6134015	Blue
YPW1469	Nonregulatory	Unenriched	chr11	288099	6866311	Blue
YPW1469	Nonregulatory	Unenriched	chr11	364170	6942382	Blue
YPW1469	Nonregulatory	Unenriched	chr11	501715	7079927	Blue
YPW1469	Nonregulatory	Unenriched	chr11	562652	7140864	Blue
YPW1469	Nonregulatory	Unenriched	chr12	68315	7313343	Blue
YPW1469	Nonregulatory	Unenriched	chr13	604158	8927363	Blue
YPW1469	Nonregulatory	Unenriched	chr13	739537	9062742	Blue
YPW1469	Nonregulatory	Unenriched	chr14	611860	9859496	Blue
YPW1469	Nonregulatory	Unenriched	chr14	704747	9952383	Blue
YPW1469	Nonregulatory	Unenriched	chr15	662387	10694356	Blue
YPW1469	Nonregulatory	Unenriched	chr16	123775	11247035	Blue
YPW1469	Nonregulatory	Unenriched	chr16	337221	11460481	Blue
YPW1469	Nonregulatory	Unenriched	chr16	664607	11787867	Blue
YPW1469	Nonregulatory	Unenriched	chr16	751166	11874426	Blue
YPW1469	Nonregulatory	Unenriched	chr16	83519	11206779	Blue
YPW1470	Nonregulatory	Unenriched	chr05	464940	3356895	Blue
YPW1470	Nonregulatory	Unenriched	chr07	107065	3846055	Blue
YPW1470	Nonregulatory	Unenriched	chr07	244464	3983454	Blue
YPW1470	Nonregulatory	Unenriched	chr09	235644	5628217	Blue
YPW1470	Nonregulatory	Unenriched	chr10	169355	6001816	Blue
YPW1470	Nonregulatory	Unenriched	chr12	742850	7987878	Blue
YPW1470	Nonregulatory	Unenriched	chr12	81193	7326221	Blue
YPW1470	Nonregulatory	Unenriched	chr13	108211	8431416	Blue
YPW1470	Nonregulatory	Unenriched	chr13	59351	8382556	Blue
YPW1470	Nonregulatory	Unenriched	chr13	712482	9035687	Blue
YPW1470	Nonregulatory	Unenriched	chr15	702234	10734203	Blue
YPW1470	Nonregulatory	Unenriched	chr15	923829	10955798	Blue
YPW1470	Nonregulatory	Unenriched	chr15	933130	10965099	Blue
YPW1470	Nonregulatory	Unenriched	chr16	582550	11705810	Blue
YPW1471	Nonregulatory	Unenriched	chr02	464279	694497	Blue
YPW1471	Nonregulatory	Unenriched	chr02	738602	968820	Blue
YPW1471	Nonregulatory	Unenriched	chr04	1518948	2878970	Blue
YPW1471	Nonregulatory	Unenriched	chr04	817531	2177553	Blue
YPW1471	Nonregulatory	Unenriched	chr08	491727	5321657	Blue
YPW1471	Nonregulatory	Unenriched	chr09	98981	5491554	Blue
YPW1471	Nonregulatory	Unenriched	chr12	257260	7502288	Blue
YPW1471	Nonregulatory	Unenriched	chr13	474089	8797294	Blue
YPW1471	Nonregulatory	Unenriched	chr16	253125	11376385	Blue
YPW1480	Nonregulatory	Unenriched	chr04	1435476	2795498	Blue
YPW1480	Nonregulatory	Unenriched	chr04	1518948	2878970	Blue
YPW1480	Nonregulatory	Unenriched	chr04	669153	2029175	Blue
YPW1480	Nonregulatory	Unenriched	chr07	208796	3947786	Blue
YPW1480	Nonregulatory	Unenriched	chr07	802168	4541158	Blue
YPW1480	Nonregulatory	Unenriched	chr07	964646	4703636	Blue
YPW1480	Nonregulatory	Unenriched	chr08	414716	5244646	Blue
YPW1480	Nonregulatory	Unenriched	chr12	227422	7472450	Blue
YPW1480	Nonregulatory	Unenriched	chr13	465517	8788722	Blue
YPW1480	Nonregulatory	Unenriched	chr14	200505	9448141	Blue
YPW1480	Nonregulatory	Unenriched	chr14	206328	9453964	Blue
YPW1480	Nonregulatory	Unenriched	chr14	327581	9575217	Blue
YPW1480	Nonregulatory	Unenriched	chr14	510505	9758141	Blue
YPW1480	Nonregulatory	Unenriched	chr14	621013	9868649	Blue
YPW1480	Nonregulatory	Unenriched	chr14	67733	9315369	Blue
YPW1480	Nonregulatory	Unenriched	chr14	94087	9341723	Blue
YPW1480	Nonregulatory	Unenriched	chr16	489752	11613012	Blue
YPW1482	Nonregulatory	Unenriched	chr02	468728	698946	Blue
YPW1482	Nonregulatory	Unenriched	chr04	1518948	2878970	Blue
YPW1482	Nonregulatory	Unenriched	chr04	348015	1708037	Blue
YPW1482	Nonregulatory	Unenriched	chr04	96854	1456876	Blue
YPW1482	Nonregulatory	Unenriched	chr05	223326	3115281	Blue
YPW1482	Nonregulatory	Unenriched	chr10	452150	6284611	Blue
YPW1482	Nonregulatory	Unenriched	chr12	628487	7873515	Blue
YPW1482	Nonregulatory	Unenriched	chr12	818182	8063210	Blue
YPW1482	Nonregulatory	Unenriched	chr13	738851	9062056	Blue
YPW1482	Nonregulatory	Unenriched	chr13	853446	9176651	Blue
YPW1482	Nonregulatory	Unenriched	chr15	269152	10301121	Blue
YPW1482	Nonregulatory	Unenriched	chr15	492645	10524614	Blue
YPW1482	Nonregulatory	Unenriched	chr15	610350	10642319	Blue
YPW1482	Nonregulatory	Unenriched	chr15	841373	10873342	Blue
YPW1483	Nonregulatory	Unenriched	chr04	157962	1517984	Blue
YPW1483	Nonregulatory	Unenriched	chr04	554406	1914428	Blue
YPW1483	Nonregulatory	Unenriched	chr04	774203	2134225	Blue
YPW1483	Nonregulatory	Unenriched	chr04	817531	2177553	Blue
YPW1483	Nonregulatory	Unenriched	chr04	925260	2285282	Blue
YPW1483	Nonregulatory	Unenriched	chr07	134386	3873376	Blue
YPW1483	Nonregulatory	Unenriched	chr07	942859	4681849	Blue
YPW1483	Nonregulatory	Unenriched	chr08	41699	4871629	Blue
YPW1483	Nonregulatory	Unenriched	chr08	472906	5302836	Blue
YPW1483	Nonregulatory	Unenriched	chr08	555208	5385138	Blue
YPW1483	Nonregulatory	Unenriched	chr10	293828	6126289	Blue
YPW1483	Nonregulatory	Unenriched	chr10	318966	6151427	Blue
YPW1483	Nonregulatory	Unenriched	chr11	528553	7106765	Blue
YPW1483	Nonregulatory	Unenriched	chr13	388884	8712089	Blue
YPW1483	Nonregulatory	Unenriched	chr13	462422	8785627	Blue
YPW1483	Nonregulatory	Unenriched	chr13	682185	9005390	Blue
YPW1483	Nonregulatory	Unenriched	chr14	746971	9994607	Blue
YPW1483	Nonregulatory	Unenriched	chr14	748635	9996271	Blue
YPW1483	Nonregulatory	Unenriched	chr15	238160	10270129	Blue
YPW1483	Nonregulatory	Unenriched	chr15	436733	10468702	Blue
YPW1483	Nonregulatory	Unenriched	chr15	70451	10102420	Blue
YPW1483	Nonregulatory	Unenriched	chr15	976465	11008434	Blue
YPW1483	Nonregulatory	Unenriched	chr16	37627	11160887	Blue
YPW1483	Nonregulatory	Unenriched	chr16	650869	11774129	Blue
YPW1487	Nonregulatory	Unenriched	chr01	68302	68302	Blue
YPW1487	Nonregulatory	Unenriched	chr01	95916	95916	Blue
YPW1487	Nonregulatory	Unenriched	chr02	371304	601522	Blue
YPW1487	Nonregulatory	Unenriched	chr03	153430	1196832	Blue
YPW1487	Nonregulatory	Unenriched	chr04	693699	2053721	Blue
YPW1487	Nonregulatory	Unenriched	chr07	171335	3910325	Blue
YPW1487	Nonregulatory	Unenriched	chr07	91059	3830049	Blue
YPW1487	Nonregulatory	Unenriched	chr07	971198	4710188	Blue
YPW1487	Nonregulatory	Unenriched	chr08	260441	5090371	Blue
YPW1487	Nonregulatory	Unenriched	chr08	308737	5138667	Blue
YPW1487	Nonregulatory	Unenriched	chr08	474913	5304843	Blue
YPW1487	Nonregulatory	Unenriched	chr09	182201	5574774	Blue
YPW1487	Nonregulatory	Unenriched	chr09	230691	5623264	Blue
YPW1487	Nonregulatory	Unenriched	chr09	372641	5765214	Blue
YPW1487	Nonregulatory	Unenriched	chr09	54665	5447238	Blue
YPW1487	Nonregulatory	Unenriched	chr11	256551	6834763	Blue
YPW1487	Nonregulatory	Unenriched	chr11	263640	6841852	Blue
YPW1487	Nonregulatory	Unenriched	chr12	428641	7673669	Blue
YPW1487	Nonregulatory	Unenriched	chr13	321930	8645135	Blue
YPW1487	Nonregulatory	Unenriched	chr13	503825	8827030	Blue
YPW1487	Nonregulatory	Unenriched	chr13	857151	9180356	Blue
YPW1487	Nonregulatory	Unenriched	chr14	165830	9413466	Blue
YPW1487	Nonregulatory	Unenriched	chr14	202102	9449738	Blue
YPW1487	Nonregulatory	Unenriched	chr15	757094	10789063	Blue
YPW1487	Nonregulatory	Unenriched	chr15	808578	10840547	Blue
YPW1487	Nonregulatory	Unenriched	chr16	275028	11398288	Blue
YPW1487	Nonregulatory	Unenriched	chr16	302986	11426246	Blue
YPW1487	Nonregulatory	Unenriched	chr16	659639	11782899	Blue
YPW1487	Nonregulatory	Unenriched	chr16	837284	11960544	Blue
YPW1487	Nonregulatory	Unenriched	chr16	916541	12039801	Blue
YPW1493	Nonregulatory	Unenriched	chr03	135547	1178949	Blue
YPW1493	Nonregulatory	Unenriched	chr03	41838	1085240	Blue
YPW1493	Nonregulatory	Unenriched	chr04	1085451	2445473	Blue
YPW1493	Nonregulatory	Unenriched	chr04	851162	2211184	Blue
YPW1493	Nonregulatory	Unenriched	chr05	365480	3257435	Blue
YPW1493	Nonregulatory	Unenriched	chr06	216477	3685306	Blue
YPW1493	Nonregulatory	Unenriched	chr07	91353	3830343	Blue
YPW1493	Nonregulatory	Unenriched	chr13	392836	8716041	Blue
YPW1493	Nonregulatory	Unenriched	chr13	488851	8812056	Blue
YPW1493	Nonregulatory	Unenriched	chr13	535636	8858841	Blue
YPW1493	Nonregulatory	Unenriched	chr13	578510	8901715	Blue
YPW1493	Nonregulatory	Unenriched	chr14	300948	9548584	Blue
YPW1493	Nonregulatory	Unenriched	chr14	40188	9287824	Blue
YPW1493	Nonregulatory	Unenriched	chr15	62420	10094389	Blue
YPW1493	Nonregulatory	Unenriched	chr16	506807	11630067	Blue
YPW1493	Nonregulatory	Unenriched	chr16	720372	11843632	Blue
YPW1496	Nonregulatory	Unenriched	chr02	327285	557503	Blue
YPW1496	Nonregulatory	Unenriched	chr02	479844	710062	Blue
YPW1496	Nonregulatory	Unenriched	chr02	557659	787877	Blue
YPW1496	Nonregulatory	Unenriched	chr04	607652	1967674	Blue
YPW1496	Nonregulatory	Unenriched	chr04	69837	1429859	Blue
YPW1496	Nonregulatory	Unenriched	chr05	502273	3394228	Blue
YPW1496	Nonregulatory	Unenriched	chr05	561968	3453923	Blue
YPW1496	Nonregulatory	Unenriched	chr07	1062961	4801951	Blue
YPW1496	Nonregulatory	Unenriched	chr07	281280	4020270	Blue
YPW1496	Nonregulatory	Unenriched	chr07	440782	4179772	Blue
YPW1496	Nonregulatory	Unenriched	chr10	528924	6361385	Blue
YPW1496	Nonregulatory	Unenriched	chr11	462904	7041116	Blue
YPW1496	Nonregulatory	Unenriched	chr12	1013461	8258489	Blue
YPW1496	Nonregulatory	Unenriched	chr12	599502	7844530	Blue
YPW1496	Nonregulatory	Unenriched	chr13	747218	9070423	Blue
YPW1496	Nonregulatory	Unenriched	chr13	90373	8413578	Blue
YPW1496	Nonregulatory	Unenriched	chr14	127536	9375172	Blue
YPW1496	Nonregulatory	Unenriched	chr14	16981	9264617	Blue
YPW1496	Nonregulatory	Unenriched	chr14	64522	9312158	Blue
YPW1496	Nonregulatory	Unenriched	chr15	410142	10442111	Blue
YPW1496	Nonregulatory	Unenriched	chr15	629765	10661734	Blue
YPW1496	Nonregulatory	Unenriched	chr15	677837	10709806	Blue
YPW1496	Nonregulatory	Unenriched	chr16	731997	11855257	Blue
YPW1498	Nonregulatory	Unenriched	chr01	27099	27099	Blue
YPW1498	Nonregulatory	Unenriched	chr04	1140994	2501016	Blue
YPW1498	Nonregulatory	Unenriched	chr09	405296	5797869	Blue
YPW1498	Nonregulatory	Unenriched	chr10	708511	6540972	Blue
YPW1498	Nonregulatory	Unenriched	chr12	11225	7256253	Blue
YPW1498	Nonregulatory	Unenriched	chr12	198675	7443703	Blue
YPW1498	Nonregulatory	Unenriched	chr12	547279	7792307	Blue
YPW1498	Nonregulatory	Unenriched	chr12	71144	7316172	Blue
YPW1498	Nonregulatory	Unenriched	chr13	92420	8415625	Blue
YPW1498	Nonregulatory	Unenriched	chr14	147047	9394683	Blue
YPW1498	Nonregulatory	Unenriched	chr15	740870	10772839	Blue
YPW1498	Nonregulatory	Unenriched	chr15	769891	10801860	Blue
YPW1498	Nonregulatory	Unenriched	chr16	237713	11360973	Blue
YPW1498	Nonregulatory	Unenriched	chr16	37275	11160535	Blue
YPW1498	Nonregulatory	Unenriched	chr16	913486	12036746	Blue
YPW1500	Nonregulatory	Unenriched	chr04	1118293	2478315	Blue
YPW1500	Nonregulatory	Unenriched	chr04	1202120	2562142	Blue
YPW1500	Nonregulatory	Unenriched	chr04	1271946	2631968	Blue
YPW1500	Nonregulatory	Unenriched	chr04	1330500	2690522	Blue
YPW1500	Nonregulatory	Unenriched	chr04	203480	1563502	Blue
YPW1500	Nonregulatory	Unenriched	chr04	212479	1572501	Blue
YPW1500	Nonregulatory	Unenriched	chr04	349276	1709298	Blue
YPW1500	Nonregulatory	Unenriched	chr04	368385	1728407	Blue
YPW1500	Nonregulatory	Unenriched	chr04	372207	1732229	Blue
YPW1500	Nonregulatory	Unenriched	chr04	566683	1926705	Blue
YPW1500	Nonregulatory	Unenriched	chr04	817531	2177553	Blue
YPW1500	Nonregulatory	Unenriched	chr04	863986	2224008	Blue
YPW1500	Nonregulatory	Unenriched	chr05	192007	3083962	Blue
YPW1500	Nonregulatory	Unenriched	chr05	295523	3187478	Blue
YPW1500	Nonregulatory	Unenriched	chr05	565355	3457310	Blue
YPW1500	Nonregulatory	Unenriched	chr05	91155	2983110	Blue
YPW1500	Nonregulatory	Unenriched	chr06	199038	3667867	Blue
YPW1500	Nonregulatory	Unenriched	chr06	85104	3553933	Blue
YPW1500	Nonregulatory	Unenriched	chr07	1032500	4771490	Blue
YPW1500	Nonregulatory	Unenriched	chr07	178857	3917847	Blue
YPW1500	Nonregulatory	Unenriched	chr07	334366	4073356	Blue
YPW1500	Nonregulatory	Unenriched	chr10	214143	6046604	Blue
YPW1500	Nonregulatory	Unenriched	chr10	79021	5911482	Blue
YPW1500	Nonregulatory	Unenriched	chr11	517926	7096138	Blue
YPW1500	Nonregulatory	Unenriched	chr14	49489	9297125	Blue
YPW1500	Nonregulatory	Unenriched	chr15	131989	10163958	Blue
YPW1500	Nonregulatory	Unenriched	chr15	830253	10862222	Blue
YPW1500	Nonregulatory	Unenriched	chr16	451023	11574283	Blue
YPW1500	Nonregulatory	Unenriched	chr16	50104	11173364	Blue
YPW1500	Nonregulatory	Unenriched	chr16	790678	11913938	Blue
YPW1502	Nonregulatory	Unenriched	chr02	284472	514690	Blue
YPW1502	Nonregulatory	Unenriched	chr02	465076	695294	Blue
YPW1502	Nonregulatory	Unenriched	chr02	46684	276902	Blue
YPW1502	Nonregulatory	Unenriched	chr04	24793	1384815	Blue
YPW1502	Nonregulatory	Unenriched	chr04	878345	2238367	Blue
YPW1502	Nonregulatory	Unenriched	chr04	878351	2238373	Blue
YPW1502	Nonregulatory	Unenriched	chr07	1041798	4780788	Blue
YPW1502	Nonregulatory	Unenriched	chr07	309639	4048629	Blue
YPW1502	Nonregulatory	Unenriched	chr08	98695	4928625	Blue
YPW1502	Nonregulatory	Unenriched	chr09	200017	5592590	Blue
YPW1502	Nonregulatory	Unenriched	chr09	325789	5718362	Blue
YPW1502	Nonregulatory	Unenriched	chr13	261116	8584321	Blue
YPW1502	Nonregulatory	Unenriched	chr13	27843	8351048	Blue
YPW1502	Nonregulatory	Unenriched	chr14	481514	9729150	Blue
YPW1502	Nonregulatory	Unenriched	chr14	611648	9859284	Blue
YPW1502	Nonregulatory	Unenriched	chr15	171136	10203105	Blue
YPW1502	Nonregulatory	Unenriched	chr16	245923	11369183	Blue
YPW1508	Nonregulatory	Unenriched	chr01	121543	121543	Blue
YPW1508	Nonregulatory	Unenriched	chr02	502604	732822	Blue
YPW1508	Nonregulatory	Unenriched	chr02	526757	756975	Blue
YPW1508	Nonregulatory	Unenriched	chr04	1510368	2870390	Blue
YPW1508	Nonregulatory	Unenriched	chr04	1518948	2878970	Blue
YPW1508	Nonregulatory	Unenriched	chr04	75473	1435495	Blue
YPW1508	Nonregulatory	Unenriched	chr04	817531	2177553	Blue
YPW1508	Nonregulatory	Unenriched	chr04	891788	2251810	Blue
YPW1508	Nonregulatory	Unenriched	chr05	378671	3270626	Blue
YPW1508	Nonregulatory	Unenriched	chr07	157994	3896984	Blue
YPW1508	Nonregulatory	Unenriched	chr07	168981	3907971	Blue
YPW1508	Nonregulatory	Unenriched	chr07	267486	4006476	Blue
YPW1508	Nonregulatory	Unenriched	chr07	771774	4510764	Blue
YPW1508	Nonregulatory	Unenriched	chr08	376840	5206770	Blue
YPW1508	Nonregulatory	Unenriched	chr09	32646	5425219	Blue
YPW1508	Nonregulatory	Unenriched	chr11	498721	7076933	Blue
YPW1508	Nonregulatory	Unenriched	chr12	141363	7386391	Blue
YPW1508	Nonregulatory	Unenriched	chr12	937339	8182367	Blue
YPW1508	Nonregulatory	Unenriched	chr12	951244	8196272	Blue
YPW1508	Nonregulatory	Unenriched	chr13	475059	8798264	Blue
YPW1508	Nonregulatory	Unenriched	chr13	577787	8900992	Blue
YPW1508	Nonregulatory	Unenriched	chr13	651477	8974682	Blue
YPW1508	Nonregulatory	Unenriched	chr15	545292	10577261	Blue
YPW1508	Nonregulatory	Unenriched	chr15	780573	10812542	Blue
YPW1508	Nonregulatory	Unenriched	chr15	876346	10908315	Blue
YPW1509	Nonregulatory	Unenriched	chr03	55778	1099180	Blue
YPW1509	Nonregulatory	Unenriched	chr03	99961	1143363	Blue
YPW1509	Nonregulatory	Unenriched	chr04	666493	2026515	Blue
YPW1509	Nonregulatory	Unenriched	chr05	308944	3200899	Blue
YPW1509	Nonregulatory	Unenriched	chr07	33985	3772975	Blue
YPW1509	Nonregulatory	Unenriched	chr07	984417	4723407	Blue
YPW1509	Nonregulatory	Unenriched	chr11	273742	6851954	Blue
YPW1509	Nonregulatory	Unenriched	chr11	99088	6677300	Blue
YPW1509	Nonregulatory	Unenriched	chr12	551340	7796368	Blue
YPW1509	Nonregulatory	Unenriched	chr12	900183	8145211	Blue
YPW1509	Nonregulatory	Unenriched	chr13	343584	8666789	Blue
YPW1509	Nonregulatory	Unenriched	chr13	471358	8794563	Blue
YPW1509	Nonregulatory	Unenriched	chr13	586192	8909397	Blue
YPW1509	Nonregulatory	Unenriched	chr13	762059	9085264	Blue
YPW1509	Nonregulatory	Unenriched	chr14	219364	9467000	Blue
YPW1509	Nonregulatory	Unenriched	chr14	763405	10011041	Blue
YPW1509	Nonregulatory	Unenriched	chr15	558270	10590239	Blue
YPW1509	Nonregulatory	Unenriched	chr15	983429	11015398	Blue
YPW1511	Nonregulatory	Unenriched	chr01	199428	199428	Blue
YPW1511	Nonregulatory	Unenriched	chr01	27099	27099	Blue
YPW1511	Nonregulatory	Unenriched	chr01	27105	27105	Blue
YPW1511	Nonregulatory	Unenriched	chr02	388495	618713	Blue
YPW1511	Nonregulatory	Unenriched	chr02	618007	848225	Blue
YPW1511	Nonregulatory	Unenriched	chr03	286151	1329553	Blue
YPW1511	Nonregulatory	Unenriched	chr03	30409	1073811	Blue
YPW1511	Nonregulatory	Unenriched	chr04	817531	2177553	Blue
YPW1511	Nonregulatory	Unenriched	chr07	742806	4481796	Blue
YPW1511	Nonregulatory	Unenriched	chr07	828292	4567282	Blue
YPW1511	Nonregulatory	Unenriched	chr08	300115	5130045	Blue
YPW1511	Nonregulatory	Unenriched	chr10	122912	5955373	Blue
YPW1511	Nonregulatory	Unenriched	chr11	378464	6956676	Blue
YPW1511	Nonregulatory	Unenriched	chr11	81775	6659987	Blue
YPW1511	Nonregulatory	Unenriched	chr12	158618	7403646	Blue
YPW1511	Nonregulatory	Unenriched	chr12	529357	7774385	Blue
YPW1511	Nonregulatory	Unenriched	chr13	652086	8975291	Blue
YPW1511	Nonregulatory	Unenriched	chr14	749285	9996921	Blue
YPW1511	Nonregulatory	Unenriched	chr14	755465	10003101	Blue
YPW1511	Nonregulatory	Unenriched	chr15	199048	10231017	Blue
YPW1511	Nonregulatory	Unenriched	chr15	319875	10351844	Blue
YPW1511	Nonregulatory	Unenriched	chr15	62157	10094126	Blue
YPW1511	Nonregulatory	Unenriched	chr15	670941	10702910	Blue
YPW1511	Nonregulatory	Unenriched	chr15	808060	10840029	Blue
YPW1511	Nonregulatory	Unenriched	chr16	293608	11416868	Blue
YPW1512	Nonregulatory	Unenriched	chr01	182407	182407	Blue
YPW1512	Nonregulatory	Unenriched	chr01	32762	32762	Blue
YPW1512	Nonregulatory	Unenriched	chr03	156857	1200259	Blue
YPW1512	Nonregulatory	Unenriched	chr04	1157593	2517615	Blue
YPW1512	Nonregulatory	Unenriched	chr04	1206438	2566460	Blue
YPW1512	Nonregulatory	Unenriched	chr04	1392999	2753021	Blue
YPW1512	Nonregulatory	Unenriched	chr04	339357	1699379	Blue
YPW1512	Nonregulatory	Unenriched	chr04	817531	2177553	Blue
YPW1512	Nonregulatory	Unenriched	chr07	621031	4360021	Blue
YPW1512	Nonregulatory	Unenriched	chr07	754447	4493437	Blue
YPW1512	Nonregulatory	Unenriched	chr10	143116	5975577	Blue
YPW1512	Nonregulatory	Unenriched	chr13	518745	8841950	Blue
YPW1512	Nonregulatory	Unenriched	chr13	582585	8905790	Blue
YPW1512	Nonregulatory	Unenriched	chr13	867443	9190648	Blue
YPW1512	Nonregulatory	Unenriched	chr15	1064065	11096034	Blue
YPW1512	Nonregulatory	Unenriched	chr15	821682	10853651	Blue
YPW1512	Nonregulatory	Unenriched	chr15	935000	10966969	Blue
YPW1512	Nonregulatory	Unenriched	chr16	308339	11431599	Blue
YPW1512	Nonregulatory	Unenriched	chr16	532174	11655434	Blue
YPW1512	Nonregulatory	Unenriched	chr16	92456	11215716	Blue
YPW1513	Nonregulatory	Unenriched	chr05	289720	3181675	Blue
YPW1513	Nonregulatory	Unenriched	chr05	430308	3322263	Blue
YPW1513	Nonregulatory	Unenriched	chr07	456767	4195757	Blue
YPW1513	Nonregulatory	Unenriched	chr08	160208	4990138	Blue
YPW1513	Nonregulatory	Unenriched	chr10	306176	6138637	Blue
YPW1513	Nonregulatory	Unenriched	chr11	319008	6897220	Blue
YPW1513	Nonregulatory	Unenriched	chr11	579494	7157706	Blue
YPW1513	Nonregulatory	Unenriched	chr12	577964	7822992	Blue
YPW1513	Nonregulatory	Unenriched	chr12	902808	8147836	Blue
YPW1513	Nonregulatory	Unenriched	chr13	412432	8735637	Blue
YPW1513	Nonregulatory	Unenriched	chr13	880416	9203621	Blue
YPW1513	Nonregulatory	Unenriched	chr14	425389	9673025	Blue
YPW1513	Nonregulatory	Unenriched	chr14	685875	9933511	Blue
YPW1513	Nonregulatory	Unenriched	chr16	474598	11597858	Blue
YPW1518	Nonregulatory	Unenriched	chr02	568738	798956	Blue
YPW1518	Nonregulatory	Unenriched	chr03	239040	1282442	Blue
YPW1518	Nonregulatory	Unenriched	chr04	208392	1568414	Blue
YPW1518	Nonregulatory	Unenriched	chr05	157958	3049913	Blue
YPW1518	Nonregulatory	Unenriched	chr05	373016	3264971	Blue
YPW1518	Nonregulatory	Unenriched	chr05	427801	3319756	Blue
YPW1518	Nonregulatory	Unenriched	chr07	494863	4233853	Blue
YPW1518	Nonregulatory	Unenriched	chr07	607822	4346812	Blue
YPW1518	Nonregulatory	Unenriched	chr07	91818	3830808	Blue
YPW1518	Nonregulatory	Unenriched	chr08	294047	5123977	Blue
YPW1518	Nonregulatory	Unenriched	chr08	363573	5193503	Blue
YPW1518	Nonregulatory	Unenriched	chr10	413195	6245656	Blue
YPW1518	Nonregulatory	Unenriched	chr11	20535	6598747	Blue
YPW1518	Nonregulatory	Unenriched	chr12	35632	7280660	Blue
YPW1518	Nonregulatory	Unenriched	chr12	392389	7637417	Blue
YPW1518	Nonregulatory	Unenriched	chr14	62481	9310117	Blue
YPW1518	Nonregulatory	Unenriched	chr16	106017	11229277	Blue
YPW1518	Nonregulatory	Unenriched	chr16	486302	11609562	Blue
YPW1518	Nonregulatory	Unenriched	chr16	703100	11826360	Blue
YPW1521	Nonregulatory	Unenriched	chr02	480235	710453	Blue
YPW1521	Nonregulatory	Unenriched	chr02	489809	720027	Blue
YPW1521	Nonregulatory	Unenriched	chr02	756547	986765	Blue
YPW1521	Nonregulatory	Unenriched	chr04	1315642	2675664	Blue
YPW1521	Nonregulatory	Unenriched	chr04	237919	1597941	Blue
YPW1521	Nonregulatory	Unenriched	chr04	299768	1659790	Blue
YPW1521	Nonregulatory	Unenriched	chr04	445027	1805049	Blue
YPW1521	Nonregulatory	Unenriched	chr04	513253	1873275	Blue
YPW1521	Nonregulatory	Unenriched	chr04	817531	2177553	Blue
YPW1521	Nonregulatory	Unenriched	chr07	302740	4041730	Blue
YPW1521	Nonregulatory	Unenriched	chr09	195736	5588309	Blue
YPW1521	Nonregulatory	Unenriched	chr10	587109	6419570	Blue
YPW1521	Nonregulatory	Unenriched	chr11	21147	6599359	Blue
YPW1521	Nonregulatory	Unenriched	chr11	223636	6801848	Blue
YPW1521	Nonregulatory	Unenriched	chr12	335559	7580587	Blue
YPW1521	Nonregulatory	Unenriched	chr13	544409	8867614	Blue
YPW1521	Nonregulatory	Unenriched	chr13	756329	9079534	Blue
YPW1521	Nonregulatory	Unenriched	chr14	20128	9267764	Blue
YPW1521	Nonregulatory	Unenriched	chr15	908241	10940210	Blue
YPW1521	Nonregulatory	Unenriched	chr16	128075	11251335	Blue
YPW1523	Nonregulatory	Unenriched	chr04	1518948	2878970	Blue
YPW1523	Nonregulatory	Unenriched	chr04	201649	1561671	Blue
YPW1523	Nonregulatory	Unenriched	chr04	571193	1931215	Blue
YPW1523	Nonregulatory	Unenriched	chr04	65899	1425921	Blue
YPW1523	Nonregulatory	Unenriched	chr04	693626	2053648	Blue
YPW1523	Nonregulatory	Unenriched	chr04	727258	2087280	Blue
YPW1523	Nonregulatory	Unenriched	chr04	817531	2177553	Blue
YPW1523	Nonregulatory	Unenriched	chr07	171507	3910497	Blue
YPW1523	Nonregulatory	Unenriched	chr07	353505	4092495	Blue
YPW1523	Nonregulatory	Unenriched	chr07	943347	4682337	Blue
YPW1523	Nonregulatory	Unenriched	chr08	520090	5350020	Blue
YPW1523	Nonregulatory	Unenriched	chr09	49582	5442155	Blue
YPW1523	Nonregulatory	Unenriched	chr10	468992	6301453	Blue
YPW1523	Nonregulatory	Unenriched	chr11	131828	6710040	Blue
YPW1523	Nonregulatory	Unenriched	chr11	437665	7015877	Blue
YPW1523	Nonregulatory	Unenriched	chr11	504128	7082340	Blue
YPW1523	Nonregulatory	Unenriched	chr13	446649	8769854	Blue
YPW1523	Nonregulatory	Unenriched	chr13	642241	8965446	Blue
YPW1523	Nonregulatory	Unenriched	chr13	685298	9008503	Blue
YPW1523	Nonregulatory	Unenriched	chr14	116175	9363811	Blue
YPW1523	Nonregulatory	Unenriched	chr15	1065119	11097088	Blue
YPW1523	Nonregulatory	Unenriched	chr16	32148	11155408	Blue
YPW1523	Nonregulatory	Unenriched	chr16	797578	11920838	Blue
YPW1528	Nonregulatory	Unenriched	chr02	578585	808803	Blue
YPW1528	Nonregulatory	Unenriched	chr04	708172	2068194	Blue
YPW1528	Nonregulatory	Unenriched	chr12	646019	7891047	Blue
YPW1528	Nonregulatory	Unenriched	chr12	975212	8220240	Blue
YPW1569	Nonregulatory	Large.effect	chr02	134775	364993	Blue
YPW1569	Nonregulatory	Large.effect	chr02	138436	368654	Blue
YPW1569	Nonregulatory	Large.effect	chr02	389570	619788	Blue
YPW1569	Nonregulatory	Large.effect	chr02	615717	845935	Blue
YPW1569	Nonregulatory	Large.effect	chr04	1084980	2445002	Blue
YPW1569	Nonregulatory	Large.effect	chr04	1518948	2878970	Blue
YPW1569	Nonregulatory	Large.effect	chr04	352959	1712981	Blue
YPW1569	Nonregulatory	Large.effect	chr04	429754	1789776	Blue
YPW1569	Nonregulatory	Large.effect	chr04	434433	1794455	Blue
YPW1569	Nonregulatory	Large.effect	chr04	788266	2148288	Blue
YPW1569	Nonregulatory	Large.effect	chr04	832537	2192559	Blue
YPW1569	Nonregulatory	Large.effect	chr04	91306	1451328	Blue
YPW1569	Nonregulatory	Large.effect	chr05	451380	3343335	Blue
YPW1569	Nonregulatory	Large.effect	chr06	219546	3688375	Blue
YPW1569	Nonregulatory	Large.effect	chr07	146112	3885102	Blue
YPW1569	Nonregulatory	Large.effect	chr07	272231	4011221	Blue
YPW1569	Nonregulatory	Large.effect	chr07	286601	4025591	Blue
YPW1569	Nonregulatory	Large.effect	chr07	478133	4217123	Blue
YPW1569	Nonregulatory	Large.effect	chr07	56578	3795568	Blue
YPW1569	Nonregulatory	Large.effect	chr08	17534	4847464	Blue
YPW1569	Nonregulatory	Large.effect	chr10	484819	6317280	Blue
YPW1569	Nonregulatory	Large.effect	chr12	11225	7256253	Blue
YPW1569	Nonregulatory	Large.effect	chr12	338760	7583788	Blue
YPW1569	Nonregulatory	Large.effect	chr13	341927	8665132	Blue
YPW1569	Nonregulatory	Large.effect	chr14	236317	9483953	Blue
YPW1569	Nonregulatory	Large.effect	chr15	385486	10417455	Blue
YPW1569	Nonregulatory	Large.effect	chr15	844566	10876535	Blue
YPW1569	Nonregulatory	Large.effect	chr15	909111	10941080	Blue
YPW1569	Nonregulatory	Large.effect	chr16	221220	11344480	Blue
YPW1569	Nonregulatory	Large.effect	chr16	281958	11405218	Blue
YPW1569	Nonregulatory	Large.effect	chr16	493692	11616952	Blue
YPW1575	Nonregulatory	Large.effect	chr01	176377	176377	Blue
YPW1575	Nonregulatory	Large.effect	chr02	337722	567940	Blue
YPW1575	Nonregulatory	Large.effect	chr02	418730	648948	Blue
YPW1575	Nonregulatory	Large.effect	chr03	37452	1080854	Blue
YPW1575	Nonregulatory	Large.effect	chr04	1115399	2475421	Blue
YPW1575	Nonregulatory	Large.effect	chr04	1453761	2813783	Blue
YPW1575	Nonregulatory	Large.effect	chr04	1518948	2878970	Blue
YPW1575	Nonregulatory	Large.effect	chr04	797680	2157702	Blue
YPW1575	Nonregulatory	Large.effect	chr04	942082	2302104	Blue
YPW1575	Nonregulatory	Large.effect	chr05	71111	2963066	Blue
YPW1575	Nonregulatory	Large.effect	chr07	337722	4076712	Blue
YPW1575	Nonregulatory	Large.effect	chr07	587997	4326987	Blue
YPW1575	Nonregulatory	Large.effect	chr08	430243	5260173	Blue
YPW1575	Nonregulatory	Large.effect	chr10	185080	6017541	Blue
YPW1575	Nonregulatory	Large.effect	chr10	545968	6378429	Blue
YPW1575	Nonregulatory	Large.effect	chr10	649224	6481685	Blue
YPW1575	Nonregulatory	Large.effect	chr10	677244	6509705	Blue
YPW1575	Nonregulatory	Large.effect	chr11	412947	6991159	Blue
YPW1575	Nonregulatory	Large.effect	chr12	127124	7372152	Blue
YPW1575	Nonregulatory	Large.effect	chr12	140211	7385239	Blue
YPW1575	Nonregulatory	Large.effect	chr12	267048	7512076	Blue
YPW1575	Nonregulatory	Large.effect	chr12	546017	7791045	Blue
YPW1575	Nonregulatory	Large.effect	chr12	567912	7812940	Blue
YPW1575	Nonregulatory	Large.effect	chr12	612354	7857382	Blue
YPW1575	Nonregulatory	Large.effect	chr12	868567	8113595	Blue
YPW1575	Nonregulatory	Large.effect	chr12	983488	8228516	Blue
YPW1575	Nonregulatory	Large.effect	chr13	218947	8542152	Blue
YPW1575	Nonregulatory	Large.effect	chr13	248081	8571286	Blue
YPW1575	Nonregulatory	Large.effect	chr13	489567	8812772	Blue
YPW1575	Nonregulatory	Large.effect	chr13	858336	9181541	Blue
YPW1575	Nonregulatory	Large.effect	chr13	93900	8417105	Blue
YPW1575	Nonregulatory	Large.effect	chr14	325648	9573284	Blue
YPW1575	Nonregulatory	Large.effect	chr14	648302	9895938	Blue
YPW1575	Nonregulatory	Large.effect	chr15	200470	10232439	Blue
YPW1575	Nonregulatory	Large.effect	chr15	35428	10067397	Blue
YPW1575	Nonregulatory	Large.effect	chr15	431636	10463605	Blue
YPW1595	Nonregulatory	Large.effect	chr01	27099	27099	Blue
YPW1595	Nonregulatory	Large.effect	chr02	472897	703115	Blue
YPW1595	Nonregulatory	Large.effect	chr04	1251945	2611967	Blue
YPW1595	Nonregulatory	Large.effect	chr04	1446647	2806669	Blue
YPW1595	Nonregulatory	Large.effect	chr04	499602	1859624	Blue
YPW1595	Nonregulatory	Large.effect	chr04	63514	1423536	Blue
YPW1595	Nonregulatory	Large.effect	chr04	740616	2100638	Blue
YPW1595	Nonregulatory	Large.effect	chr04	817531	2177553	Blue
YPW1595	Nonregulatory	Large.effect	chr04	943469	2303491	Blue
YPW1595	Nonregulatory	Large.effect	chr04	967610	2327632	Blue
YPW1595	Nonregulatory	Large.effect	chr05	520587	3412542	Blue
YPW1595	Nonregulatory	Large.effect	chr07	229145	3968135	Blue
YPW1595	Nonregulatory	Large.effect	chr07	497599	4236589	Blue
YPW1595	Nonregulatory	Large.effect	chr07	90902	3829892	Blue
YPW1595	Nonregulatory	Large.effect	chr07	964622	4703612	Blue
YPW1595	Nonregulatory	Large.effect	chr08	128668	4958598	Blue
YPW1595	Nonregulatory	Large.effect	chr08	2292	4832222	Blue
YPW1595	Nonregulatory	Large.effect	chr08	99016	4928946	Blue
YPW1595	Nonregulatory	Large.effect	chr16	727804	11851064	Blue
YPW1597	Nonregulatory	Large.effect	chr01	124239	124239	Blue
YPW1597	Nonregulatory	Large.effect	chr02	149236	379454	Blue
YPW1597	Nonregulatory	Large.effect	chr02	778398	1008616	Blue
YPW1597	Nonregulatory	Large.effect	chr04	49719	1409741	Blue
YPW1597	Nonregulatory	Large.effect	chr04	838314	2198336	Blue
YPW1597	Nonregulatory	Large.effect	chr07	575431	4314421	Blue
YPW1597	Nonregulatory	Large.effect	chr07	651526	4390516	Blue
YPW1597	Nonregulatory	Large.effect	chr08	232796	5062726	Blue
YPW1597	Nonregulatory	Large.effect	chr08	254362	5084292	Blue
YPW1597	Nonregulatory	Large.effect	chr08	301640	5131570	Blue
YPW1597	Nonregulatory	Large.effect	chr08	421216	5251146	Blue
YPW1597	Nonregulatory	Large.effect	chr09	204781	5597354	Blue
YPW1597	Nonregulatory	Large.effect	chr09	358196	5750769	Blue
YPW1597	Nonregulatory	Large.effect	chr11	57780	6635992	Blue
YPW1597	Nonregulatory	Large.effect	chr13	732610	9055815	Blue
YPW1597	Nonregulatory	Large.effect	chr14	311230	9558866	Blue
YPW1597	Nonregulatory	Large.effect	chr15	189659	10221628	Blue
YPW1597	Nonregulatory	Large.effect	chr15	224851	10256820	Blue
YPW1599	Nonregulatory	Large.effect	chr02	389181	619399	Blue
YPW1599	Nonregulatory	Large.effect	chr04	110838	1470860	Blue
YPW1599	Nonregulatory	Large.effect	chr04	739819	2099841	Blue
YPW1599	Nonregulatory	Large.effect	chr05	549255	3441210	Blue
YPW1599	Nonregulatory	Large.effect	chr07	680125	4419115	Blue
YPW1599	Nonregulatory	Large.effect	chr08	17944	4847874	Blue
YPW1599	Nonregulatory	Large.effect	chr09	101271	5493844	Blue
YPW1599	Nonregulatory	Large.effect	chr10	287639	6120100	Blue
YPW1599	Nonregulatory	Large.effect	chr10	330466	6162927	Blue
YPW1599	Nonregulatory	Large.effect	chr10	577797	6410258	Blue
YPW1599	Nonregulatory	Large.effect	chr10	58104	5890565	Blue
YPW1599	Nonregulatory	Large.effect	chr11	8053	6586265	Blue
YPW1599	Nonregulatory	Large.effect	chr12	143780	7388808	Blue
YPW1599	Nonregulatory	Large.effect	chr13	314505	8637710	Blue
YPW1599	Nonregulatory	Large.effect	chr13	909413	9232618	Blue
YPW1599	Nonregulatory	Large.effect	chr14	178198	9425834	Blue
YPW1599	Nonregulatory	Large.effect	chr14	71547	9319183	Blue
YPW1599	Nonregulatory	Large.effect	chr15	518101	10550070	Blue
YPW1599	Nonregulatory	Large.effect	chr15	640189	10672158	Blue
YPW1599	Nonregulatory	Large.effect	chr16	504819	11628079	Blue
YPW1599	Nonregulatory	Large.effect	chr16	51187	11174447	Blue
YPW1599	Nonregulatory	Large.effect	chr16	665214	11788474	Blue
YPW2200	Nonregulatory	Unenriched	chr02	587373	817591	Blue
YPW2200	Nonregulatory	Unenriched	chr04	1020899	2380921	Blue
YPW2200	Nonregulatory	Unenriched	chr04	113884	1473906	Blue
YPW2200	Nonregulatory	Unenriched	chr04	1423501	2783523	Blue
YPW2200	Nonregulatory	Unenriched	chr04	434237	1794259	Blue
YPW2200	Nonregulatory	Unenriched	chr07	1039681	4778671	Blue
YPW2200	Nonregulatory	Unenriched	chr07	390414	4129404	Blue
YPW2200	Nonregulatory	Unenriched	chr08	398848	5228778	Blue
YPW2200	Nonregulatory	Unenriched	chr09	227609	5620182	Blue
YPW2200	Nonregulatory	Unenriched	chr13	391388	8714593	Blue
YPW2200	Nonregulatory	Unenriched	chr14	77228	9324864	Blue
YPW2200	Nonregulatory	Unenriched	chr15	385133	10417102	Blue
YPW2200	Nonregulatory	Unenriched	chr15	836362	10868331	Blue
YPW2200	Nonregulatory	Unenriched	chr16	106995	11230255	Blue
YPW2200	Nonregulatory	Unenriched	chr16	621222	11744482	Blue
YPW2012	Nonregulatory	Unenriched	chr01	101538	101538	Blue
YPW2012	Nonregulatory	Unenriched	chr02	519273	749491	Blue
YPW2012	Nonregulatory	Unenriched	chr02	541948	772166	Blue
YPW2012	Nonregulatory	Unenriched	chr02	726278	956496	Blue
YPW2012	Nonregulatory	Unenriched	chr04	1063409	2423431	Blue
YPW2012	Nonregulatory	Unenriched	chr04	1095263	2455285	Blue
YPW2012	Nonregulatory	Unenriched	chr04	728169	2088191	Blue
YPW2012	Nonregulatory	Unenriched	chr05	402705	3294660	Blue
YPW2012	Nonregulatory	Unenriched	chr05	484032	3375987	Blue
YPW2012	Nonregulatory	Unenriched	chr06	266356	3735185	Blue
YPW2012	Nonregulatory	Unenriched	chr07	112951	3851941	Blue
YPW2012	Nonregulatory	Unenriched	chr07	243997	3982987	Blue
YPW2012	Nonregulatory	Unenriched	chr08	216123	5046053	Blue
YPW2012	Nonregulatory	Unenriched	chr08	75121	4905051	Blue
YPW2012	Nonregulatory	Unenriched	chr09	163578	5556151	Blue
YPW2012	Nonregulatory	Unenriched	chr10	454841	6287302	Blue
YPW2012	Nonregulatory	Unenriched	chr11	70583	6648795	Blue
YPW2012	Nonregulatory	Unenriched	chr12	338047	7583075	Blue
YPW2012	Nonregulatory	Unenriched	chr12	542777	7787805	Blue
YPW2012	Nonregulatory	Unenriched	chr12	637102	7882130	Blue
YPW2012	Nonregulatory	Unenriched	chr13	371849	8695054	Blue
YPW2012	Nonregulatory	Unenriched	chr13	497319	8820524	Blue
YPW2012	Nonregulatory	Unenriched	chr13	548393	8871598	Blue
YPW2012	Nonregulatory	Unenriched	chr14	749656	9997292	Blue
YPW2012	Nonregulatory	Unenriched	chr15	141405	10173374	Blue
YPW2012	Nonregulatory	Unenriched	chr15	348992	10380961	Blue
YPW2012	Nonregulatory	Unenriched	chr15	536148	10568117	Blue
YPW2012	Nonregulatory	Unenriched	chr15	85150	10117119	Blue
YPW2012	Nonregulatory	Unenriched	chr15	965319	10997288	Blue
YPW2012	Nonregulatory	Unenriched	chr16	128958	11252218	Blue
YPW2012	Nonregulatory	Unenriched	chr16	204786	11328046	Blue
YPW2012	Nonregulatory	Unenriched	chr16	833430	11956690	Blue
YPW2012	Nonregulatory	Unenriched	chr16	84319	11207579	Blue
YPW2013	Nonregulatory	Unenriched	chr01	192806	192806	Blue
YPW2013	Nonregulatory	Unenriched	chr01	44371	44371	Blue
YPW2013	Nonregulatory	Unenriched	chr03	241325	1284727	Blue
YPW2013	Nonregulatory	Unenriched	chr04	1205439	2565461	Blue
YPW2013	Nonregulatory	Unenriched	chr04	34020	1394042	Blue
YPW2013	Nonregulatory	Unenriched	chr04	491292	1851314	Blue
YPW2013	Nonregulatory	Unenriched	chr05	19063	2911018	Blue
YPW2013	Nonregulatory	Unenriched	chr06	190778	3659607	Blue
YPW2013	Nonregulatory	Unenriched	chr07	1007601	4746591	Blue
YPW2013	Nonregulatory	Unenriched	chr07	12465	3751455	Blue
YPW2013	Nonregulatory	Unenriched	chr07	411424	4150414	Blue
YPW2013	Nonregulatory	Unenriched	chr07	692228	4431218	Blue
YPW2013	Nonregulatory	Unenriched	chr08	216123	5046053	Blue
YPW2013	Nonregulatory	Unenriched	chr09	358066	5750639	Blue
YPW2013	Nonregulatory	Unenriched	chr09	36901	5429474	Blue
YPW2013	Nonregulatory	Unenriched	chr09	52670	5445243	Blue
YPW2013	Nonregulatory	Unenriched	chr10	128255	5960716	Blue
YPW2013	Nonregulatory	Unenriched	chr10	158039	5990500	Blue
YPW2013	Nonregulatory	Unenriched	chr11	423472	7001684	Blue
YPW2013	Nonregulatory	Unenriched	chr12	637664	7882692	Blue
YPW2013	Nonregulatory	Unenriched	chr12	87606	7332634	Blue
YPW2013	Nonregulatory	Unenriched	chr12	971952	8216980	Blue
YPW2013	Nonregulatory	Unenriched	chr14	135664	9383300	Blue
YPW2013	Nonregulatory	Unenriched	chr15	505455	10537424	Blue
YPW2013	Nonregulatory	Unenriched	chr16	887356	12010616	Blue
YPW2014	Nonregulatory	Unenriched	chr02	591190	821408	Blue
YPW2014	Nonregulatory	Unenriched	chr02	739256	969474	Blue
YPW2014	Nonregulatory	Unenriched	chr04	101381	1461403	Blue
YPW2014	Nonregulatory	Unenriched	chr04	1023499	2383521	Blue
YPW2014	Nonregulatory	Unenriched	chr04	1505770	2865792	Blue
YPW2014	Nonregulatory	Unenriched	chr05	473157	3365112	Blue
YPW2014	Nonregulatory	Unenriched	chr07	113852	3852842	Blue
YPW2014	Nonregulatory	Unenriched	chr07	471393	4210383	Blue
YPW2014	Nonregulatory	Unenriched	chr07	639074	4378064	Blue
YPW2014	Nonregulatory	Unenriched	chr08	51483	4881413	Blue
YPW2014	Nonregulatory	Unenriched	chr09	409330	5801903	Blue
YPW2014	Nonregulatory	Unenriched	chr10	136140	5968601	Blue
YPW2014	Nonregulatory	Unenriched	chr10	24143	5856604	Blue
YPW2014	Nonregulatory	Unenriched	chr10	356946	6189407	Blue
YPW2014	Nonregulatory	Unenriched	chr10	604777	6437238	Blue
YPW2014	Nonregulatory	Unenriched	chr10	621594	6454055	Blue
YPW2014	Nonregulatory	Unenriched	chr12	315815	7560843	Blue
YPW2014	Nonregulatory	Unenriched	chr12	558301	7803329	Blue
YPW2014	Nonregulatory	Unenriched	chr12	601579	7846607	Blue
YPW2014	Nonregulatory	Unenriched	chr13	262110	8585315	Blue
YPW2014	Nonregulatory	Unenriched	chr14	210620	9458256	Blue
YPW2014	Nonregulatory	Unenriched	chr15	217842	10249811	Blue
YPW2014	Nonregulatory	Unenriched	chr15	246371	10278340	Blue
YPW2014	Nonregulatory	Unenriched	chr16	628096	11751356	Blue
YPW2022	Nonregulatory	Unenriched	chr02	778640	1008858	Blue
YPW2022	Nonregulatory	Unenriched	chr03	239040	1282442	Blue
YPW2022	Nonregulatory	Unenriched	chr03	94413	1137815	Blue
YPW2022	Nonregulatory	Unenriched	chr05	27576	2919531	Blue
YPW2022	Nonregulatory	Unenriched	chr05	554522	3446477	Blue
YPW2022	Nonregulatory	Unenriched	chr06	95340	3564169	Blue
YPW2022	Nonregulatory	Unenriched	chr11	271091	6849303	Blue
YPW2022	Nonregulatory	Unenriched	chr11	87775	6665987	Blue
YPW2022	Nonregulatory	Unenriched	chr12	91812	7336840	Blue
YPW2022	Nonregulatory	Unenriched	chr13	688258	9011463	Blue
YPW2022	Nonregulatory	Unenriched	chr14	39708	9287344	Blue
YPW2022	Nonregulatory	Unenriched	chr15	399765	10431734	Blue
YPW2022	Nonregulatory	Unenriched	chr15	513543	10545512	Blue
YPW2205	Nonregulatory	Unenriched	chr01	118872	118872	Blue
YPW2205	Nonregulatory	Unenriched	chr04	1382353	2742375	Blue
YPW2205	Nonregulatory	Unenriched	chr04	1465310	2825332	Blue
YPW2205	Nonregulatory	Unenriched	chr04	390020	1750042	Blue
YPW2205	Nonregulatory	Unenriched	chr04	415582	1775604	Blue
YPW2205	Nonregulatory	Unenriched	chr04	71287	1431309	Blue
YPW2205	Nonregulatory	Unenriched	chr05	271521	3163476	Blue
YPW2205	Nonregulatory	Unenriched	chr05	466845	3358800	Blue
YPW2205	Nonregulatory	Unenriched	chr05	65838	2957793	Blue
YPW2205	Nonregulatory	Unenriched	chr06	182101	3650930	Blue
YPW2205	Nonregulatory	Unenriched	chr07	267361	4006351	Blue
YPW2205	Nonregulatory	Unenriched	chr07	603495	4342485	Blue
YPW2205	Nonregulatory	Unenriched	chr07	745139	4484129	Blue
YPW2205	Nonregulatory	Unenriched	chr10	497856	6330317	Blue
YPW2205	Nonregulatory	Unenriched	chr11	353377	6931589	Blue
YPW2205	Nonregulatory	Unenriched	chr12	239477	7484505	Blue
YPW2205	Nonregulatory	Unenriched	chr12	31292	7276320	Blue
YPW2205	Nonregulatory	Unenriched	chr12	377748	7622776	Blue
YPW2205	Nonregulatory	Unenriched	chr12	757730	8002758	Blue
YPW2205	Nonregulatory	Unenriched	chr13	749038	9072243	Blue
YPW2205	Nonregulatory	Unenriched	chr13	750988	9074193	Blue
YPW2205	Nonregulatory	Unenriched	chr13	897466	9220671	Blue
YPW2205	Nonregulatory	Unenriched	chr14	474663	9722299	Blue
YPW2205	Nonregulatory	Unenriched	chr16	839633	11962893	Blue
YPW2205	Nonregulatory	Unenriched	chr16	857425	11980685	Blue
YPW2205	Nonregulatory	Unenriched	chr16	863943	11987203	Blue
YPW2036	Nonregulatory	Unenriched	chr02	441113	671331	Blue
YPW2036	Nonregulatory	Unenriched	chr04	600235	1960257	Blue
YPW2036	Nonregulatory	Unenriched	chr04	830997	2191019	Blue
YPW2036	Nonregulatory	Unenriched	chr04	850543	2210565	Blue
YPW2036	Nonregulatory	Unenriched	chr08	216123	5046053	Blue
YPW2036	Nonregulatory	Unenriched	chr09	132548	5525121	Blue
YPW2036	Nonregulatory	Unenriched	chr09	377818	5770391	Blue
YPW2036	Nonregulatory	Unenriched	chr11	187001	6765213	Blue
YPW2036	Nonregulatory	Unenriched	chr12	501634	7746662	Blue
YPW2036	Nonregulatory	Unenriched	chr12	689815	7934843	Blue
YPW2036	Nonregulatory	Unenriched	chr15	530197	10562166	Blue
YPW2036	Nonregulatory	Unenriched	chr16	567025	11690285	Blue
YPW2036	Nonregulatory	Unenriched	chr16	623710	11746970	Blue
YPW2037	Nonregulatory	Unenriched	chr02	292288	522506	Blue
YPW2037	Nonregulatory	Unenriched	chr02	526947	757165	Blue
YPW2037	Nonregulatory	Unenriched	chr02	537376	767594	Blue
YPW2037	Nonregulatory	Unenriched	chr02	619210	849428	Blue
YPW2037	Nonregulatory	Unenriched	chr04	1046056	2406078	Blue
YPW2037	Nonregulatory	Unenriched	chr04	1429523	2789545	Blue
YPW2037	Nonregulatory	Unenriched	chr04	1491195	2851217	Blue
YPW2037	Nonregulatory	Unenriched	chr04	1518576	2878598	Blue
YPW2037	Nonregulatory	Unenriched	chr04	757329	2117351	Blue
YPW2037	Nonregulatory	Unenriched	chr05	282320	3174275	Blue
YPW2037	Nonregulatory	Unenriched	chr05	509456	3401411	Blue
YPW2037	Nonregulatory	Unenriched	chr07	246024	3985014	Blue
YPW2037	Nonregulatory	Unenriched	chr07	704200	4443190	Blue
YPW2037	Nonregulatory	Unenriched	chr07	929687	4668677	Blue
YPW2037	Nonregulatory	Unenriched	chr08	132706	4962636	Blue
YPW2037	Nonregulatory	Unenriched	chr08	195606	5025536	Blue
YPW2037	Nonregulatory	Unenriched	chr10	613262	6445723	Blue
YPW2037	Nonregulatory	Unenriched	chr11	341725	6919937	Blue
YPW2037	Nonregulatory	Unenriched	chr11	581585	7159797	Blue
YPW2037	Nonregulatory	Unenriched	chr12	173111	7418139	Blue
YPW2037	Nonregulatory	Unenriched	chr12	278700	7523728	Blue
YPW2037	Nonregulatory	Unenriched	chr12	765739	8010767	Blue
YPW2037	Nonregulatory	Unenriched	chr13	352073	8675278	Blue
YPW2037	Nonregulatory	Unenriched	chr13	572898	8896103	Blue
YPW2037	Nonregulatory	Unenriched	chr15	378279	10410248	Blue
YPW2037	Nonregulatory	Unenriched	chr15	401768	10433737	Blue
YPW2037	Nonregulatory	Unenriched	chr15	440115	10472084	Blue
YPW2037	Nonregulatory	Unenriched	chr15	754628	10786597	Blue
YPW2037	Nonregulatory	Unenriched	chr16	604557	11727817	Blue
YPW2209	Nonregulatory	Unenriched	chr02	491066	721284	Blue
YPW2209	Nonregulatory	Unenriched	chr03	3623	1047025	Blue
YPW2209	Nonregulatory	Unenriched	chr04	1038317	2398339	Blue
YPW2209	Nonregulatory	Unenriched	chr04	130616	1490638	Blue
YPW2209	Nonregulatory	Unenriched	chr04	436891	1796913	Blue
YPW2209	Nonregulatory	Unenriched	chr07	621130	4360120	Blue
YPW2209	Nonregulatory	Unenriched	chr07	76851	3815841	Blue
YPW2209	Nonregulatory	Unenriched	chr09	123245	5515818	Blue
YPW2209	Nonregulatory	Unenriched	chr10	114046	5946507	Blue
YPW2209	Nonregulatory	Unenriched	chr10	179160	6011621	Blue
YPW2209	Nonregulatory	Unenriched	chr10	265804	6098265	Blue
YPW2209	Nonregulatory	Unenriched	chr10	369677	6202138	Blue
YPW2209	Nonregulatory	Unenriched	chr10	46886	5879347	Blue
YPW2209	Nonregulatory	Unenriched	chr11	86884	6665096	Blue
YPW2209	Nonregulatory	Unenriched	chr12	28679	7273707	Blue
YPW2209	Nonregulatory	Unenriched	chr12	288558	7533586	Blue
YPW2209	Nonregulatory	Unenriched	chr13	495958	8819163	Blue
YPW2209	Nonregulatory	Unenriched	chr13	91206	8414411	Blue
YPW2209	Nonregulatory	Unenriched	chr14	43911	9291547	Blue
YPW2209	Nonregulatory	Unenriched	chr14	79617	9327253	Blue
YPW2209	Nonregulatory	Unenriched	chr15	476189	10508158	Blue
YPW2209	Nonregulatory	Unenriched	chr15	717409	10749378	Blue
YPW2209	Nonregulatory	Unenriched	chr16	856964	11980224	Blue
YPW2053	Nonregulatory	Unenriched	chr04	403884	1763906	Blue
YPW2053	Nonregulatory	Unenriched	chr07	1023060	4762050	Blue
YPW2053	Nonregulatory	Unenriched	chr09	132626	5525199	Blue
YPW2053	Nonregulatory	Unenriched	chr12	29592	7274620	Blue
YPW2053	Nonregulatory	Unenriched	chr14	312203	9559839	Blue
YPW2053	Nonregulatory	Unenriched	chr15	896903	10928872	Blue
YPW2053	Nonregulatory	Unenriched	chr16	489260	11612520	Blue
YPW2055	Nonregulatory	Unenriched	chr02	419768	649986	Blue
YPW2055	Nonregulatory	Unenriched	chr02	48269	278487	Blue
YPW2055	Nonregulatory	Unenriched	chr03	299913	1343315	Blue
YPW2055	Nonregulatory	Unenriched	chr04	592160	1952182	Blue
YPW2055	Nonregulatory	Unenriched	chr04	824734	2184756	Blue
YPW2055	Nonregulatory	Unenriched	chr07	222494	3961484	Blue
YPW2055	Nonregulatory	Unenriched	chr07	653867	4392857	Blue
YPW2055	Nonregulatory	Unenriched	chr08	216123	5046053	Blue
YPW2055	Nonregulatory	Unenriched	chr08	219977	5049907	Blue
YPW2055	Nonregulatory	Unenriched	chr10	257853	6090314	Blue
YPW2055	Nonregulatory	Unenriched	chr12	601394	7846422	Blue
YPW2055	Nonregulatory	Unenriched	chr12	889257	8134285	Blue
YPW2055	Nonregulatory	Unenriched	chr13	44702	8367907	Blue
YPW2055	Nonregulatory	Unenriched	chr15	383811	10415780	Blue
YPW2055	Nonregulatory	Unenriched	chr15	767429	10799398	Blue
YPW2055	Nonregulatory	Unenriched	chr15	88	10032057	Blue
YPW2058	Nonregulatory	Unenriched	chr01	57020	57020	Blue
YPW2058	Nonregulatory	Unenriched	chr02	531489	761707	Blue
YPW2058	Nonregulatory	Unenriched	chr03	213148	1256550	Blue
YPW2058	Nonregulatory	Unenriched	chr04	993889	2353911	Blue
YPW2058	Nonregulatory	Unenriched	chr05	426123	3318078	Blue
YPW2058	Nonregulatory	Unenriched	chr05	441632	3333587	Blue
YPW2058	Nonregulatory	Unenriched	chr05	81516	2973471	Blue
YPW2058	Nonregulatory	Unenriched	chr06	103548	3572377	Blue
YPW2058	Nonregulatory	Unenriched	chr06	180069	3648898	Blue
YPW2058	Nonregulatory	Unenriched	chr07	803033	4542023	Blue
YPW2058	Nonregulatory	Unenriched	chr07	917914	4656904	Blue
YPW2058	Nonregulatory	Unenriched	chr08	61292	4891222	Blue
YPW2058	Nonregulatory	Unenriched	chr09	278752	5671325	Blue
YPW2058	Nonregulatory	Unenriched	chr10	218408	6050869	Blue
YPW2058	Nonregulatory	Unenriched	chr10	316483	6148944	Blue
YPW2058	Nonregulatory	Unenriched	chr12	705964	7950992	Blue
YPW2058	Nonregulatory	Unenriched	chr13	719551	9042756	Blue
YPW2058	Nonregulatory	Unenriched	chr13	805484	9128689	Blue
YPW2058	Nonregulatory	Unenriched	chr15	59467	10091436	Blue
YPW2058	Nonregulatory	Unenriched	chr16	186607	11309867	Blue
YPW2058	Nonregulatory	Unenriched	chr16	603719	11726979	Blue
YPW2058	Nonregulatory	Unenriched	chr16	645073	11768333	Blue
YPW2058	Nonregulatory	Unenriched	chr16	738180	11861440	Blue
YPW2067	Nonregulatory	Unenriched	chr01	29485	29485	Blue
YPW2067	Nonregulatory	Unenriched	chr02	460757	690975	Blue
YPW2067	Nonregulatory	Unenriched	chr02	467668	697886	Blue
YPW2067	Nonregulatory	Unenriched	chr02	569284	799502	Blue
YPW2067	Nonregulatory	Unenriched	chr03	28458	1071860	Blue
YPW2067	Nonregulatory	Unenriched	chr04	118233	1478255	Blue
YPW2067	Nonregulatory	Unenriched	chr04	1413684	2773706	Blue
YPW2067	Nonregulatory	Unenriched	chr04	312318	1672340	Blue
YPW2067	Nonregulatory	Unenriched	chr04	332935	1692957	Blue
YPW2067	Nonregulatory	Unenriched	chr04	366250	1726272	Blue
YPW2067	Nonregulatory	Unenriched	chr07	389961	4128951	Blue
YPW2067	Nonregulatory	Unenriched	chr07	684143	4423133	Blue
YPW2067	Nonregulatory	Unenriched	chr07	743111	4482101	Blue
YPW2067	Nonregulatory	Unenriched	chr07	794434	4533424	Blue
YPW2067	Nonregulatory	Unenriched	chr08	107953	4937883	Blue
YPW2067	Nonregulatory	Unenriched	chr09	109160	5501733	Blue
YPW2067	Nonregulatory	Unenriched	chr11	153836	6732048	Blue
YPW2067	Nonregulatory	Unenriched	chr11	345278	6923490	Blue
YPW2067	Nonregulatory	Unenriched	chr11	401415	6979627	Blue
YPW2067	Nonregulatory	Unenriched	chr11	61007	6639219	Blue
YPW2067	Nonregulatory	Unenriched	chr11	62806	6641018	Blue
YPW2067	Nonregulatory	Unenriched	chr12	273859	7518887	Blue
YPW2067	Nonregulatory	Unenriched	chr12	332956	7577984	Blue
YPW2067	Nonregulatory	Unenriched	chr12	514316	7759344	Blue
YPW2067	Nonregulatory	Unenriched	chr13	229518	8552723	Blue
YPW2067	Nonregulatory	Unenriched	chr14	497869	9745505	Blue
YPW2067	Nonregulatory	Unenriched	chr14	681824	9929460	Blue
YPW2067	Nonregulatory	Unenriched	chr15	349000	10380969	Blue
YPW2067	Nonregulatory	Unenriched	chr15	533860	10565829	Blue
YPW2067	Nonregulatory	Unenriched	chr15	873097	10905066	Blue
YPW2067	Nonregulatory	Unenriched	chr15	989396	11021365	Blue
YPW2067	Nonregulatory	Unenriched	chr16	47261	11170521	Blue
YPW2067	Nonregulatory	Unenriched	chr16	693089	11816349	Blue
YPW2074	Nonregulatory	Unenriched	chr02	636087	866305	Blue
YPW2074	Nonregulatory	Unenriched	chr03	139947	1183349	Blue
YPW2074	Nonregulatory	Unenriched	chr03	244374	1287776	Blue
YPW2074	Nonregulatory	Unenriched	chr04	1497736	2857758	Blue
YPW2074	Nonregulatory	Unenriched	chr05	44035	2935990	Blue
YPW2074	Nonregulatory	Unenriched	chr06	176897	3645726	Blue
YPW2074	Nonregulatory	Unenriched	chr06	194121	3662950	Blue
YPW2074	Nonregulatory	Unenriched	chr07	688997	4427987	Blue
YPW2074	Nonregulatory	Unenriched	chr07	736838	4475828	Blue
YPW2074	Nonregulatory	Unenriched	chr08	16535	4846465	Blue
YPW2074	Nonregulatory	Unenriched	chr08	170133	5000063	Blue
YPW2074	Nonregulatory	Unenriched	chr08	180033	5009963	Blue
YPW2074	Nonregulatory	Unenriched	chr08	216123	5046053	Blue
YPW2074	Nonregulatory	Unenriched	chr08	466974	5296904	Blue
YPW2074	Nonregulatory	Unenriched	chr08	50738	4880668	Blue
YPW2074	Nonregulatory	Unenriched	chr09	344575	5737148	Blue
YPW2074	Nonregulatory	Unenriched	chr11	133098	6711310	Blue
YPW2074	Nonregulatory	Unenriched	chr11	463259	7041471	Blue
YPW2074	Nonregulatory	Unenriched	chr11	613215	7191427	Blue
YPW2074	Nonregulatory	Unenriched	chr12	366386	7611414	Blue
YPW2074	Nonregulatory	Unenriched	chr12	878232	8123260	Blue
YPW2074	Nonregulatory	Unenriched	chr12	908164	8153192	Blue
YPW2074	Nonregulatory	Unenriched	chr13	319356	8642561	Blue
YPW2074	Nonregulatory	Unenriched	chr15	796708	10828677	Blue
YPW2074	Nonregulatory	Unenriched	chr15	922921	10954890	Blue
YPW2074	Nonregulatory	Unenriched	chr16	765369	11888629	Blue
YPW2074	Nonregulatory	Unenriched	chr16	95894	11219154	Blue
YPW2213	Nonregulatory	Unenriched	chr02	234298	464516	Blue
YPW2213	Nonregulatory	Unenriched	chr03	308788	1352190	Blue
YPW2213	Nonregulatory	Unenriched	chr04	1022812	2382834	Blue
YPW2213	Nonregulatory	Unenriched	chr04	242966	1602988	Blue
YPW2213	Nonregulatory	Unenriched	chr04	995971	2355993	Blue
YPW2213	Nonregulatory	Unenriched	chr05	215160	3107115	Blue
YPW2213	Nonregulatory	Unenriched	chr07	213179	3952169	Blue
YPW2213	Nonregulatory	Unenriched	chr07	6001	3744991	Blue
YPW2213	Nonregulatory	Unenriched	chr09	92361	5484934	Blue
YPW2213	Nonregulatory	Unenriched	chr10	190867	6023328	Blue
YPW2213	Nonregulatory	Unenriched	chr10	36711	5869172	Blue
YPW2213	Nonregulatory	Unenriched	chr10	618868	6451329	Blue
YPW2213	Nonregulatory	Unenriched	chr12	100158	7345186	Blue
YPW2213	Nonregulatory	Unenriched	chr12	757586	8002614	Blue
YPW2213	Nonregulatory	Unenriched	chr12	908680	8153708	Blue
YPW2213	Nonregulatory	Unenriched	chr14	409705	9657341	Blue
YPW2213	Nonregulatory	Unenriched	chr14	744433	9992069	Blue
YPW2213	Nonregulatory	Unenriched	chr14	77852	9325488	Blue
YPW2213	Nonregulatory	Unenriched	chr15	127225	10159194	Blue
YPW2213	Nonregulatory	Unenriched	chr15	143956	10175925	Blue
YPW2213	Nonregulatory	Unenriched	chr15	229704	10261673	Blue
YPW2213	Nonregulatory	Unenriched	chr15	851416	10883385	Blue
YPW2213	Nonregulatory	Unenriched	chr16	303075	11426335	Blue
YPW2213	Nonregulatory	Unenriched	chr16	448517	11571777	Blue
YPW2214	Nonregulatory	Unenriched	chr01	65985	65985	Blue
YPW2214	Nonregulatory	Unenriched	chr02	803228	1033446	Blue
YPW2214	Nonregulatory	Unenriched	chr04	1194181	2554203	Blue
YPW2214	Nonregulatory	Unenriched	chr04	1491882	2851904	Blue
YPW2214	Nonregulatory	Unenriched	chr06	22978	3491807	Blue
YPW2214	Nonregulatory	Unenriched	chr07	475282	4214272	Blue
YPW2214	Nonregulatory	Unenriched	chr08	216123	5046053	Blue
YPW2214	Nonregulatory	Unenriched	chr08	48932	4878862	Blue
YPW2214	Nonregulatory	Unenriched	chr09	231692	5624265	Blue
YPW2214	Nonregulatory	Unenriched	chr10	441081	6273542	Blue
YPW2214	Nonregulatory	Unenriched	chr12	1023067	8268095	Blue
YPW2214	Nonregulatory	Unenriched	chr12	23076	7268104	Blue
YPW2214	Nonregulatory	Unenriched	chr12	418364	7663392	Blue
YPW2214	Nonregulatory	Unenriched	chr13	33335	8356540	Blue
YPW2214	Nonregulatory	Unenriched	chr13	399250	8722455	Blue
YPW2214	Nonregulatory	Unenriched	chr13	505106	8828311	Blue
YPW2214	Nonregulatory	Unenriched	chr14	41533	9289169	Blue
YPW2214	Nonregulatory	Unenriched	chr15	968347	11000316	Blue
YPW2214	Nonregulatory	Unenriched	chr16	241520	11364780	Blue
YPW2214	Nonregulatory	Unenriched	chr16	365040	11488300	Blue
YPW2214	Nonregulatory	Unenriched	chr16	484305	11607565	Blue
YPW2214	Nonregulatory	Unenriched	chr16	763200	11886460	Blue
YPW2077	Nonregulatory	Unenriched	chr04	1305959	2665981	Blue
YPW2077	Nonregulatory	Unenriched	chr04	1477916	2837938	Blue
YPW2077	Nonregulatory	Unenriched	chr04	333669	1693691	Blue
YPW2077	Nonregulatory	Unenriched	chr04	98877	1458899	Blue
YPW2077	Nonregulatory	Unenriched	chr05	178175	3070130	Blue
YPW2077	Nonregulatory	Unenriched	chr05	70769	2962724	Blue
YPW2077	Nonregulatory	Unenriched	chr06	244815	3713644	Blue
YPW2077	Nonregulatory	Unenriched	chr06	35779	3504608	Blue
YPW2077	Nonregulatory	Unenriched	chr07	1021271	4760261	Blue
YPW2077	Nonregulatory	Unenriched	chr07	190901	3929891	Blue
YPW2077	Nonregulatory	Unenriched	chr07	352119	4091109	Blue
YPW2077	Nonregulatory	Unenriched	chr07	828676	4567666	Blue
YPW2077	Nonregulatory	Unenriched	chr08	318523	5148453	Blue
YPW2077	Nonregulatory	Unenriched	chr08	92604	4922534	Blue
YPW2077	Nonregulatory	Unenriched	chr10	286589	6119050	Blue
YPW2077	Nonregulatory	Unenriched	chr11	279262	6857474	Blue
YPW2077	Nonregulatory	Unenriched	chr11	418497	6996709	Blue
YPW2077	Nonregulatory	Unenriched	chr12	339062	7584090	Blue
YPW2077	Nonregulatory	Unenriched	chr12	836910	8081938	Blue
YPW2077	Nonregulatory	Unenriched	chr12	873292	8118320	Blue
YPW2077	Nonregulatory	Unenriched	chr13	356589	8679794	Blue
YPW2077	Nonregulatory	Unenriched	chr13	383478	8706683	Blue
YPW2077	Nonregulatory	Unenriched	chr13	707590	9030795	Blue
YPW2077	Nonregulatory	Unenriched	chr13	85561	8408766	Blue
YPW2077	Nonregulatory	Unenriched	chr14	510014	9757650	Blue
YPW2077	Nonregulatory	Unenriched	chr15	233544	10265513	Blue
YPW2077	Nonregulatory	Unenriched	chr15	932271	10964240	Blue
YPW2077	Nonregulatory	Unenriched	chr16	52434	11175694	Blue
YPW2077	Nonregulatory	Unenriched	chr16	885271	12008531	Blue
YPW2081	Nonregulatory	Unenriched	chr02	227375	457593	Blue
YPW2081	Nonregulatory	Unenriched	chr03	94881	1138283	Blue
YPW2081	Nonregulatory	Unenriched	chr04	1102474	2462496	Blue
YPW2081	Nonregulatory	Unenriched	chr04	1262833	2622855	Blue
YPW2081	Nonregulatory	Unenriched	chr04	1426202	2786224	Blue
YPW2081	Nonregulatory	Unenriched	chr05	81706	2973661	Blue
YPW2081	Nonregulatory	Unenriched	chr07	487856	4226846	Blue
YPW2081	Nonregulatory	Unenriched	chr08	206995	5036925	Blue
YPW2081	Nonregulatory	Unenriched	chr09	163884	5556457	Blue
YPW2081	Nonregulatory	Unenriched	chr09	205351	5597924	Blue
YPW2081	Nonregulatory	Unenriched	chr09	236722	5629295	Blue
YPW2081	Nonregulatory	Unenriched	chr10	30155	5862616	Blue
YPW2081	Nonregulatory	Unenriched	chr10	378151	6210612	Blue
YPW2081	Nonregulatory	Unenriched	chr11	185741	6763953	Blue
YPW2081	Nonregulatory	Unenriched	chr13	233140	8556345	Blue
YPW2081	Nonregulatory	Unenriched	chr13	652636	8975841	Blue
YPW2081	Nonregulatory	Unenriched	chr14	220721	9468357	Blue
YPW2081	Nonregulatory	Unenriched	chr14	503890	9751526	Blue
YPW2081	Nonregulatory	Unenriched	chr14	734531	9982167	Blue
YPW2081	Nonregulatory	Unenriched	chr15	273336	10305305	Blue
YPW2097	Nonregulatory	Unenriched	chr01	49691	49691	Blue
YPW2097	Nonregulatory	Unenriched	chr02	116138	346356	Blue
YPW2097	Nonregulatory	Unenriched	chr02	248587	478805	Blue
YPW2097	Nonregulatory	Unenriched	chr02	482888	713106	Blue
YPW2097	Nonregulatory	Unenriched	chr02	786944	1017162	Blue
YPW2097	Nonregulatory	Unenriched	chr02	82127	312345	Blue
YPW2097	Nonregulatory	Unenriched	chr03	33146	1076548	Blue
YPW2097	Nonregulatory	Unenriched	chr04	1109954	2469976	Blue
YPW2097	Nonregulatory	Unenriched	chr04	1400545	2760567	Blue
YPW2097	Nonregulatory	Unenriched	chr04	258608	1618630	Blue
YPW2097	Nonregulatory	Unenriched	chr04	589651	1949673	Blue
YPW2097	Nonregulatory	Unenriched	chr04	711274	2071296	Blue
YPW2097	Nonregulatory	Unenriched	chr04	817531	2177553	Blue
YPW2097	Nonregulatory	Unenriched	chr04	95455	1455477	Blue
YPW2097	Nonregulatory	Unenriched	chr07	308886	4047876	Blue
YPW2097	Nonregulatory	Unenriched	chr07	581352	4320342	Blue
YPW2097	Nonregulatory	Unenriched	chr07	684905	4423895	Blue
YPW2097	Nonregulatory	Unenriched	chr11	424164	7002376	Blue
YPW2097	Nonregulatory	Unenriched	chr11	511183	7089395	Blue
YPW2097	Nonregulatory	Unenriched	chr11	524736	7102948	Blue
YPW2097	Nonregulatory	Unenriched	chr11	543540	7121752	Blue
YPW2097	Nonregulatory	Unenriched	chr11	584862	7163074	Blue
YPW2097	Nonregulatory	Unenriched	chr12	406204	7651232	Blue
YPW2097	Nonregulatory	Unenriched	chr12	566676	7811704	Blue
YPW2097	Nonregulatory	Unenriched	chr16	319662	11442922	Blue
YPW2097	Nonregulatory	Unenriched	chr16	546083	11669343	Blue
YPW2097	Nonregulatory	Unenriched	chr16	564148	11687408	Blue
YPW2097	Nonregulatory	Unenriched	chr16	868900	11992160	Blue
YPW2100	Nonregulatory	Unenriched	chr02	486827	717045	Blue
YPW2100	Nonregulatory	Unenriched	chr02	571908	802126	Blue
YPW2100	Nonregulatory	Unenriched	chr03	213674	1257076	Blue
YPW2100	Nonregulatory	Unenriched	chr04	407902	1767924	Blue
YPW2100	Nonregulatory	Unenriched	chr04	565692	1925714	Blue
YPW2100	Nonregulatory	Unenriched	chr04	568517	1928539	Blue
YPW2100	Nonregulatory	Unenriched	chr04	910738	2270760	Blue
YPW2100	Nonregulatory	Unenriched	chr05	8473	2900428	Blue
YPW2100	Nonregulatory	Unenriched	chr06	144719	3613548	Blue
YPW2100	Nonregulatory	Unenriched	chr06	74142	3542971	Blue
YPW2100	Nonregulatory	Unenriched	chr08	507535	5337465	Blue
YPW2100	Nonregulatory	Unenriched	chr09	45829	5438402	Blue
YPW2100	Nonregulatory	Unenriched	chr10	48316	5880777	Blue
YPW2100	Nonregulatory	Unenriched	chr10	491911	6324372	Blue
YPW2100	Nonregulatory	Unenriched	chr10	597012	6429473	Blue
YPW2100	Nonregulatory	Unenriched	chr10	610146	6442607	Blue
YPW2100	Nonregulatory	Unenriched	chr12	264355	7509383	Blue
YPW2100	Nonregulatory	Unenriched	chr13	685058	9008263	Blue
YPW2100	Nonregulatory	Unenriched	chr14	164958	9412594	Blue
YPW2100	Nonregulatory	Unenriched	chr14	200746	9448382	Blue
YPW2100	Nonregulatory	Unenriched	chr14	29175	9276811	Blue
YPW2100	Nonregulatory	Unenriched	chr14	332680	9580316	Blue
YPW2100	Nonregulatory	Unenriched	chr14	593932	9841568	Blue
YPW2100	Nonregulatory	Unenriched	chr15	672693	10704662	Blue
YPW2100	Nonregulatory	Unenriched	chr15	84	10032053	Blue
YPW2100	Nonregulatory	Unenriched	chr16	101266	11224526	Blue
YPW2100	Nonregulatory	Unenriched	chr16	274389	11397649	Blue
YPW2100	Nonregulatory	Unenriched	chr16	620783	11744043	Blue
YPW2100	Nonregulatory	Unenriched	chr16	636336	11759596	Blue
YPW2100	Nonregulatory	Unenriched	chr16	645771	11769031	Blue
YPW2100	Nonregulatory	Unenriched	chr16	652334	11775594	Blue
YPW2100	Nonregulatory	Unenriched	chr16	876686	11999946	Blue
YPW2103	Nonregulatory	Unenriched	chr02	474775	704993	Blue
YPW2103	Nonregulatory	Unenriched	chr02	510836	741054	Blue
YPW2103	Nonregulatory	Unenriched	chr02	797964	1028182	Blue
YPW2103	Nonregulatory	Unenriched	chr03	106617	1150019	Blue
YPW2103	Nonregulatory	Unenriched	chr04	1393724	2753746	Blue
YPW2103	Nonregulatory	Unenriched	chr04	161270	1521292	Blue
YPW2103	Nonregulatory	Unenriched	chr04	592517	1952539	Blue
YPW2103	Nonregulatory	Unenriched	chr06	38962	3507791	Blue
YPW2103	Nonregulatory	Unenriched	chr07	110098	3849088	Blue
YPW2103	Nonregulatory	Unenriched	chr07	184448	3923438	Blue
YPW2103	Nonregulatory	Unenriched	chr08	216123	5046053	Blue
YPW2103	Nonregulatory	Unenriched	chr08	501293	5331223	Blue
YPW2103	Nonregulatory	Unenriched	chr11	75596	6653808	Blue
YPW2103	Nonregulatory	Unenriched	chr12	754650	7999678	Blue
YPW2103	Nonregulatory	Unenriched	chr13	343559	8666764	Blue
YPW2103	Nonregulatory	Unenriched	chr15	33233	10065202	Blue
YPW2103	Nonregulatory	Unenriched	chr16	233842	11357102	Blue
YPW2106	Nonregulatory	Unenriched	chr04	1058896	2418918	Blue
YPW2106	Nonregulatory	Unenriched	chr04	1226795	2586817	Blue
YPW2106	Nonregulatory	Unenriched	chr04	426699	1786721	Blue
YPW2106	Nonregulatory	Unenriched	chr04	433514	1793536	Blue
YPW2106	Nonregulatory	Unenriched	chr05	512303	3404258	Blue
YPW2106	Nonregulatory	Unenriched	chr08	178835	5008765	Blue
YPW2106	Nonregulatory	Unenriched	chr08	202767	5032697	Blue
YPW2106	Nonregulatory	Unenriched	chr10	26786	5859247	Blue
YPW2106	Nonregulatory	Unenriched	chr10	604966	6437427	Blue
YPW2106	Nonregulatory	Unenriched	chr11	637538	7215750	Blue
YPW2106	Nonregulatory	Unenriched	chr12	212182	7457210	Blue
YPW2106	Nonregulatory	Unenriched	chr12	648146	7893174	Blue
YPW2106	Nonregulatory	Unenriched	chr13	475472	8798677	Blue
YPW2106	Nonregulatory	Unenriched	chr15	320536	10352505	Blue
YPW2106	Nonregulatory	Unenriched	chr16	116406	11239666	Blue
YPW2106	Nonregulatory	Unenriched	chr16	26516	11149776	Blue
YPW2109	Nonregulatory	Unenriched	chr02	782250	1012468	Blue
YPW2109	Nonregulatory	Unenriched	chr03	117709	1161111	Blue
YPW2109	Nonregulatory	Unenriched	chr04	403663	1763685	Blue
YPW2109	Nonregulatory	Unenriched	chr04	414635	1774657	Blue
YPW2109	Nonregulatory	Unenriched	chr04	481228	1841250	Blue
YPW2109	Nonregulatory	Unenriched	chr04	658213	2018235	Blue
YPW2109	Nonregulatory	Unenriched	chr06	105586	3574415	Blue
YPW2109	Nonregulatory	Unenriched	chr06	182616	3651445	Blue
YPW2109	Nonregulatory	Unenriched	chr06	201653	3670482	Blue
YPW2109	Nonregulatory	Unenriched	chr10	582963	6415424	Blue
YPW2109	Nonregulatory	Unenriched	chr11	654127	7232339	Blue
YPW2109	Nonregulatory	Unenriched	chr12	582819	7827847	Blue
YPW2109	Nonregulatory	Unenriched	chr14	423015	9670651	Blue
YPW2109	Nonregulatory	Unenriched	chr15	554246	10586215	Blue
YPW2109	Nonregulatory	Unenriched	chr15	630385	10662354	Blue
YPW2109	Nonregulatory	Unenriched	chr15	789630	10821599	Blue
YPW2109	Nonregulatory	Unenriched	chr16	192102	11315362	Blue
YPW2109	Nonregulatory	Unenriched	chr16	26181	11149441	Blue
YPW2109	Nonregulatory	Unenriched	chr16	349482	11472742	Blue
YPW2109	Nonregulatory	Unenriched	chr16	895891	12019151	Blue
YPW2223	Nonregulatory	Unenriched	chr02	69593	NA	Blue
YPW2223	Nonregulatory	Unenriched	chr07	1006274	NA	Blue
YPW2223	Nonregulatory	Unenriched	chr15	409578	NA	Blue
YPW2224	Nonregulatory	Unenriched	chr02	16004	246222	Blue
YPW2224	Nonregulatory	Unenriched	chr02	213627	443845	Blue
YPW2224	Nonregulatory	Unenriched	chr03	44016	1087418	Blue
YPW2224	Nonregulatory	Unenriched	chr03	99609	1143011	Blue
YPW2224	Nonregulatory	Unenriched	chr04	24974	1384996	Blue
YPW2224	Nonregulatory	Unenriched	chr04	782689	2142711	Blue
YPW2224	Nonregulatory	Unenriched	chr04	973501	2333523	Blue
YPW2224	Nonregulatory	Unenriched	chr07	1032076	4771066	Blue
YPW2224	Nonregulatory	Unenriched	chr07	308788	4047778	Blue
YPW2224	Nonregulatory	Unenriched	chr07	918147	4657137	Blue
YPW2224	Nonregulatory	Unenriched	chr09	378600	5771173	Blue
YPW2224	Nonregulatory	Unenriched	chr10	256873	6089334	Blue
YPW2224	Nonregulatory	Unenriched	chr10	614919	6447380	Blue
YPW2224	Nonregulatory	Unenriched	chr11	319326	6897538	Blue
YPW2224	Nonregulatory	Unenriched	chr11	633252	7211464	Blue
YPW2224	Nonregulatory	Unenriched	chr12	289960	7534988	Blue
YPW2224	Nonregulatory	Unenriched	chr13	495958	8819163	Blue
YPW2224	Nonregulatory	Unenriched	chr14	264191	9511827	Blue
YPW2224	Nonregulatory	Unenriched	chr15	472955	10504924	Blue
YPW2224	Nonregulatory	Unenriched	chr15	928726	10960695	Blue
YPW2224	Nonregulatory	Unenriched	chr16	164779	11288039	Blue
YPW2224	Nonregulatory	Unenriched	chr16	31245	11154505	Blue
YPW2224	Nonregulatory	Unenriched	chr16	456671	11579931	Blue
YPW2130	Nonregulatory	Unenriched	chr02	11159	241377	Blue
YPW2130	Nonregulatory	Unenriched	chr02	140048	370266	Blue
YPW2130	Nonregulatory	Unenriched	chr02	20985	251203	Blue
YPW2130	Nonregulatory	Unenriched	chr02	548530	778748	Blue
YPW2130	Nonregulatory	Unenriched	chr02	582284	812502	Blue
YPW2130	Nonregulatory	Unenriched	chr02	637245	867463	Blue
YPW2130	Nonregulatory	Unenriched	chr03	228082	1271484	Blue
YPW2130	Nonregulatory	Unenriched	chr03	251252	1294654	Blue
YPW2130	Nonregulatory	Unenriched	chr03	253408	1296810	Blue
YPW2130	Nonregulatory	Unenriched	chr04	1368461	2728483	Blue
YPW2130	Nonregulatory	Unenriched	chr04	1483167	2843189	Blue
YPW2130	Nonregulatory	Unenriched	chr04	654679	2014701	Blue
YPW2130	Nonregulatory	Unenriched	chr06	101910	3570739	Blue
YPW2130	Nonregulatory	Unenriched	chr07	382184	4121174	Blue
YPW2130	Nonregulatory	Unenriched	chr07	391343	4130333	Blue
YPW2130	Nonregulatory	Unenriched	chr07	758789	4497779	Blue
YPW2130	Nonregulatory	Unenriched	chr07	766179	4505169	Blue
YPW2130	Nonregulatory	Unenriched	chr08	424754	5254684	Blue
YPW2130	Nonregulatory	Unenriched	chr10	260416	6092877	Blue
YPW2130	Nonregulatory	Unenriched	chr10	437330	6269791	Blue
YPW2130	Nonregulatory	Unenriched	chr10	526031	6358492	Blue
YPW2130	Nonregulatory	Unenriched	chr10	544659	6377120	Blue
YPW2130	Nonregulatory	Unenriched	chr11	404971	6983183	Blue
YPW2130	Nonregulatory	Unenriched	chr12	146150	7391178	Blue
YPW2130	Nonregulatory	Unenriched	chr12	274147	7519175	Blue
YPW2130	Nonregulatory	Unenriched	chr13	488840	8812045	Blue
YPW2130	Nonregulatory	Unenriched	chr13	752322	9075527	Blue
YPW2130	Nonregulatory	Unenriched	chr14	606507	9854143	Blue
YPW2130	Nonregulatory	Unenriched	chr15	820328	10852297	Blue
YPW2130	Nonregulatory	Unenriched	chr15	889226	10921195	Blue
YPW2130	Nonregulatory	Unenriched	chr15	953241	10985210	Blue
YPW2226	Nonregulatory	Unenriched	chr02	503310	733528	Blue
YPW2226	Nonregulatory	Unenriched	chr04	1077003	2437025	Blue
YPW2226	Nonregulatory	Unenriched	chr04	175407	1535429	Blue
YPW2226	Nonregulatory	Unenriched	chr04	726076	2086098	Blue
YPW2226	Nonregulatory	Unenriched	chr06	95417	3564246	Blue
YPW2226	Nonregulatory	Unenriched	chr07	167891	3906881	Blue
YPW2226	Nonregulatory	Unenriched	chr09	96811	5489384	Blue
YPW2226	Nonregulatory	Unenriched	chr10	498278	6330739	Blue
YPW2226	Nonregulatory	Unenriched	chr11	520924	7099136	Blue
YPW2226	Nonregulatory	Unenriched	chr12	902869	8147897	Blue
YPW2226	Nonregulatory	Unenriched	chr12	967914	8212942	Blue
YPW2226	Nonregulatory	Unenriched	chr13	770048	9093253	Blue
YPW2226	Nonregulatory	Unenriched	chr13	852447	9175652	Blue
YPW2226	Nonregulatory	Unenriched	chr14	198204	9445840	Blue
YPW2226	Nonregulatory	Unenriched	chr15	219389	10251358	Blue
YPW2139	Nonregulatory	Unenriched	chr01	33328	33328	Blue
YPW2139	Nonregulatory	Unenriched	chr02	585431	815649	Blue
YPW2139	Nonregulatory	Unenriched	chr03	131024	1174426	Blue
YPW2139	Nonregulatory	Unenriched	chr03	314524	1357926	Blue
YPW2139	Nonregulatory	Unenriched	chr04	1077725	2437747	Blue
YPW2139	Nonregulatory	Unenriched	chr04	1110658	2470680	Blue
YPW2139	Nonregulatory	Unenriched	chr04	1502154	2862176	Blue
YPW2139	Nonregulatory	Unenriched	chr04	177318	1537340	Blue
YPW2139	Nonregulatory	Unenriched	chr04	290862	1650884	Blue
YPW2139	Nonregulatory	Unenriched	chr04	714321	2074343	Blue
YPW2139	Nonregulatory	Unenriched	chr05	419192	3311147	Blue
YPW2139	Nonregulatory	Unenriched	chr05	87952	2979907	Blue
YPW2139	Nonregulatory	Unenriched	chr06	108521	3577350	Blue
YPW2139	Nonregulatory	Unenriched	chr08	506998	5336928	Blue
YPW2139	Nonregulatory	Unenriched	chr09	339224	5731797	Blue
YPW2139	Nonregulatory	Unenriched	chr10	679624	6512085	Blue
YPW2139	Nonregulatory	Unenriched	chr12	786531	8031559	Blue
YPW2139	Nonregulatory	Unenriched	chr13	15072	8338277	Blue
YPW2139	Nonregulatory	Unenriched	chr13	287614	8610819	Blue
YPW2139	Nonregulatory	Unenriched	chr13	427437	8750642	Blue
YPW2139	Nonregulatory	Unenriched	chr13	469466	8792671	Blue
YPW2139	Nonregulatory	Unenriched	chr13	696328	9019533	Blue
YPW2139	Nonregulatory	Unenriched	chr13	701912	9025117	Blue
YPW2139	Nonregulatory	Unenriched	chr13	738258	9061463	Blue
YPW2139	Nonregulatory	Unenriched	chr13	92721	8415926	Blue
YPW2139	Nonregulatory	Unenriched	chr14	367047	9614683	Blue
YPW2139	Nonregulatory	Unenriched	chr14	518201	9765837	Blue
YPW2139	Nonregulatory	Unenriched	chr15	1071204	11103173	Blue
YPW2139	Nonregulatory	Unenriched	chr15	128751	10160720	Blue
YPW2139	Nonregulatory	Unenriched	chr15	228455	10260424	Blue
YPW2139	Nonregulatory	Unenriched	chr15	261990	10293959	Blue
YPW2139	Nonregulatory	Unenriched	chr15	380837	10412806	Blue
YPW2139	Nonregulatory	Unenriched	chr15	380944	10412913	Blue
YPW2139	Nonregulatory	Unenriched	chr15	449901	10481870	Blue
YPW2139	Nonregulatory	Unenriched	chr15	520849	10552818	Blue
YPW2139	Nonregulatory	Unenriched	chr15	743908	10775877	Blue
YPW2139	Nonregulatory	Unenriched	chr15	863385	10895354	Blue
YPW2139	Nonregulatory	Unenriched	chr16	446064	11569324	Blue
YPW2140	Nonregulatory	Unenriched	chr01	131804	131804	Blue
YPW2140	Nonregulatory	Unenriched	chr02	228262	458480	Blue
YPW2140	Nonregulatory	Unenriched	chr04	1115052	2475074	Blue
YPW2140	Nonregulatory	Unenriched	chr04	1375755	2735777	Blue
YPW2140	Nonregulatory	Unenriched	chr04	212064	1572086	Blue
YPW2140	Nonregulatory	Unenriched	chr04	429671	1789693	Blue
YPW2140	Nonregulatory	Unenriched	chr04	573805	1933827	Blue
YPW2140	Nonregulatory	Unenriched	chr04	686266	2046288	Blue
YPW2140	Nonregulatory	Unenriched	chr04	733650	2093672	Blue
YPW2140	Nonregulatory	Unenriched	chr05	278689	3170644	Blue
YPW2140	Nonregulatory	Unenriched	chr05	395746	3287701	Blue
YPW2140	Nonregulatory	Unenriched	chr06	92153	3560982	Blue
YPW2140	Nonregulatory	Unenriched	chr07	130420	3869410	Blue
YPW2140	Nonregulatory	Unenriched	chr07	331666	4070656	Blue
YPW2140	Nonregulatory	Unenriched	chr08	116137	4946067	Blue
YPW2140	Nonregulatory	Unenriched	chr08	216123	5046053	Blue
YPW2140	Nonregulatory	Unenriched	chr08	23700	4853630	Blue
YPW2140	Nonregulatory	Unenriched	chr10	316152	6148613	Blue
YPW2140	Nonregulatory	Unenriched	chr10	358517	6190978	Blue
YPW2140	Nonregulatory	Unenriched	chr10	359343	6191804	Blue
YPW2140	Nonregulatory	Unenriched	chr10	628512	6460973	Blue
YPW2140	Nonregulatory	Unenriched	chr11	191463	6769675	Blue
YPW2140	Nonregulatory	Unenriched	chr11	586827	7165039	Blue
YPW2140	Nonregulatory	Unenriched	chr12	1037080	8282108	Blue
YPW2140	Nonregulatory	Unenriched	chr12	318615	7563643	Blue
YPW2140	Nonregulatory	Unenriched	chr12	916467	8161495	Blue
YPW2140	Nonregulatory	Unenriched	chr12	938277	8183305	Blue
YPW2140	Nonregulatory	Unenriched	chr12	994623	8239651	Blue
YPW2140	Nonregulatory	Unenriched	chr13	140416	8463621	Blue
YPW2140	Nonregulatory	Unenriched	chr13	761498	9084703	Blue
YPW2140	Nonregulatory	Unenriched	chr13	915881	9239086	Blue
YPW2140	Nonregulatory	Unenriched	chr14	590887	9838523	Blue
YPW2140	Nonregulatory	Unenriched	chr14	631017	9878653	Blue
YPW2140	Nonregulatory	Unenriched	chr14	780596	10028232	Blue
YPW2140	Nonregulatory	Unenriched	chr15	19668	10051637	Blue
YPW2140	Nonregulatory	Unenriched	chr15	413965	10445934	Blue
YPW2140	Nonregulatory	Unenriched	chr15	831394	10863363	Blue
YPW2140	Nonregulatory	Unenriched	chr16	629078	11752338	Blue
YPW2140	Nonregulatory	Unenriched	chr16	723326	11846586	Blue
YPW2140	Nonregulatory	Unenriched	chr16	914123	12037383	Blue
YPW2142	Nonregulatory	Unenriched	chr02	148405	378623	Blue
YPW2142	Nonregulatory	Unenriched	chr02	605531	835749	Blue
YPW2142	Nonregulatory	Unenriched	chr02	623062	853280	Blue
YPW2142	Nonregulatory	Unenriched	chr02	739305	969523	Blue
YPW2142	Nonregulatory	Unenriched	chr04	1064965	2424987	Blue
YPW2142	Nonregulatory	Unenriched	chr04	1484697	2844719	Blue
YPW2142	Nonregulatory	Unenriched	chr04	605590	1965612	Blue
YPW2142	Nonregulatory	Unenriched	chr04	752419	2112441	Blue
YPW2142	Nonregulatory	Unenriched	chr04	959829	2319851	Blue
YPW2142	Nonregulatory	Unenriched	chr05	217604	3109559	Blue
YPW2142	Nonregulatory	Unenriched	chr05	345948	3237903	Blue
YPW2142	Nonregulatory	Unenriched	chr05	434853	3326808	Blue
YPW2142	Nonregulatory	Unenriched	chr05	72708	2964663	Blue
YPW2142	Nonregulatory	Unenriched	chr07	76567	3815557	Blue
YPW2142	Nonregulatory	Unenriched	chr07	811232	4550222	Blue
YPW2142	Nonregulatory	Unenriched	chr07	906308	4645298	Blue
YPW2142	Nonregulatory	Unenriched	chr08	212302	5042232	Blue
YPW2142	Nonregulatory	Unenriched	chr09	162057	5554630	Blue
YPW2142	Nonregulatory	Unenriched	chr09	419707	5812280	Blue
YPW2142	Nonregulatory	Unenriched	chr10	243139	6075600	Blue
YPW2142	Nonregulatory	Unenriched	chr10	293554	6126015	Blue
YPW2142	Nonregulatory	Unenriched	chr10	296825	6129286	Blue
YPW2142	Nonregulatory	Unenriched	chr11	108040	6686252	Blue
YPW2142	Nonregulatory	Unenriched	chr11	319634	6897846	Blue
YPW2142	Nonregulatory	Unenriched	chr11	423572	7001784	Blue
YPW2142	Nonregulatory	Unenriched	chr12	134500	7379528	Blue
YPW2142	Nonregulatory	Unenriched	chr12	16063	7261091	Blue
YPW2142	Nonregulatory	Unenriched	chr12	347985	7593013	Blue
YPW2142	Nonregulatory	Unenriched	chr13	180541	8503746	Blue
YPW2142	Nonregulatory	Unenriched	chr14	203487	9451123	Blue
YPW2142	Nonregulatory	Unenriched	chr14	249251	9496887	Blue
YPW2142	Nonregulatory	Unenriched	chr14	284491	9532127	Blue
YPW2142	Nonregulatory	Unenriched	chr14	471634	9719270	Blue
YPW2142	Nonregulatory	Unenriched	chr14	752442	10000078	Blue
YPW2142	Nonregulatory	Unenriched	chr15	101513	10133482	Blue
YPW2142	Nonregulatory	Unenriched	chr15	310603	10342572	Blue
YPW2142	Nonregulatory	Unenriched	chr15	455079	10487048	Blue
YPW2142	Nonregulatory	Unenriched	chr15	634367	10666336	Blue
YPW2142	Nonregulatory	Unenriched	chr15	856202	10888171	Blue
YPW2142	Nonregulatory	Unenriched	chr16	21949	11145209	Blue
YPW2142	Nonregulatory	Unenriched	chr16	232586	11355846	Blue
YPW2142	Nonregulatory	Unenriched	chr16	253018	11376278	Blue
YPW2142	Nonregulatory	Unenriched	chr16	306488	11429748	Blue
YPW2142	Nonregulatory	Unenriched	chr16	311865	11435125	Blue
YPW2142	Nonregulatory	Unenriched	chr16	358573	11481833	Blue
YPW2142	Nonregulatory	Unenriched	chr16	453559	11576819	Blue
YPW2142	Nonregulatory	Unenriched	chr16	889803	12013063	Blue
YPW2142	Nonregulatory	Unenriched	chr16	933151	12056411	Blue
YPW2154	Nonregulatory	Unenriched	chr01	91380	91380	Blue
YPW2154	Nonregulatory	Unenriched	chr04	1038832	2398854	Blue
YPW2154	Nonregulatory	Unenriched	chr04	1221201	2581223	Blue
YPW2154	Nonregulatory	Unenriched	chr05	242539	3134494	Blue
YPW2154	Nonregulatory	Unenriched	chr07	637530	4376520	Blue
YPW2154	Nonregulatory	Unenriched	chr07	740424	4479414	Blue
YPW2154	Nonregulatory	Unenriched	chr08	523823	5353753	Blue
YPW2154	Nonregulatory	Unenriched	chr08	68349	4898279	Blue
YPW2154	Nonregulatory	Unenriched	chr09	380998	5773571	Blue
YPW2154	Nonregulatory	Unenriched	chr10	137100	5969561	Blue
YPW2154	Nonregulatory	Unenriched	chr11	344174	6922386	Blue
YPW2154	Nonregulatory	Unenriched	chr11	590065	7168277	Blue
YPW2154	Nonregulatory	Unenriched	chr12	517790	7762818	Blue
YPW2154	Nonregulatory	Unenriched	chr12	533497	7778525	Blue
YPW2154	Nonregulatory	Unenriched	chr12	571739	7816767	Blue
YPW2154	Nonregulatory	Unenriched	chr12	613739	7858767	Blue
YPW2154	Nonregulatory	Unenriched	chr12	780323	8025351	Blue
YPW2154	Nonregulatory	Unenriched	chr12	825346	8070374	Blue
YPW2154	Nonregulatory	Unenriched	chr15	1043892	11075861	Blue
YPW2154	Nonregulatory	Unenriched	chr15	957045	10989014	Blue
YPW2155	Nonregulatory	Unenriched	chr02	105693	335911	Blue
YPW2155	Nonregulatory	Unenriched	chr02	694011	924229	Blue
YPW2155	Nonregulatory	Unenriched	chr04	240949	1600971	Blue
YPW2155	Nonregulatory	Unenriched	chr04	910831	2270853	Blue
YPW2155	Nonregulatory	Unenriched	chr05	420532	3312487	Blue
YPW2155	Nonregulatory	Unenriched	chr05	98798	2990753	Blue
YPW2155	Nonregulatory	Unenriched	chr06	137747	3606576	Blue
YPW2155	Nonregulatory	Unenriched	chr06	260231	3729060	Blue
YPW2155	Nonregulatory	Unenriched	chr06	56715	3525544	Blue
YPW2155	Nonregulatory	Unenriched	chr07	119689	3858679	Blue
YPW2155	Nonregulatory	Unenriched	chr07	129806	3868796	Blue
YPW2155	Nonregulatory	Unenriched	chr07	504734	4243724	Blue
YPW2155	Nonregulatory	Unenriched	chr07	645359	4384349	Blue
YPW2155	Nonregulatory	Unenriched	chr07	945206	4684196	Blue
YPW2155	Nonregulatory	Unenriched	chr07	970189	4709179	Blue
YPW2155	Nonregulatory	Unenriched	chr08	129994	4959924	Blue
YPW2155	Nonregulatory	Unenriched	chr08	195846	5025776	Blue
YPW2155	Nonregulatory	Unenriched	chr09	224208	5616781	Blue
YPW2155	Nonregulatory	Unenriched	chr09	345836	5738409	Blue
YPW2155	Nonregulatory	Unenriched	chr10	334183	6166644	Blue
YPW2155	Nonregulatory	Unenriched	chr10	549500	6381961	Blue
YPW2155	Nonregulatory	Unenriched	chr10	662070	6494531	Blue
YPW2155	Nonregulatory	Unenriched	chr11	540451	7118663	Blue
YPW2155	Nonregulatory	Unenriched	chr11	598440	7176652	Blue
YPW2155	Nonregulatory	Unenriched	chr12	149528	7394556	Blue
YPW2155	Nonregulatory	Unenriched	chr12	90598	7335626	Blue
YPW2155	Nonregulatory	Unenriched	chr12	923271	8168299	Blue
YPW2155	Nonregulatory	Unenriched	chr13	167890	8491095	Blue
YPW2155	Nonregulatory	Unenriched	chr14	342450	9590086	Blue
YPW2155	Nonregulatory	Unenriched	chr15	1057566	11089535	Blue
YPW2155	Nonregulatory	Unenriched	chr15	810415	10842384	Blue
YPW2155	Nonregulatory	Unenriched	chr15	932504	10964473	Blue
YPW2155	Nonregulatory	Unenriched	chr16	227760	11351020	Blue
YPW2155	Nonregulatory	Unenriched	chr16	433829	11557089	Blue
YPW2157	Nonregulatory	Unenriched	chr02	381128	611346	Blue
YPW2157	Nonregulatory	Unenriched	chr02	437125	667343	Blue
YPW2157	Nonregulatory	Unenriched	chr02	678351	908569	Blue
YPW2157	Nonregulatory	Unenriched	chr03	163162	1206564	Blue
YPW2157	Nonregulatory	Unenriched	chr04	1112368	2472390	Blue
YPW2157	Nonregulatory	Unenriched	chr04	120034	1480056	Blue
YPW2157	Nonregulatory	Unenriched	chr04	1448047	2808069	Blue
YPW2157	Nonregulatory	Unenriched	chr04	364319	1724341	Blue
YPW2157	Nonregulatory	Unenriched	chr04	458372	1818394	Blue
YPW2157	Nonregulatory	Unenriched	chr05	521850	3413805	Blue
YPW2157	Nonregulatory	Unenriched	chr05	67000	2958955	Blue
YPW2157	Nonregulatory	Unenriched	chr07	442280	4181270	Blue
YPW2157	Nonregulatory	Unenriched	chr07	874535	4613525	Blue
YPW2157	Nonregulatory	Unenriched	chr08	403393	5233323	Blue
YPW2157	Nonregulatory	Unenriched	chr09	74099	5466672	Blue
YPW2157	Nonregulatory	Unenriched	chr09	97791	5490364	Blue
YPW2157	Nonregulatory	Unenriched	chr10	299495	6131956	Blue
YPW2157	Nonregulatory	Unenriched	chr10	563049	6395510	Blue
YPW2157	Nonregulatory	Unenriched	chr11	216382	6794594	Blue
YPW2157	Nonregulatory	Unenriched	chr11	453238	7031450	Blue
YPW2157	Nonregulatory	Unenriched	chr11	604900	7183112	Blue
YPW2157	Nonregulatory	Unenriched	chr12	561043	7806071	Blue
YPW2157	Nonregulatory	Unenriched	chr13	551353	8874558	Blue
YPW2157	Nonregulatory	Unenriched	chr13	859863	9183068	Blue
YPW2157	Nonregulatory	Unenriched	chr15	236792	10268761	Blue
YPW2157	Nonregulatory	Unenriched	chr15	327480	10359449	Blue
YPW2157	Nonregulatory	Unenriched	chr15	445408	10477377	Blue
YPW2157	Nonregulatory	Unenriched	chr15	508276	10540245	Blue
YPW2157	Nonregulatory	Unenriched	chr15	67035	10099004	Blue
YPW2157	Nonregulatory	Unenriched	chr16	149231	11272491	Blue
YPW2157	Nonregulatory	Unenriched	chr16	285990	11409250	Blue
YPW2158	Nonregulatory	Unenriched	chr02	227330	457548	Blue
YPW2158	Nonregulatory	Unenriched	chr02	70894	301112	Blue
YPW2158	Nonregulatory	Unenriched	chr03	54161	1097563	Blue
YPW2158	Nonregulatory	Unenriched	chr04	1051121	2411143	Blue
YPW2158	Nonregulatory	Unenriched	chr04	1184289	2544311	Blue
YPW2158	Nonregulatory	Unenriched	chr04	584563	1944585	Blue
YPW2158	Nonregulatory	Unenriched	chr04	817531	2177553	Blue
YPW2158	Nonregulatory	Unenriched	chr04	95332	1455354	Blue
YPW2158	Nonregulatory	Unenriched	chr05	113149	3005104	Blue
YPW2158	Nonregulatory	Unenriched	chr07	115569	3854559	Blue
YPW2158	Nonregulatory	Unenriched	chr07	245686	3984676	Blue
YPW2158	Nonregulatory	Unenriched	chr07	327170	4066160	Blue
YPW2158	Nonregulatory	Unenriched	chr08	49379	4879309	Blue
YPW2158	Nonregulatory	Unenriched	chr09	320785	5713358	Blue
YPW2158	Nonregulatory	Unenriched	chr10	150521	5982982	Blue
YPW2158	Nonregulatory	Unenriched	chr11	299600	6877812	Blue
YPW2158	Nonregulatory	Unenriched	chr11	509315	7087527	Blue
YPW2158	Nonregulatory	Unenriched	chr11	606577	7184789	Blue
YPW2158	Nonregulatory	Unenriched	chr12	1021240	8266268	Blue
YPW2158	Nonregulatory	Unenriched	chr12	1047009	8292037	Blue
YPW2158	Nonregulatory	Unenriched	chr12	291006	7536034	Blue
YPW2158	Nonregulatory	Unenriched	chr12	757586	8002614	Blue
YPW2158	Nonregulatory	Unenriched	chr13	391883	8715088	Blue
YPW2158	Nonregulatory	Unenriched	chr13	890182	9213387	Blue
YPW2158	Nonregulatory	Unenriched	chr15	114309	10146278	Blue
YPW2158	Nonregulatory	Unenriched	chr15	414538	10446507	Blue
YPW2158	Nonregulatory	Unenriched	chr16	520656	11643916	Blue
YPW2158	Nonregulatory	Unenriched	chr16	531460	11654720	Blue
YPW2158	Nonregulatory	Unenriched	chr16	574921	11698181	Blue
YPW2158	Nonregulatory	Unenriched	chr16	670792	11794052	Blue
YPW2165	Nonregulatory	Unenriched	chr01	93184	93184	Blue
YPW2165	Nonregulatory	Unenriched	chr02	96227	326445	Blue
YPW2165	Nonregulatory	Unenriched	chr04	1493795	2853817	Blue
YPW2165	Nonregulatory	Unenriched	chr04	385240	1745262	Blue
YPW2165	Nonregulatory	Unenriched	chr04	388640	1748662	Blue
YPW2165	Nonregulatory	Unenriched	chr04	655470	2015492	Blue
YPW2165	Nonregulatory	Unenriched	chr04	693006	2053028	Blue
YPW2165	Nonregulatory	Unenriched	chr04	696643	2056665	Blue
YPW2165	Nonregulatory	Unenriched	chr07	131374	3870364	Blue
YPW2165	Nonregulatory	Unenriched	chr07	433286	4172276	Blue
YPW2165	Nonregulatory	Unenriched	chr07	602576	4341566	Blue
YPW2165	Nonregulatory	Unenriched	chr07	706316	4445306	Blue
YPW2165	Nonregulatory	Unenriched	chr07	716805	4455795	Blue
YPW2165	Nonregulatory	Unenriched	chr07	784970	4523960	Blue
YPW2165	Nonregulatory	Unenriched	chr07	916078	4655068	Blue
YPW2165	Nonregulatory	Unenriched	chr08	216123	5046053	Blue
YPW2165	Nonregulatory	Unenriched	chr08	316211	5146141	Blue
YPW2165	Nonregulatory	Unenriched	chr08	327079	5157009	Blue
YPW2165	Nonregulatory	Unenriched	chr08	466178	5296108	Blue
YPW2165	Nonregulatory	Unenriched	chr10	43328	5875789	Blue
YPW2165	Nonregulatory	Unenriched	chr13	342774	8665979	Blue
YPW2165	Nonregulatory	Unenriched	chr13	420773	8743978	Blue
YPW2165	Nonregulatory	Unenriched	chr13	58201	8381406	Blue
YPW2165	Nonregulatory	Unenriched	chr13	78165	8401370	Blue
YPW2165	Nonregulatory	Unenriched	chr13	885854	9209059	Blue
YPW2165	Nonregulatory	Unenriched	chr14	591230	9838866	Blue
YPW2165	Nonregulatory	Unenriched	chr15	243994	10275963	Blue
YPW2165	Nonregulatory	Unenriched	chr15	452551	10484520	Blue
YPW2165	Nonregulatory	Unenriched	chr15	512725	10544694	Blue
YPW2165	Nonregulatory	Unenriched	chr16	269153	11392413	Blue
YPW2165	Nonregulatory	Unenriched	chr16	280397	11403657	Blue
YPW2175	Nonregulatory	Unenriched	chr01	82395	82395	Blue
YPW2175	Nonregulatory	Unenriched	chr02	447787	678005	Blue
YPW2175	Nonregulatory	Unenriched	chr02	517917	748135	Blue
YPW2175	Nonregulatory	Unenriched	chr02	578201	808419	Blue
YPW2175	Nonregulatory	Unenriched	chr02	745980	976198	Blue
YPW2175	Nonregulatory	Unenriched	chr02	784883	1015101	Blue
YPW2175	Nonregulatory	Unenriched	chr04	1333985	2694007	Blue
YPW2175	Nonregulatory	Unenriched	chr04	526210	1886232	Blue
YPW2175	Nonregulatory	Unenriched	chr04	697356	2057378	Blue
YPW2175	Nonregulatory	Unenriched	chr04	96463	1456485	Blue
YPW2175	Nonregulatory	Unenriched	chr05	408175	3300130	Blue
YPW2175	Nonregulatory	Unenriched	chr06	129461	3598290	Blue
YPW2175	Nonregulatory	Unenriched	chr07	175247	3914237	Blue
YPW2175	Nonregulatory	Unenriched	chr07	847317	4586307	Blue
YPW2175	Nonregulatory	Unenriched	chr07	886451	4625441	Blue
YPW2175	Nonregulatory	Unenriched	chr08	132310	4962240	Blue
YPW2175	Nonregulatory	Unenriched	chr08	216123	5046053	Blue
YPW2175	Nonregulatory	Unenriched	chr08	330644	5160574	Blue
YPW2175	Nonregulatory	Unenriched	chr08	424229	5254159	Blue
YPW2175	Nonregulatory	Unenriched	chr08	516984	5346914	Blue
YPW2175	Nonregulatory	Unenriched	chr10	166642	5999103	Blue
YPW2175	Nonregulatory	Unenriched	chr10	223634	6056095	Blue
YPW2175	Nonregulatory	Unenriched	chr10	225832	6058293	Blue
YPW2175	Nonregulatory	Unenriched	chr10	239067	6071528	Blue
YPW2175	Nonregulatory	Unenriched	chr10	78462	5910923	Blue
YPW2175	Nonregulatory	Unenriched	chr11	110983	6689195	Blue
YPW2175	Nonregulatory	Unenriched	chr11	145443	6723655	Blue
YPW2175	Nonregulatory	Unenriched	chr11	268633	6846845	Blue
YPW2175	Nonregulatory	Unenriched	chr11	537239	7115451	Blue
YPW2175	Nonregulatory	Unenriched	chr12	718126	7963154	Blue
YPW2175	Nonregulatory	Unenriched	chr12	719457	7964485	Blue
YPW2175	Nonregulatory	Unenriched	chr12	859617	8104645	Blue
YPW2175	Nonregulatory	Unenriched	chr13	303309	8626514	Blue
YPW2175	Nonregulatory	Unenriched	chr13	420412	8743617	Blue
YPW2175	Nonregulatory	Unenriched	chr13	497264	8820469	Blue
YPW2175	Nonregulatory	Unenriched	chr13	816725	9139930	Blue
YPW2175	Nonregulatory	Unenriched	chr14	581721	9829357	Blue
YPW2175	Nonregulatory	Unenriched	chr14	588251	9835887	Blue
YPW2175	Nonregulatory	Unenriched	chr15	610717	10642686	Blue
YPW2175	Nonregulatory	Unenriched	chr16	83149	11206409	Blue
YPW2232	Nonregulatory	Unenriched	chr02	147862	378080	Blue
YPW2232	Nonregulatory	Unenriched	chr02	195308	425526	Blue
YPW2232	Nonregulatory	Unenriched	chr05	31672	2923627	Blue
YPW2232	Nonregulatory	Unenriched	chr06	262078	3730907	Blue
YPW2232	Nonregulatory	Unenriched	chr07	1059310	4798300	Blue
YPW2232	Nonregulatory	Unenriched	chr07	370629	4109619	Blue
YPW2232	Nonregulatory	Unenriched	chr07	372437	4111427	Blue
YPW2232	Nonregulatory	Unenriched	chr08	216123	5046053	Blue
YPW2232	Nonregulatory	Unenriched	chr08	53278	4883208	Blue
YPW2232	Nonregulatory	Unenriched	chr08	8954	4838884	Blue
YPW2232	Nonregulatory	Unenriched	chr10	185176	6017637	Blue
YPW2232	Nonregulatory	Unenriched	chr10	189797	6022258	Blue
YPW2232	Nonregulatory	Unenriched	chr10	625976	6458437	Blue
YPW2232	Nonregulatory	Unenriched	chr11	121855	6700067	Blue
YPW2232	Nonregulatory	Unenriched	chr11	141426	6719638	Blue
YPW2232	Nonregulatory	Unenriched	chr11	463259	7041471	Blue
YPW2232	Nonregulatory	Unenriched	chr11	583502	7161714	Blue
YPW2232	Nonregulatory	Unenriched	chr11	69687	6647899	Blue
YPW2232	Nonregulatory	Unenriched	chr13	180386	8503591	Blue
YPW2232	Nonregulatory	Unenriched	chr14	143367	9391003	Blue
YPW2232	Nonregulatory	Unenriched	chr14	267316	9514952	Blue
YPW2232	Nonregulatory	Unenriched	chr14	284008	9531644	Blue
YPW2232	Nonregulatory	Unenriched	chr14	435704	9683340	Blue
YPW2232	Nonregulatory	Unenriched	chr15	195715	10227684	Blue
YPW2232	Nonregulatory	Unenriched	chr15	20158	10052127	Blue
YPW2232	Nonregulatory	Unenriched	chr15	430649	10462618	Blue
YPW2232	Nonregulatory	Unenriched	chr15	441047	10473016	Blue
YPW2232	Nonregulatory	Unenriched	chr16	38314	11161574	Blue
YPW2232	Nonregulatory	Unenriched	chr16	527991	11651251	Blue
YPW2232	Nonregulatory	Unenriched	chr16	739033	11862293	Blue
YPW2182	Nonregulatory	Unenriched	chr04	1281029	2641051	Blue
YPW2182	Nonregulatory	Unenriched	chr04	435874	1795896	Blue
YPW2182	Nonregulatory	Unenriched	chr04	466505	1826527	Blue
YPW2182	Nonregulatory	Unenriched	chr04	714472	2074494	Blue
YPW2182	Nonregulatory	Unenriched	chr08	488563	5318493	Blue
YPW2182	Nonregulatory	Unenriched	chr08	60799	4890729	Blue
YPW2182	Nonregulatory	Unenriched	chr10	102413	5934874	Blue
YPW2182	Nonregulatory	Unenriched	chr12	961219	8206247	Blue
YPW2182	Nonregulatory	Unenriched	chr13	20032	8343237	Blue
YPW2182	Nonregulatory	Unenriched	chr13	421196	8744401	Blue
YPW2182	Nonregulatory	Unenriched	chr14	254184	9501820	Blue
YPW2182	Nonregulatory	Unenriched	chr14	87422	9335058	Blue
YPW2182	Nonregulatory	Unenriched	chr15	556412	10588381	Blue
YPW2182	Nonregulatory	Unenriched	chr15	62604	10094573	Blue
YPW2182	Nonregulatory	Unenriched	chr16	314315	11437575	Blue
YPW2182	Nonregulatory	Unenriched	chr16	914601	12037861	Blue
YPW2185	Nonregulatory	Unenriched	chr02	551289	781507	Blue
YPW2185	Nonregulatory	Unenriched	chr04	106985	1467007	Blue
YPW2185	Nonregulatory	Unenriched	chr04	656193	2016215	Blue
YPW2185	Nonregulatory	Unenriched	chr04	727561	2087583	Blue
YPW2185	Nonregulatory	Unenriched	chr07	1011372	4750362	Blue
YPW2185	Nonregulatory	Unenriched	chr07	1045655	4784645	Blue
YPW2185	Nonregulatory	Unenriched	chr07	620311	4359301	Blue
YPW2185	Nonregulatory	Unenriched	chr08	59310	4889240	Blue
YPW2185	Nonregulatory	Unenriched	chr09	95614	5488187	Blue
YPW2185	Nonregulatory	Unenriched	chr10	337500	6169961	Blue
YPW2185	Nonregulatory	Unenriched	chr11	146598	6724810	Blue
YPW2185	Nonregulatory	Unenriched	chr11	506367	7084579	Blue
YPW2185	Nonregulatory	Unenriched	chr11	573197	7151409	Blue
YPW2185	Nonregulatory	Unenriched	chr11	63609	6641821	Blue
YPW2185	Nonregulatory	Unenriched	chr12	164565	7409593	Blue
YPW2185	Nonregulatory	Unenriched	chr12	260996	7506024	Blue
YPW2185	Nonregulatory	Unenriched	chr12	522625	7767653	Blue
YPW2185	Nonregulatory	Unenriched	chr13	204158	8527363	Blue
YPW2185	Nonregulatory	Unenriched	chr13	310454	8633659	Blue
YPW2185	Nonregulatory	Unenriched	chr13	409376	8732581	Blue
YPW2185	Nonregulatory	Unenriched	chr13	835675	9158880	Blue
YPW2185	Nonregulatory	Unenriched	chr14	272906	9520542	Blue
YPW2185	Nonregulatory	Unenriched	chr15	1005275	11037244	Blue
YPW2185	Nonregulatory	Unenriched	chr15	1008379	11040348	Blue
YPW2185	Nonregulatory	Unenriched	chr15	1057541	11089510	Blue
YPW2185	Nonregulatory	Unenriched	chr15	862252	10894221	Blue
YPW2185	Nonregulatory	Unenriched	chr16	707857	11831117	Blue
YPW2197	Nonregulatory	Unenriched	chr02	10998	241216	Blue
YPW2197	Nonregulatory	Unenriched	chr02	91982	322200	Blue
YPW2197	Nonregulatory	Unenriched	chr04	109769	1469791	Blue
YPW2197	Nonregulatory	Unenriched	chr04	947574	2307596	Blue
YPW2197	Nonregulatory	Unenriched	chr04	956900	2316922	Blue
YPW2197	Nonregulatory	Unenriched	chr05	259702	3151657	Blue
YPW2197	Nonregulatory	Unenriched	chr06	131711	3600540	Blue
YPW2197	Nonregulatory	Unenriched	chr06	17320	3486149	Blue
YPW2197	Nonregulatory	Unenriched	chr06	184159	3652988	Blue
YPW2197	Nonregulatory	Unenriched	chr07	112633	3851623	Blue
YPW2197	Nonregulatory	Unenriched	chr07	274110	4013100	Blue
YPW2197	Nonregulatory	Unenriched	chr08	119094	4949024	Blue
YPW2197	Nonregulatory	Unenriched	chr08	216123	5046053	Blue
YPW2197	Nonregulatory	Unenriched	chr09	334489	5727062	Blue
YPW2197	Nonregulatory	Unenriched	chr09	79139	5471712	Blue
YPW2197	Nonregulatory	Unenriched	chr11	308650	6886862	Blue
YPW2197	Nonregulatory	Unenriched	chr12	613524	7858552	Blue
YPW2197	Nonregulatory	Unenriched	chr13	717829	9041034	Blue
YPW2197	Nonregulatory	Unenriched	chr14	105582	9353218	Blue
YPW2197	Nonregulatory	Unenriched	chr14	300690	9548326	Blue
YPW2197	Nonregulatory	Unenriched	chr14	322932	9570568	Blue
YPW2197	Nonregulatory	Unenriched	chr15	499824	10531793	Blue
YPW2197	Nonregulatory	Unenriched	chr15	703084	10735053	Blue
YPW2197	Nonregulatory	Unenriched	chr15	941394	10973363	Blue
YPW2204	Nonregulatory	Unenriched	chr02	144606	374824	Blue
YPW2204	Nonregulatory	Unenriched	chr02	594209	824427	Blue
YPW2204	Nonregulatory	Unenriched	chr02	744840	975058	Blue
YPW2204	Nonregulatory	Unenriched	chr04	137250	1497272	Blue
YPW2204	Nonregulatory	Unenriched	chr04	275488	1635510	Blue
YPW2204	Nonregulatory	Unenriched	chr04	483300	1843322	Blue
YPW2204	Nonregulatory	Unenriched	chr06	86100	3554929	Blue
YPW2204	Nonregulatory	Unenriched	chr07	241732	3980722	Blue
YPW2204	Nonregulatory	Unenriched	chr08	358599	5188529	Blue
YPW2204	Nonregulatory	Unenriched	chr10	470559	6303020	Blue
YPW2204	Nonregulatory	Unenriched	chr11	463369	7041581	Blue
YPW2204	Nonregulatory	Unenriched	chr12	572816	7817844	Blue
YPW2204	Nonregulatory	Unenriched	chr12	683175	7928203	Blue
YPW2204	Nonregulatory	Unenriched	chr13	881926	9205131	Blue
YPW2204	Nonregulatory	Unenriched	chr14	514860	9762496	Blue
YPW2204	Nonregulatory	Unenriched	chr15	1040369	11072338	Blue
YPW2204	Nonregulatory	Unenriched	chr15	570108	10602077	Blue
YPW2204	Nonregulatory	Unenriched	chr15	763853	10795822	Blue
YPW2204	Nonregulatory	Unenriched	chr15	99456	10131425	Blue
YPW2204	Nonregulatory	Unenriched	chr16	557154	11680414	Blue
YPW2204	Nonregulatory	Unenriched	chr16	99563	11222823	Blue
YPW2208	Nonregulatory	Unenriched	chr02	400958	631176	Blue
YPW2208	Nonregulatory	Unenriched	chr02	687140	917358	Blue
YPW2208	Nonregulatory	Unenriched	chr02	751549	981767	Blue
YPW2208	Nonregulatory	Unenriched	chr03	314267	1357669	Blue
YPW2208	Nonregulatory	Unenriched	chr03	314354	1357756	Blue
YPW2208	Nonregulatory	Unenriched	chr04	1111583	2471605	Blue
YPW2208	Nonregulatory	Unenriched	chr04	1394322	2754344	Blue
YPW2208	Nonregulatory	Unenriched	chr04	721561	2081583	Blue
YPW2208	Nonregulatory	Unenriched	chr04	751687	2111709	Blue
YPW2208	Nonregulatory	Unenriched	chr04	943278	2303300	Blue
YPW2208	Nonregulatory	Unenriched	chr05	378190	3270145	Blue
YPW2208	Nonregulatory	Unenriched	chr05	393647	3285602	Blue
YPW2208	Nonregulatory	Unenriched	chr08	496578	5326508	Blue
YPW2208	Nonregulatory	Unenriched	chr09	33337	5425910	Blue
YPW2208	Nonregulatory	Unenriched	chr10	32044	5864505	Blue
YPW2208	Nonregulatory	Unenriched	chr10	337748	6170209	Blue
YPW2208	Nonregulatory	Unenriched	chr11	336126	6914338	Blue
YPW2208	Nonregulatory	Unenriched	chr11	57506	6635718	Blue
YPW2208	Nonregulatory	Unenriched	chr12	817863	8062891	Blue
YPW2208	Nonregulatory	Unenriched	chr13	260084	8583289	Blue
YPW2208	Nonregulatory	Unenriched	chr13	37858	8361063	Blue
YPW2208	Nonregulatory	Unenriched	chr13	408676	8731881	Blue
YPW2208	Nonregulatory	Unenriched	chr13	451030	8774235	Blue
YPW2208	Nonregulatory	Unenriched	chr13	608025	8931230	Blue
YPW2208	Nonregulatory	Unenriched	chr14	136107	9383743	Blue
YPW2208	Nonregulatory	Unenriched	chr14	223868	9471504	Blue
YPW2208	Nonregulatory	Unenriched	chr14	462647	9710283	Blue
YPW2208	Nonregulatory	Unenriched	chr15	1030169	11062138	Blue
YPW2208	Nonregulatory	Unenriched	chr15	13696	10045665	Blue
YPW2208	Nonregulatory	Unenriched	chr15	43004	10074973	Blue
YPW2208	Nonregulatory	Unenriched	chr15	831056	10863025	Blue
YPW2208	Nonregulatory	Unenriched	chr15	931149	10963118	Blue
YPW2208	Nonregulatory	Unenriched	chr16	597617	11720877	Blue
YPW2144	Nonregulatory	Unenriched	chr02	765685	995903	Blue
YPW2144	Nonregulatory	Unenriched	chr02	781722	1011940	Blue
YPW2144	Nonregulatory	Unenriched	chr04	1040463	2400485	Blue
YPW2144	Nonregulatory	Unenriched	chr04	1223920	2583942	Blue
YPW2144	Nonregulatory	Unenriched	chr04	474259	1834281	Blue
YPW2144	Nonregulatory	Unenriched	chr05	475529	3367484	Blue
YPW2144	Nonregulatory	Unenriched	chr06	78291	3547120	Blue
YPW2144	Nonregulatory	Unenriched	chr07	304962	4043952	Blue
YPW2144	Nonregulatory	Unenriched	chr07	613120	4352110	Blue
YPW2144	Nonregulatory	Unenriched	chr07	942741	4681731	Blue
YPW2144	Nonregulatory	Unenriched	chr08	310639	5140569	Blue
YPW2144	Nonregulatory	Unenriched	chr10	164535	5996996	Blue
YPW2144	Nonregulatory	Unenriched	chr11	246093	6824305	Blue
YPW2144	Nonregulatory	Unenriched	chr12	368876	7613904	Blue
YPW2144	Nonregulatory	Unenriched	chr13	365030	8688235	Blue
YPW2144	Nonregulatory	Unenriched	chr14	267684	9515320	Blue
YPW2144	Nonregulatory	Unenriched	chr16	728157	11851417	Blue
YPW1480	Trans-regulatory	Unenriched	chr07	414537	4153527	Red
YPW1487	Trans-regulatory	Unenriched	chr07	396943	4135933	Red
YPW1513	Trans-regulatory	Unenriched	chr14	199443	9447079	Red
YPW1569	Trans-regulatory	Large.effect	chr13	866455	9189660	Green
YPW2200	Trans-regulatory	Unenriched	chr05	460888	3352843	Red
YPW2224	Trans-regulatory	Unenriched	chr02	547764	777982	Red
YPW2140	Trans-regulatory	Unenriched	chr04	1007833	2367855	Red
YPW2154	Trans-regulatory	Unenriched	chr08	354250	5184180	Red
YPW2182	Trans-regulatory	Unenriched	chr15	838438	10870407	Red
YPW2204	Trans-regulatory	Unenriched	chr14	667747	9915383	Red
YPW54	Trans-regulatory	Large.effect	chr05	506668	3398623	Green
YPW54	Trans-regulatory	Large.effect	chr05	508114	3400069	Green
YPW2072	Trans-regulatory	Unenriched	chr07	614142	4353132	Red
YPW2072	Trans-regulatory	Unenriched	chr07	612650	4351640	Red
YPW1496	Trans-regulatory	Unenriched	chr02	141329	371547	Red
YPW1509	Trans-regulatory	Unenriched	chr13	866358	9189563	Red
YPW1523	Trans-regulatory	Unenriched	chr11	525607	7103819	Red
YPW1575	Trans-regulatory	Large.effect	chr13	428324	8751529	Green
YPW1595	Trans-regulatory	Large.effect	chr13	866236	9189441	Green
YPW1597	Trans-regulatory	Large.effect	chr04	1006999	2367021	Green
YPW1597	Trans-regulatory	Large.effect	chr07	58562	3797552	Green
YPW2012	Trans-regulatory	Unenriched	chr12	83635	7328663	Red
YPW2013	Trans-regulatory	Unenriched	chr08	311320	5141250	Red
YPW2013	Trans-regulatory	Unenriched	chr12	332166	7577194	Red
YPW2014	Trans-regulatory	Unenriched	chr14	370382	9618018	Red
YPW2022	Trans-regulatory	Unenriched	chr08	451664	5281594	Red
YPW2036	Trans-regulatory	Unenriched	chr04	220210	1580232	Red
YPW2037	Trans-regulatory	Unenriched	chr14	90976	9338612	Red
YPW2053	Trans-regulatory	Unenriched	chr07	25322	3764312	Red
YPW2053	Trans-regulatory	Unenriched	chr13	523059	8846264	Red
YPW2058	Trans-regulatory	Unenriched	chr13	427166	8750371	Red
YPW2067	Trans-regulatory	Unenriched	chr12	175631	7420659	Red
YPW2077	Trans-regulatory	Unenriched	chr14	265483	9513119	Red
YPW2100	Trans-regulatory	Unenriched	chr05	461476	3353431	Red
YPW2106	Trans-regulatory	Unenriched	chr12	416532	7661560	Red
YPW2139	Trans-regulatory	Unenriched	chr02	211564	441782	Red
YPW2142	Trans-regulatory	Unenriched	chr12	852773	8097801	Red
YPW2142	Trans-regulatory	Unenriched	chr13	427165	8750370	Red
YPW2155	Trans-regulatory	Unenriched	chr02	505077	735295	Red
YPW2155	Trans-regulatory	Unenriched	chr11	518696	7096908	Red
YPW2157	Trans-regulatory	Unenriched	chr15	178565	10210534	Red
YPW2165	Trans-regulatory	Unenriched	chr15	978067	11010036	Red
YPW2175	Trans-regulatory	Unenriched	chr16	196125	11319385	Red
YPW2232	Trans-regulatory	Unenriched	chr16	672105	11795365	Red
YPW2182	Trans-regulatory	Unenriched	chr04	1465714	2825736	Red
YPW2185	Trans-regulatory	Unenriched	chr16	219412	11342672	Red
YPW135	Trans-regulatory	Large.effect	chr04	1007782	2367804	Green
YPW102	Trans-regulatory	Large.effect	chr16	679727	11802987	Green
YPW89	Trans-regulatory	Large.effect	chr04	1347028	2707050	Green
YPW94	Trans-regulatory	Large.effect	chr03	260366	1303768	Green
YPW134	Trans-regulatory	Large.effect	chr15	977679	11009648	Green
YPW1517	Trans-regulatory	Unenriched	chr15	564951	10596920	Red
YPW2217	Trans-regulatory	Unenriched	chr15	564714	10596683	Red
YPW1566	Trans-regulatory	Large.effect	chr13	465527	8788732	Green
YPW1570	Trans-regulatory	Large.effect	chr13	464915	8788120	Green
YPW2146	Trans-regulatory	Unenriched	chr07	58703	3797693	Red
YPW1611	Trans-regulatory	Large.effect	chr07	58937	3797927	Green
YPW1600	Trans-regulatory	Large.effect	chr07	59609	3798599	Green
YPW1572	Trans-regulatory	Large.effect	chr07	59816	3798806	Green
YPW1581	Trans-regulatory	Large.effect	chr07	59939	3798929	Green
YPW1565	Trans-regulatory	Large.effect	chr07	614911	4353901	Green
YPW2038	Trans-regulatory	Unenriched	chr07	614605	4353595	Red
YPW2021	Trans-regulatory	Unenriched	chr07	613165	4352155	Red
YPW1587	Trans-regulatory	Large.effect	chr07	612639	4351629	Green
YPW1577	Trans-regulatory	Large.effect	chr07	612523	4351513	Green
YPW1599	Trans-regulatory	Large.effect	chr07	612523	4351513	Green
