# Supplementary material for: Mutational sources of trans-regulatory variation affecting gene expression in Saccharomyces cerevisiae
Source: eLife. 2021 Aug 31;10:e67806. doi: 10.7554/eLife.67806 (PMC8456550; doi:10.7554/eLife.67806)
Supplement: Source data 1. — Source Data files in txt format that contain quantitative data displayed on Figure 1B–E, Figure 2E–G, Figure 3A,B,E, Figure 5C–G, Figure 6, Figure 7, Figure 2—figure supplements 1–5, Figure 3—figure supplements 1–4 and Figure 7—figure supplement 1. [file elife-67806-data1.zip › Source Data - Figure 3E.txt]

	Ala	Arg	Asn	Asp	Cys	Gln	Glu	Gly	His	Ile	Leu	Lys	Met	Phe	Pro	Ser	Thr	Trp	Tyr	Val	Stop	REF
Ala	-1.4	0	0	0	0	0	0	-0.2	0	0	0	0	0	0	0	0	-5.9	0	0	-1.7	0	-9.2
Arg	0	-2.2	0	0	-0.3	-0.8	0	0	0.5	0	0	-1.8	0	0	0	0	0	-0.2	0	0	3.1	-1.6
Asn	0	0	-1.5	0	0	0	0	0	0	0	0	0	0	0	0	0	0	0	0	0	0	-1.5
Asp	0	0	-1.1	-1	0	0	0	0	0	0	0	0	0	0	0	0	0	0	-0.1	0	0	-2.2
Cys	0	0	0	0	-0.1	0	0	0	0	0	0	0	0	0	0	0	0	0	-1	0	0	-1
Gln	0	0	0	0	0	-2.2	0	0	0	0	0	1.5	0	0	0	0	0	0	0	0	2.4	1.7
Glu	0	0	0	-0.1	0	0	-2.6	0	0	0	0	-0.1	0	0	0	0	0	0	0	-0.1	0	-2.9
Gly	0	5.1	0	21	0	0	8.1	-1	0	0	0	0	0	0	0	1.6	0	0	0	0	0	34.7
His	0	-0.1	0	0	0	0	0	0	-0.6	0	0	0	0	0	0	0	0	0	-0.6	0	0	-1.2
Ile	0	0	0	0	0	0	0	0	0	-0.6	-0.1	0	-0.1	0	0	0	0	0	0	-0.1	0	-0.8
Leu	0	0	0	0	0	0	0	0	0	1.5	-4.6	0	0	0	0	0	0	0	0	0	-0.2	-3.2
Lys	0	-0.1	0	0	0	0	0	0	0	0	0	-4.4	0	0	0	0	0	0	0	0	0	-4.5
Met	0	-0.1	0	0	0	0	0	0	0	0.6	0	0	0	0	0	0	-0.1	0	0	0	0	0.5
Phe	0	0	0	0	0	0	0	0	0	0	0	0	0	-0.3	0	0	0	0	0	0	0	-0.3
Pro	0	-0.1	0	0	0	0	0	0	-0.1	0	0.8	0	0	0	-1.7	-3.4	-0.1	0	0	0	0	-4.6
Ser	0	0	-2.6	0	0	0	0	0	0	0	-0.8	0	0	-1.7	0	-2	0	0	0	0	0	-7.1
Thr	-0.1	0	0	0	0	0	0	0	0	-2.6	0	-0.1	-0.2	0	0	0	-1.9	0	0	0	0	-5
Trp	0	0	0	0	1.5	0	0	0	0	0	0	0	0	0	0	0	0	0	0	0	11.6	13.2
Tyr	0	0	0	0	0	0	0	0	0	0	0	0	0	0	0	0	0	0	-0.7	0	0	-0.7
Val	0	0	0	0	0	0	0	0	0	-2	-0.1	0	-1	0	0	0	0	0	0	-1.2	0	-4.3
Stop	0	0	0	0	0	0	0	0	0	0	0	0	0	0	0	0	0	0	0	0	-0.1	-0.1
ALT	-1.5	2.7	-5.2	19.9	1.1	-3	5.4	-1.2	-0.2	-3	-4.8	-4.9	-1.3	-2	-1.7	-3.9	-8	-0.2	-2.3	-3	16.9	0
