# Supplementary material for: Mutational sources of trans-regulatory variation affecting gene expression in Saccharomyces cerevisiae
Source: eLife. 2021 Aug 31;10:e67806. doi: 10.7554/eLife.67806 (PMC8456550; doi:10.7554/eLife.67806)
Supplement: Source data 1. — Source Data files in txt format that contain quantitative data displayed on Figure 1B–E, Figure 2E–G, Figure 3A,B,E, Figure 5C–G, Figure 6, Figure 7, Figure 2—figure supplements 1–5, Figure 3—figure supplements 1–4 and Figure 7—figure supplement 1. [file elife-67806-data1.zip › Source Data - Figure 5C,D.txt]

Strain	Other.Name	Gene	N.Mutations
YPW2980	DATL1	RAP1	5
YPW2981	DATL2	RAP1	1
YPW2982	DATL4	RAP1	1
NA	DATL5	RAP1	0
YPW2983	DATL6	RAP1	3
NA	DATL7	RAP1	0
YPW2984	DATL8	RAP1	3
YPW2985	DATL9	RAP1	4
NA	DATL10	RAP1	0
YPW2986	DATL11	RAP1	1
YPW2987	DATL13	RAP1	3
YPW2988	DATL14	RAP1	1
YPW2989	DATL15	RAP1	1
YPW2990	DATL16	RAP1	3
NA	DATL17	RAP1	0
YPW2991	DATL18	RAP1	4
YPW2992	DATL19	RAP1	5
YPW2993	DATL20	RAP1	1
NA	DATL21	RAP1	0
YPW2994	DATL22	RAP1	3
YPW2995	DATL23	RAP1	3
NA	W1	RAP1	0
NA	W2	RAP1	2
NA	W3	RAP1	1
NA	W6	RAP1	1
NA	W7	RAP1	0
NA	W8	RAP1	2
NA	G4	GCR1	2
NA	G14	GCR1	5
NA	G19	GCR1	1
NA	G45	GCR1	2
NA	G59	GCR1	6
NA	G105	GCR1	2
NA	G209	GCR1	2
NA	G33	GCR1	2
NA	G44	GCR1	2
NA	G55	GCR1	2
NA	G83	GCR1	3
NA	G191	GCR1	1
NA	G242	GCR1	4
NA	G249	GCR1	4
NA	G262	GCR1	3
NA	G360	GCR1	1
NA	G379	GCR1	1
NA	G52	GCR1	0
