# Supplementary material for: Mutational sources of trans-regulatory variation affecting gene expression in Saccharomyces cerevisiae
Source: eLife. 2021 Aug 31;10:e67806. doi: 10.7554/eLife.67806 (PMC8456550; doi:10.7554/eLife.67806)
Supplement: Source data 1. — Source Data files in txt format that contain quantitative data displayed on Figure 1B–E, Figure 2E–G, Figure 3A,B,E, Figure 5C–G, Figure 6, Figure 7, Figure 2—figure supplements 1–5, Figure 3—figure supplements 1–4 and Figure 7—figure supplement 1. [file elife-67806-data1.zip › Source Data - Figure 5E.txt]

RAP1.MUTANT	MEDIAN.EXPRESSION	P.VALUE	DIRECTION	COLOR
blank	0.907120891068124	0.00156447119209377	Decreased	Red
R1	1.00557811983847	0.682914500562272	Unchanged	Gray
R10	1.00544119919984	0.710424987390816	Unchanged	Gray
R100	1.01112889705245	0.682914500562272	Unchanged	Gray
R101	1.00069999174508	0.682914500562272	Unchanged	Gray
R102	0.967975566923626	0.130712674831363	Unchanged	Gray
R103	0.891509040165067	0.00156447119209377	Decreased	Red
R104	1.01558696547318	0.682914500562272	Unchanged	Gray
R105	0.989012284700751	0.682914500562272	Unchanged	Gray
R106	1.00598606679593	0.682914500562272	Unchanged	Gray
R107	0.993115724368249	0.682914500562272	Unchanged	Gray
R108	0.996501157704783	0.682914500562272	Unchanged	Gray
R109	0.994683384562062	0.682914500562272	Unchanged	Gray
R11	0.991426308824092	0.682914500562272	Unchanged	Gray
R110	1.0031242507044	0.682914500562272	Unchanged	Gray
R111	0.972088688346741	0.209614727791594	Unchanged	Gray
R112	1.02569518865212	0.362805992835173	Unchanged	Gray
R113	0.992578970393841	0.682914500562272	Unchanged	Gray
R114	1.03695681261229	0.140665918443696	Unchanged	Gray
R115	1.01463899200735	0.682914500562272	Unchanged	Gray
R116	1.01535678762918	0.682914500562272	Unchanged	Gray
R117	1.02140356713189	0.682914500562272	Unchanged	Gray
R118	1.00189045765312	0.682914500562272	Unchanged	Gray
R119	1.00720206426599	0.682914500562272	Unchanged	Gray
R12	1.00184039418317	0.696653486575905	Unchanged	Gray
R120	0.849959152781149	0.00156447119209377	Decreased	Red
R121	0.974500006290584	0.370218158156101	Unchanged	Gray
R122	0.979115935281904	0.47336796269629	Unchanged	Gray
R123	1.00585318269826	0.682914500562272	Unchanged	Gray
R124	1.00780036716343	0.682914500562272	Unchanged	Gray
R125	1.0065310546887	0.682914500562272	Unchanged	Gray
R127	1.00087681546768	0.682914500562272	Unchanged	Gray
R128	1.21156055889556	0.00156447119209377	Increased	Blue
R129	0.99990335944011	0.696653486575905	Unchanged	Gray
R13	1.00247241726154	0.682914500562272	Unchanged	Gray
R130	1.00759361782994	0.682914500562272	Unchanged	Gray
R131	1.00027472157456	0.682914500562272	Unchanged	Gray
R132	1.00409574322326	0.682914500562272	Unchanged	Gray
R133	1.01083864331382	0.682914500562272	Unchanged	Gray
R134	0.991869528724276	0.682914500562272	Unchanged	Gray
R135	1.00087993357119	0.682914500562272	Unchanged	Gray
R136	1.02381175851796	0.682914500562272	Unchanged	Gray
R137	0.9902164635124	0.682914500562272	Unchanged	Gray
R138	0.991840548142165	0.682914500562272	Unchanged	Gray
R139	1.00099056759145	0.70201739216229	Unchanged	Gray
R14	0.951547420487476	0.0798635765045728	Unchanged	Gray
R140	1.02825367968816	0.343444632301797	Unchanged	Gray
R141	1.00255467174951	0.682914500562272	Unchanged	Gray
R142	1.01626156576245	0.682914500562272	Unchanged	Gray
R143	1.001918385577	0.682914500562272	Unchanged	Gray
R144	1.01713274463653	0.682914500562272	Unchanged	Gray
R145	0.995009332271799	0.682914500562272	Unchanged	Gray
R146	1.0003204598518	0.682914500562272	Unchanged	Gray
R147	0.997665599592189	0.682914500562272	Unchanged	Gray
R148	0.995897156721411	0.682914500562272	Unchanged	Gray
R149	0.992426677574917	0.682914500562272	Unchanged	Gray
R15	0.977366864973109	0.361753190870414	Unchanged	Gray
R150	1.00432150989417	0.682914500562272	Unchanged	Gray
R151	1.03910401534249	0.0550155448177698	Unchanged	Gray
R152	1.00360987740879	0.682914500562272	Unchanged	Gray
R153	0.987442931700419	0.615334670659264	Unchanged	Gray
R154	1.01174093760415	0.682914500562272	Unchanged	Gray
R155	1.00140584540521	0.682914500562272	Unchanged	Gray
R156	1.01293280904217	0.682914500562272	Unchanged	Gray
R157	0.998131628772857	0.682914500562272	Unchanged	Gray
R158	0.996624341392777	0.682914500562272	Unchanged	Gray
R159	0.998526583754605	0.682914500562272	Unchanged	Gray
R16	1.01706425927246	0.682914500562272	Unchanged	Gray
R161	0.995835486763314	0.682914500562272	Unchanged	Gray
R162	0.99566690477597	0.682914500562272	Unchanged	Gray
R163	0.993336868182891	0.682914500562272	Unchanged	Gray
R164	1.00002289509376	0.682914500562272	Unchanged	Gray
R165	1.00550434595468	0.682914500562272	Unchanged	Gray
R166	0.993187516601276	0.682914500562272	Unchanged	Gray
R167	1.0007682369149	0.715909393915154	Unchanged	Gray
R168	1.00436558538995	0.682914500562272	Unchanged	Gray
R169	1.00864067308751	0.682914500562272	Unchanged	Gray
R17	0.979886857569962	0.409535725456902	Unchanged	Gray
R170	1.03198162024062	0.206859498049606	Unchanged	Gray
R171	1.02243512248848	0.49318940571858	Unchanged	Gray
R172	0.995798249845817	0.682914500562272	Unchanged	Gray
R173	1.00140708027886	0.682914500562272	Unchanged	Gray
R174	1.00232031187826	0.682914500562272	Unchanged	Gray
R175	1.02989492801397	0.354463180693069	Unchanged	Gray
R176	1.00938979807404	0.682914500562272	Unchanged	Gray
R177	1.01652216349958	0.682914500562272	Unchanged	Gray
R178	0.926489149557646	0.00156447119209377	Decreased	Red
R179	0.997803193428333	0.682914500562272	Unchanged	Gray
R18	1.01607531616559	0.682914500562272	Unchanged	Gray
R180	0.999769939437032	0.682914500562272	Unchanged	Gray
R181	1.06553364281123	0.00156447119209377	Increased	Blue
R182	0.998796421674248	0.682914500562272	Unchanged	Gray
R183	1.01138103911722	0.682914500562272	Unchanged	Gray
R184	1.00444823330452	0.697235930109128	Unchanged	Gray
R185	1.00247093081965	0.682914500562272	Unchanged	Gray
R186	0.969026536438016	0.126563464460636	Unchanged	Gray
R187	1.00657145717881	0.682914500562272	Unchanged	Gray
R188	0.956662760447393	0.0322127411671979	Decreased	Red
R189	1.00032504715663	0.769275029147773	Unchanged	Gray
R19	1.00866236132923	0.682914500562272	Unchanged	Gray
R190	0.999708395330989	0.682914500562272	Unchanged	Gray
R191	1.00405999925893	0.697235930109128	Unchanged	Gray
R192	1.00601913183517	0.682914500562272	Unchanged	Gray
R193	1.00207993281935	0.682914500562272	Unchanged	Gray
R195	0.956149611561861	0.0282238693294901	Decreased	Red
R196	1.00380131610342	0.696653486575905	Unchanged	Gray
R197	0.925217632859578	0.00156447119209377	Decreased	Red
R198	0.99541230217797	0.682914500562272	Unchanged	Gray
R199	1.01273539568002	0.682914500562272	Unchanged	Gray
R2	1.09269857263473	0.112570998426059	Unchanged	Gray
R20	0.935855757215436	0.00156447119209377	Decreased	Red
R200	0.989436158137356	0.682914500562272	Unchanged	Gray
R201	1.01309661928693	0.682914500562272	Unchanged	Gray
R202	1.00499254646888	0.682914500562272	Unchanged	Gray
R203	1.0072774875986	0.682914500562272	Unchanged	Gray
R204	1.01113069313175	0.682914500562272	Unchanged	Gray
R205	1.00300295605301	0.707850296790517	Unchanged	Gray
R206	1.1022894906096	0.00156447119209377	Increased	Blue
R208	1.00422246746539	0.691104735353362	Unchanged	Gray
R209	1.01743298359301	0.644822714745593	Unchanged	Gray
R21	0.997998452712147	0.691104735353362	Unchanged	Gray
R210	1.0078864122951	0.682914500562272	Unchanged	Gray
R211	1.01896102275379	0.682914500562272	Unchanged	Gray
R212	0.994332671007059	0.682914500562272	Unchanged	Gray
R213	1.00050969012794	0.682914500562272	Unchanged	Gray
R214	0.998439759341404	0.682914500562272	Unchanged	Gray
R215	0.918091569290656	0.00156447119209377	Decreased	Red
R216	0.843842169684811	0.00156447119209377	Decreased	Red
R217	0.997430972852915	0.682914500562272	Unchanged	Gray
R218	1.00528502152741	0.682914500562272	Unchanged	Gray
R219	1.02871056794813	0.539125207096783	Unchanged	Gray
R22	0.975387569834311	0.682914500562272	Unchanged	Gray
R220	1.01285428713838	0.682914500562272	Unchanged	Gray
R221	0.972257960019106	0.227620128641695	Unchanged	Gray
R222	1.00719940446549	0.682914500562272	Unchanged	Gray
R223	1.00062968362703	0.682914500562272	Unchanged	Gray
R224	1.00070555589492	0.682914500562272	Unchanged	Gray
R225	0.996653729115709	0.682914500562272	Unchanged	Gray
R226	1.02582379202263	0.278077537435826	Unchanged	Gray
R227	0.998182370320232	0.682914500562272	Unchanged	Gray
R228	1.00447647480184	0.682914500562272	Unchanged	Gray
R229	0.922807345813951	0.00156447119209377	Decreased	Red
R23	0.984077245288776	0.536084105010544	Unchanged	Gray
R230	1.00680435364018	0.682914500562272	Unchanged	Gray
R231	0.979228572143259	0.392244286677871	Unchanged	Gray
R232	1.00532686360179	0.729015374954681	Unchanged	Gray
R234	1.00482832662717	0.682914500562272	Unchanged	Gray
R235	0.924100715335528	0.00156447119209377	Decreased	Red
R236	1.01641894490065	0.682914500562272	Unchanged	Gray
R237	1.02545774345322	0.644822714745593	Unchanged	Gray
R239	0.953166867108657	0.0287037242665838	Decreased	Red
R24	0.972433250780787	0.209232244366824	Unchanged	Gray
R240	1.04023211487177	0.0729701952723535	Unchanged	Gray
R241	0.963605672513468	0.682914500562272	Unchanged	Gray
R242	1.00881563691597	0.682914500562272	Unchanged	Gray
R243	1.00032648155602	0.682914500562272	Unchanged	Gray
R244	1.01183909899266	0.682914500562272	Unchanged	Gray
R245	1.04946258789386	0.142217380779472	Unchanged	Gray
R246	1.02390625219793	0.431844407725438	Unchanged	Gray
R247	1.02354401465364	0.682914500562272	Unchanged	Gray
R248	1.06561409670431	0.137648043254377	Unchanged	Gray
R249	1.02952229056975	0.414651781390752	Unchanged	Gray
R25	1.01589682021742	0.682914500562272	Unchanged	Gray
R250	0.98120479203822	0.571841977817827	Unchanged	Gray
R251	0.962056984958501	0.0777517101509058	Unchanged	Gray
R253	1.00147077899569	0.805096987205943	Unchanged	Gray
R254	1.02385260313615	0.498187550243795	Unchanged	Gray
R255	1.00853323922327	0.682914500562272	Unchanged	Gray
R256	0.992584927481564	0.682914500562272	Unchanged	Gray
R257	0.985404841927651	0.64340613383337	Unchanged	Gray
R258	1.00202035499651	0.682914500562272	Unchanged	Gray
R259	1.02673125264819	0.682914500562272	Unchanged	Gray
R26	0.98673934562607	0.682914500562272	Unchanged	Gray
R260	1.06269599477163	0.00156447119209377	Increased	Blue
R261	1.00813487070173	0.707850296790517	Unchanged	Gray
R262	0.962330568343678	0.682914500562272	Unchanged	Gray
R263	1.00650411473173	0.682914500562272	Unchanged	Gray
R264	0.990482694640477	0.682914500562272	Unchanged	Gray
R265	0.986199114812943	0.682914500562272	Unchanged	Gray
R266	0.963702789577843	0.142217380779472	Unchanged	Gray
R267	0.967333414860431	0.112336261868972	Unchanged	Gray
R268	1.17120259690738	0.00156447119209377	Increased	Blue
R269	1.01150595516033	0.682914500562272	Unchanged	Gray
R27	1.04885050063505	0.0589809208373857	Unchanged	Gray
R270	1.01780162047082	0.682914500562272	Unchanged	Gray
R271	0.982688420819247	0.384400273326344	Unchanged	Gray
R272	1.11962961334962	0.00156447119209377	Increased	Blue
R273	0.912885219638585	0.00156447119209377	Decreased	Red
R274	0.996303433751705	0.682914500562272	Unchanged	Gray
R276	1.00207195393867	0.682914500562272	Unchanged	Gray
R277	1.01499432791759	0.682914500562272	Unchanged	Gray
R278	1.00735668241949	0.682914500562272	Unchanged	Gray
R279	1.00069405686609	0.707850296790517	Unchanged	Gray
R28	0.952403676557884	0.682914500562272	Unchanged	Gray
R281	1.00086041891593	0.682914500562272	Unchanged	Gray
R282	0.929969259016253	0.00156447119209377	Decreased	Red
R283	1.02822239955891	0.361753190870414	Unchanged	Gray
R284	1.00732762034175	0.682914500562272	Unchanged	Gray
R285	0.969131286107705	0.132081791371549	Unchanged	Gray
R286	1.01321501337644	0.682914500562272	Unchanged	Gray
R287	1.00025934570083	0.682914500562272	Unchanged	Gray
R288	0.999855344151249	0.682914500562272	Unchanged	Gray
R289	1.06196239987275	0.00156447119209377	Increased	Blue
R29	0.991081696409362	0.682914500562272	Unchanged	Gray
R290	0.999725482601116	0.682914500562272	Unchanged	Gray
R291	0.97147214664058	0.185120534235662	Unchanged	Gray
R292	1.01851495208428	0.64340613383337	Unchanged	Gray
R293	0.986892622075386	0.539125207096783	Unchanged	Gray
R294	0.989963471842848	0.682914500562272	Unchanged	Gray
R295	1.00218789461396	0.682914500562272	Unchanged	Gray
R296	1.00087687489473	0.682914500562272	Unchanged	Gray
R297	1.0176881910223	0.682914500562272	Unchanged	Gray
R298	1.02650173508606	0.360639160117791	Unchanged	Gray
R299	1.0040731643617	0.682914500562272	Unchanged	Gray
R3	1.01745755608342	0.682914500562272	Unchanged	Gray
R30	1.00056486257607	0.682914500562272	Unchanged	Gray
R300	1.01630968363169	0.682914500562272	Unchanged	Gray
R301	1.00279381996582	0.682914500562272	Unchanged	Gray
R302	1.00654519423477	0.682914500562272	Unchanged	Gray
R303	1.01516307264344	0.682914500562272	Unchanged	Gray
R304	1.00001359648073	0.682914500562272	Unchanged	Gray
R305	0.966628495394624	0.132081791371549	Unchanged	Gray
R306	1.00925004028443	0.682914500562272	Unchanged	Gray
R307	1.02595679983415	0.361753190870414	Unchanged	Gray
R308	1.01323627866634	0.682914500562272	Unchanged	Gray
R309	0.990335108406275	0.682914500562272	Unchanged	Gray
R31	0.989314270470402	0.682914500562272	Unchanged	Gray
R310	1.00302290282808	0.682914500562272	Unchanged	Gray
R311	1.00477302658934	0.682914500562272	Unchanged	Gray
R312	0.997446108333798	0.682914500562272	Unchanged	Gray
R313	0.988601885333697	0.682914500562272	Unchanged	Gray
R314	1.00123679131447	0.682914500562272	Unchanged	Gray
R315	0.915815014126279	0.00156447119209377	Decreased	Red
R316	0.997666449453765	0.682914500562272	Unchanged	Gray
R317	0.946286193152492	0.0798635765045728	Unchanged	Gray
R318	1.03049093149673	0.402903979779495	Unchanged	Gray
R319	1.00998252297604	0.682914500562272	Unchanged	Gray
R32	0.941240690508584	0.0292397660818714	Decreased	Red
R320	0.995880576317295	0.682914500562272	Unchanged	Gray
R321	1.00196182569839	0.682914500562272	Unchanged	Gray
R322	0.999834008910462	0.682914500562272	Unchanged	Gray
R323	1.00640078961167	0.682914500562272	Unchanged	Gray
R324	1.01115976180677	0.682914500562272	Unchanged	Gray
R325	1.01774718103435	0.682914500562272	Unchanged	Gray
R326	1.01183150688442	0.682914500562272	Unchanged	Gray
R327	1.00597483662013	0.682914500562272	Unchanged	Gray
R328	0.998979029312162	0.696391371782887	Unchanged	Gray
R329	1.00863877731593	0.682914500562272	Unchanged	Gray
R33	1.00880211260977	0.682914500562272	Unchanged	Gray
R330	1.00575052164966	0.682914500562272	Unchanged	Gray
R331	1.01643237045394	0.682914500562272	Unchanged	Gray
R332	0.992771154370862	0.682914500562272	Unchanged	Gray
R333	0.993954386547532	0.682914500562272	Unchanged	Gray
R334	1.08001233142705	0.01705380414734	Increased	Blue
R335	0.994307255731659	0.682914500562272	Unchanged	Gray
R336	1.00840508465425	0.682914500562272	Unchanged	Gray
R337	0.985942243771596	0.682914500562272	Unchanged	Gray
R338	1.00532536989118	0.682914500562272	Unchanged	Gray
R339	1.00559404454193	0.682914500562272	Unchanged	Gray
R34	0.994796814875185	0.682914500562272	Unchanged	Gray
R341	0.99082144622993	0.682914500562272	Unchanged	Gray
R342	0.987954331345083	0.682914500562272	Unchanged	Gray
R343	0.993305373112653	0.682914500562272	Unchanged	Gray
R344	0.996213085408604	0.682914500562272	Unchanged	Gray
R345	1.00065651572959	0.682914500562272	Unchanged	Gray
R346	1.00210949005349	0.682914500562272	Unchanged	Gray
R347	1.01388939217377	0.682914500562272	Unchanged	Gray
R348	1.00215891930685	0.701035231314374	Unchanged	Gray
R349	0.989610335519541	0.682914500562272	Unchanged	Gray
R35	1.0101053500165	0.682914500562272	Unchanged	Gray
R350	0.99203855115736	0.682914500562272	Unchanged	Gray
R351	1.00486744773497	0.682914500562272	Unchanged	Gray
R352	1.00231692751228	0.682914500562272	Unchanged	Gray
R353	0.99401044436834	0.682914500562272	Unchanged	Gray
R354	0.994143030336537	0.682914500562272	Unchanged	Gray
R355	1.01401008165821	0.682914500562272	Unchanged	Gray
R356	1.01035319950273	0.682914500562272	Unchanged	Gray
R357	0.919717999115888	0.00156447119209377	Decreased	Red
R358	1.0071419555829	0.695621647428876	Unchanged	Gray
R36	0.999260477540277	0.682914500562272	Unchanged	Gray
R360	1.01238948532646	0.682914500562272	Unchanged	Gray
R361	0.963246424024768	0.112570998426059	Unchanged	Gray
R362	0.998712414547665	0.682914500562272	Unchanged	Gray
R363	1.00532741729671	0.696653486575905	Unchanged	Gray
R364	1.01703749638507	0.682914500562272	Unchanged	Gray
R365	0.996298777264089	0.682914500562272	Unchanged	Gray
R366	1.00744454345911	0.682914500562272	Unchanged	Gray
R367	1.01332331294107	0.682914500562272	Unchanged	Gray
R368	0.99347819510788	0.682914500562272	Unchanged	Gray
R369	0.88438969500865	0.00156447119209377	Decreased	Red
R37	0.948945919045348	0.00156447119209377	Decreased	Red
R370	0.995377860318339	0.682914500562272	Unchanged	Gray
R371	0.987569420275594	0.589738672960148	Unchanged	Gray
R372	0.992092011509968	0.682914500562272	Unchanged	Gray
R373	0.997767482206456	0.682914500562272	Unchanged	Gray
R374	1.00346510791236	0.682914500562272	Unchanged	Gray
R375	0.920060927089545	0.0798635765045728	Unchanged	Gray
R376	0.995514926819609	0.682914500562272	Unchanged	Gray
R377	1.00257768060605	0.682914500562272	Unchanged	Gray
R378	1.00850133283629	0.682914500562272	Unchanged	Gray
R379	1.00352496630022	0.705167897118361	Unchanged	Gray
R38	0.947082922923387	0.0337955829481253	Decreased	Red
R380	1.01144496794988	0.682914500562272	Unchanged	Gray
R381	1.00043761440088	0.682914500562272	Unchanged	Gray
R382	1.05524063691048	0.0568857831215245	Unchanged	Gray
R384	1.00657371586261	0.682914500562272	Unchanged	Gray
R385	1.00459792750919	0.682914500562272	Unchanged	Gray
R386	1.01605667259046	0.682914500562272	Unchanged	Gray
R387	1.01075716669192	0.682914500562272	Unchanged	Gray
R388	1.00844608043142	0.682914500562272	Unchanged	Gray
R389	0.993292785226448	0.682914500562272	Unchanged	Gray
R39	0.988011237726018	0.682914500562272	Unchanged	Gray
R390	1.02271223257263	0.682914500562272	Unchanged	Gray
R391	1.00169959825206	0.697235930109128	Unchanged	Gray
R392	0.997001957758703	0.682914500562272	Unchanged	Gray
R393	0.992943921584019	0.682914500562272	Unchanged	Gray
R394	1.01556155995937	0.682914500562272	Unchanged	Gray
R395	1.0061637335911	0.682914500562272	Unchanged	Gray
R396	1.00911366284648	0.682914500562272	Unchanged	Gray
R397	1.00692066293934	0.682914500562272	Unchanged	Gray
R398	0.998649641632002	0.682914500562272	Unchanged	Gray
R399	0.990186701571295	0.682914500562272	Unchanged	Gray
R4	1.0947075509807	0.00156447119209377	Increased	Blue
R40	0.966997566862418	0.13850907074388	Unchanged	Gray
R400	1.0108406606572	0.682914500562272	Unchanged	Gray
R401	1.07154564661707	0.00156447119209377	Increased	Blue
R402	0.941380139909626	0.0448388837979991	Decreased	Red
R403	1.0372661525414	0.103198878845853	Unchanged	Gray
R404	0.949628100487835	0.125066081014437	Unchanged	Gray
R405	1.00846625081292	0.682914500562272	Unchanged	Gray
R406	1.00481179275607	0.718062482314658	Unchanged	Gray
R407	1.00312036602849	0.682914500562272	Unchanged	Gray
R408	0.999180636983257	0.682914500562272	Unchanged	Gray
R409	1.00488302904142	0.682914500562272	Unchanged	Gray
R41	1.00752272582198	0.682914500562272	Unchanged	Gray
R410	1.00215235715543	0.682914500562272	Unchanged	Gray
R411	1.01204992180159	0.682914500562272	Unchanged	Gray
R412	1.01553470209633	0.682914500562272	Unchanged	Gray
R413	0.982672860686739	0.539125207096783	Unchanged	Gray
R414	0.997287822122828	0.682914500562272	Unchanged	Gray
R415	0.899063319348387	0.00156447119209377	Decreased	Red
R416	1.0063019866102	0.682914500562272	Unchanged	Gray
R417	0.979962405528338	0.36069973039062	Unchanged	Gray
R418	1.02371944414221	0.546580734064618	Unchanged	Gray
R419	1.00254118787266	0.682914500562272	Unchanged	Gray
R42	1.00370679202077	0.768635640937799	Unchanged	Gray
R420	0.986524333851291	0.682914500562272	Unchanged	Gray
R421	1.01037340504411	0.682914500562272	Unchanged	Gray
R422	1.01715848478039	0.682914500562272	Unchanged	Gray
R423	0.999370818972549	0.682914500562272	Unchanged	Gray
R424	0.994837017868609	0.682914500562272	Unchanged	Gray
R425	0.957707048787186	0.00905238828967642	Decreased	Red
R426	1.14394503332153	0.00156447119209377	Increased	Blue
R427	1.00790062455934	0.682914500562272	Unchanged	Gray
R428	1.00787835348343	0.682914500562272	Unchanged	Gray
R429	1.01431918870471	0.682914500562272	Unchanged	Gray
R430	1.0081594969013	0.682914500562272	Unchanged	Gray
R431	0.98987699529247	0.682914500562272	Unchanged	Gray
R432	1.00703468980052	0.682914500562272	Unchanged	Gray
R433	0.988998024093116	0.682914500562272	Unchanged	Gray
R434	1.00403050304504	0.682914500562272	Unchanged	Gray
R435	0.967167846914348	0.0848113012992369	Unchanged	Gray
R436	1.0083366156807	0.682914500562272	Unchanged	Gray
R437	1.00367687743339	0.682914500562272	Unchanged	Gray
R438	1.00260780119236	0.701035231314374	Unchanged	Gray
R439	1.01400315029693	0.682914500562272	Unchanged	Gray
R44	1.00526482060221	0.696653486575905	Unchanged	Gray
R440	1.0173282549273	0.682914500562272	Unchanged	Gray
R441	1.02109404206944	0.624079300215245	Unchanged	Gray
R442	1.00637416109312	0.682914500562272	Unchanged	Gray
R443	1.00728756453746	0.682914500562272	Unchanged	Gray
R444	1.02451243302082	0.384737230345172	Unchanged	Gray
R445	1.01527863370868	0.682914500562272	Unchanged	Gray
R446	1.03520489240542	0.250573729675897	Unchanged	Gray
R447	0.989185854302909	0.660480991079695	Unchanged	Gray
R448	0.991822352016549	0.682914500562272	Unchanged	Gray
R449	1.0188534616691	0.682914500562272	Unchanged	Gray
R45	1.00402365762526	0.691104735353362	Unchanged	Gray
R450	1.0910141539133	0.00156447119209377	Increased	Blue
R451	0.962972474472185	0.209232244366824	Unchanged	Gray
R452	0.999437193367487	0.682914500562272	Unchanged	Gray
R453	1.07866494013851	0.0180100514362352	Increased	Blue
R454	1.00333068109115	0.682914500562272	Unchanged	Gray
R455	1.00817735448268	0.682914500562272	Unchanged	Gray
R456	0.999305558156972	0.682914500562272	Unchanged	Gray
R457	0.998912341269892	0.682914500562272	Unchanged	Gray
R458	1.2130193857951	0.00156447119209377	Increased	Blue
R459	1.00905695214115	0.682914500562272	Unchanged	Gray
R46	1.00016068898068	0.682914500562272	Unchanged	Gray
R460	0.996375667342264	0.682914500562272	Unchanged	Gray
R461	1.00194501837682	0.682914500562272	Unchanged	Gray
R462	0.991522785646345	0.682914500562272	Unchanged	Gray
R463	0.997605085397497	0.682914500562272	Unchanged	Gray
R464	1.00118582180503	0.682914500562272	Unchanged	Gray
R467	0.975108916460432	0.315309604555587	Unchanged	Gray
R468	1.06640866757701	0.0494580658739345	Increased	Blue
R469	0.96680276612428	0.682914500562272	Unchanged	Gray
R47	1.07941533409503	0.0161129966745517	Increased	Blue
R471	1.00937662723808	0.682914500562272	Unchanged	Gray
R472	1.00318685477529	0.682914500562272	Unchanged	Gray
R473	0.996345384545517	0.682914500562272	Unchanged	Gray
R474	0.997965821705153	0.682914500562272	Unchanged	Gray
R475	1.00030693532018	0.682914500562272	Unchanged	Gray
R476	1.00153559019832	0.682914500562272	Unchanged	Gray
R477	1.001716520756	0.682914500562272	Unchanged	Gray
R478	1.03520028314221	0.216188338932021	Unchanged	Gray
R478	0.99637602756216	0.682914500562272	Unchanged	Gray
R479	1.00774134210893	0.682914500562272	Unchanged	Gray
R479	0.997765261738451	0.682914500562272	Unchanged	Gray
R48	1.00606404351951	0.682914500562272	Unchanged	Gray
R480	1.00005875517601	0.682914500562272	Unchanged	Gray
R481	0.997177863056439	0.682914500562272	Unchanged	Gray
R482	0.992722513842037	0.682914500562272	Unchanged	Gray
R483	0.993560679679908	0.682914500562272	Unchanged	Gray
R484	1.38202758718683	0.00156447119209377	Increased	Blue
R49	1.00925725210861	0.682914500562272	Unchanged	Gray
R5	0.99965509504871	0.737204786955504	Unchanged	Gray
R50	1.00499768005485	0.682914500562272	Unchanged	Gray
R51	0.994665724008331	0.682914500562272	Unchanged	Gray
R52	0.99897295840753	0.682914500562272	Unchanged	Gray
R53	1.00280222871096	0.682914500562272	Unchanged	Gray
R54	0.992250624466379	0.682914500562272	Unchanged	Gray
R55	1.00424853921316	0.682914500562272	Unchanged	Gray
R56	0.999665724229807	0.682914500562272	Unchanged	Gray
R57	1.0066466986692	0.682914500562272	Unchanged	Gray
R58	1.02702615834116	0.431844407725438	Unchanged	Gray
R59	1.00422683295237	0.682914500562272	Unchanged	Gray
R6	0.993733239197875	0.682914500562272	Unchanged	Gray
R60	1.00448375098303	0.682914500562272	Unchanged	Gray
R61	1.00128721851279	0.704490880224537	Unchanged	Gray
R62	1.00786729621153	0.682914500562272	Unchanged	Gray
R63	1.01458606827334	0.682914500562272	Unchanged	Gray
R64	1.04586297151716	0.0494580658739345	Increased	Blue
R65	0.830442968911776	0.00156447119209377	Decreased	Red
R66	1.00452950323839	0.682914500562272	Unchanged	Gray
R67	1.00905973310979	0.682914500562272	Unchanged	Gray
R68	1.00772573695966	0.682914500562272	Unchanged	Gray
R69	1.01655694888766	0.682914500562272	Unchanged	Gray
R7	1.00328835008818	0.707850296790517	Unchanged	Gray
R70	1.00094978846774	0.682914500562272	Unchanged	Gray
R71	0.99883863195009	0.682914500562272	Unchanged	Gray
R72	1.00637364740828	0.682914500562272	Unchanged	Gray
R73	1.00617124468796	0.682914500562272	Unchanged	Gray
R74	0.994181001959374	0.682914500562272	Unchanged	Gray
R75	0.991550548860452	0.682914500562272	Unchanged	Gray
R76	0.998634687535606	0.717210606968916	Unchanged	Gray
R77	1.00096720220445	0.682914500562272	Unchanged	Gray
R78	1.00495585191796	0.682914500562272	Unchanged	Gray
R79	0.991500983335779	0.682914500562272	Unchanged	Gray
R8	1.01386629468216	0.682914500562272	Unchanged	Gray
R80	1.00594224433003	0.682914500562272	Unchanged	Gray
R81	0.999925762171289	0.704086216681281	Unchanged	Gray
R82	1.00954994705836	0.682914500562272	Unchanged	Gray
R83	0.999120012514278	0.682914500562272	Unchanged	Gray
R84	1.00243860328729	0.682914500562272	Unchanged	Gray
R85	1.00932395155801	0.682914500562272	Unchanged	Gray
R86	1.00197736022985	0.682914500562272	Unchanged	Gray
R88	0.973251172035079	0.682914500562272	Unchanged	Gray
R89	1.00625997943493	0.682914500562272	Unchanged	Gray
R9	1.01170062818891	0.682914500562272	Unchanged	Gray
R90	0.988775599274462	0.682914500562272	Unchanged	Gray
R91	1.00455852197316	0.706143057149249	Unchanged	Gray
R92	1.03757047375536	0.130712674831363	Unchanged	Gray
R93	0.996777854369541	0.682914500562272	Unchanged	Gray
R94	1.00863140804161	0.682914500562272	Unchanged	Gray
R95	1.00926212154165	0.682914500562272	Unchanged	Gray
R96	1.01191357362304	0.682914500562272	Unchanged	Gray
R97	1.04122518055288	0.103198878845853	Unchanged	Gray
R98	1.0043498006052	0.707850296790517	Unchanged	Gray
R99	1.00890021561474	0.682914500562272	Unchanged	Gray
