# Supplementary material for: Mutational sources of trans-regulatory variation affecting gene expression in Saccharomyces cerevisiae
Source: eLife. 2021 Aug 31;10:e67806. doi: 10.7554/eLife.67806 (PMC8456550; doi:10.7554/eLife.67806)
Supplement: Source data 1. — Source Data files in txt format that contain quantitative data displayed on Figure 1B–E, Figure 2E–G, Figure 3A,B,E, Figure 5C–G, Figure 6, Figure 7, Figure 2—figure supplements 1–5, Figure 3—figure supplements 1–4 and Figure 7—figure supplement 1. [file elife-67806-data1.zip › Source Data - Figure 5F.txt]

GCR1.MUTANT	MEDIAN.EXPRESSION	P.VALUE	DIRECTION	COLOR
G1	0.252809473	0.000103274	Decreased	Red
G10	0.995589758	0.53237262	Unchanged	Gray
G100	1.080103818	0.001235203	Increased	Blue
G103	1.008256866	0.49899863	Unchanged	Gray
G104	0.996875133	0.536175044	Unchanged	Gray
G105	0.997676413	0.507589744	Unchanged	Gray
G106	1.007489732	0.538040108	Unchanged	Gray
G107	0.985003591	0.221395349	Unchanged	Gray
G108	0.980944398	0.265213729	Unchanged	Gray
G11	0.991134769	0.485443038	Unchanged	Gray
G110	1.106723086	0.000103274	Increased	Blue
G115	1.043328974	0.006102607	Increased	Blue
G118	1.000074641	0.391358152	Unchanged	Gray
G12	0.991576254	0.516042505	Unchanged	Gray
G121	1.000658862	0.519995866	Unchanged	Gray
G123	1.022627585	0.238300936	Unchanged	Gray
G126	1.002472189	0.53340895	Unchanged	Gray
G129	0.902065011	0.000109505	Decreased	Red
G13	1.011909368	0.318623311	Unchanged	Gray
G131	0.992511953	0.629812438	Unchanged	Gray
G134	0.993696492	0.55096561	Unchanged	Gray
G135	0.989980162	0.367426641	Unchanged	Gray
G14	0.999690131	0.497524752	Unchanged	Gray
G140	1.068856853	0.004929886	Increased	Blue
G142	0.913000609	0.060146497	Unchanged	Gray
G143	0.991901509	0.383414222	Unchanged	Gray
G145	1.030192564	0.209063844	Unchanged	Gray
G146	0.173231552	0.000109999	Decreased	Red
G15	1.011929786	0.279266282	Unchanged	Gray
G150	0.987221713	0.213961173	Unchanged	Gray
G158	1.00954328	0.729673231	Unchanged	Gray
G159	0.9905468	0.536308233	Unchanged	Gray
G162	0.161717728	0.000109782	Decreased	Red
G163	0.985201986	0.317073171	Unchanged	Gray
G165	0.992883532	0.391299768	Unchanged	Gray
G166	0.960331915	0.051503914	Unchanged	Gray
G168	1.114726693	0.000109625	Increased	Blue
G17	1.042749256	0.126416649	Unchanged	Gray
G172	0.991137387	0.480086446	Unchanged	Gray
G173	0.994474078	0.459750687	Unchanged	Gray
G175	1.004396764	0.416164053	Unchanged	Gray
G176	0.90295602	0.000109314	Decreased	Red
G179	0.99608384	0.508688457	Unchanged	Gray
G180	1.054122297	0.002944889	Increased	Blue
G182	1.021681381	0.159472546	Unchanged	Gray
G184	1.032669354	0.093051981	Unchanged	Gray
G185	1.021101012	0.276802314	Unchanged	Gray
G186	0.211161624	0.000109337	Decreased	Red
G187	1.017178165	0.314050437	Unchanged	Gray
G188	1.000002444	0.622044006	Unchanged	Gray
G19	0.868633605	0.000105086	Decreased	Red
G190	0.963458108	0.008053691	Decreased	Red
G191	0.999877717	0.436662799	Unchanged	Gray
G193	0.55980747	0.000105496	Decreased	Red
G194	0.217982754	0.000102838	Decreased	Red
G195	0.994712216	0.547177585	Unchanged	Gray
G196	0.987786242	0.455311973	Unchanged	Gray
G198	0.16759819	0.000109601	Decreased	Red
G2	0.217548371	0.000105252	Decreased	Red
G20	1.012408533	0.317269076	Unchanged	Gray
G200	0.158013194	0.000109218	Decreased	Red
G201	0.976391017	0.257835052	Unchanged	Gray
G202	1.064498816	0.016695867	Increased	Blue
G204	1.089898023	0.000102891	Increased	Blue
G205	1.008921518	0.583084064	Unchanged	Gray
G207	0.745466134	0.00010321	Decreased	Red
G209	0.999243781	0.591161357	Unchanged	Gray
G21	1.014163203	0.33357438	Unchanged	Gray
G210	0.992668046	0.625734612	Unchanged	Gray
G214	0.983561211	0.20588539	Unchanged	Gray
G216	1.011229079	0.31457193	Unchanged	Gray
G218	0.196947865	0.000105296	Decreased	Red
G219	0.994063139	0.538167149	Unchanged	Gray
G220	0.642307861	0.000103061	Decreased	Red
G222	0.2723052	0.000103381	Decreased	Red
G223	0.909506519	0.000103541	Decreased	Red
G224	0.995032422	0.368334363	Unchanged	Gray
G225	0.98704321	0.296193416	Unchanged	Gray
G227	1.01573869	0.478554828	Unchanged	Gray
G229	1.035514634	0.030944793	Increased	Blue
G23	0.990624738	0.534480981	Unchanged	Gray
G230	0.991529477	0.448677031	Unchanged	Gray
G232	0.983981739	0.38577475	Unchanged	Gray
G233	1.056743246	0.01053175	Increased	Blue
G234	0.980416254	0.145394946	Unchanged	Gray
G235	1.053103762	0.002170318	Increased	Blue
G236	1.036225285	0.066749073	Unchanged	Gray
G239	0.198970811	0.000103061	Decreased	Red
G24	1.000404082	0.335460628	Unchanged	Gray
G240	0.966928551	0.024137223	Decreased	Red
G241	0.310448019	0.000103338	Decreased	Red
G242	0.926201328	0.006196177	Decreased	Red
G243	0.170408938	0.000102785	Decreased	Red
G244	1.007893483	0.558902414	Unchanged	Gray
G245	1.012334363	0.277411377	Unchanged	Gray
G246	0.193200372	0.000109337	Decreased	Red
G247	0.988956241	0.563917526	Unchanged	Gray
G249	1.002668002	0.440063593	Unchanged	Gray
G25	0.96935894	0.197673221	Unchanged	Gray
G250	0.617620058	0.000103263	Decreased	Red
G251	1.017250273	0.241308161	Unchanged	Gray
G252	0.870319277	0.004744833	Decreased	Red
G253	1.012779632	0.493089934	Unchanged	Gray
G254	0.997328173	0.473750525	Unchanged	Gray
G255	0.420632691	0.000103284	Decreased	Red
G256	1.034305682	0.119645799	Unchanged	Gray
G257	0.252646913	0.000109182	Decreased	Red
G258	0.215207824	0.000109469	Decreased	Red
G259	0.986540163	0.333642071	Unchanged	Gray
G26	1.012837894	0.284040695	Unchanged	Gray
G261	1.011134334	0.404426976	Unchanged	Gray
G262	1.009103798	0.647418335	Unchanged	Gray
G275	0.967813392	0.04262053	Decreased	Red
G276	1.013433589	0.320447824	Unchanged	Gray
G278	0.998340246	0.532626595	Unchanged	Gray
G28	1.015495669	0.249303477	Unchanged	Gray
G281	0.764246152	0.000103167	Decreased	Red
G284	0.230217601	0.000105419	Decreased	Red
G287	1.08554203	0.000103327	Increased	Blue
G29	0.354369557	0.000102807	Decreased	Red
G291	0.994847912	0.410111203	Unchanged	Gray
G292	0.955133382	0.016032064	Decreased	Red
G297	0.289908068	0.000103252	Decreased	Red
G3	0.263555257	0.00010983	Decreased	Red
G30	0.98616287	0.546479165	Unchanged	Gray
G305	0.993333094	0.368510458	Unchanged	Gray
G308	0.758525843	0.000103348	Decreased	Red
G31	0.992524757	0.564143007	Unchanged	Gray
G310	0.997272031	0.553861998	Unchanged	Gray
G311	0.43909656	0.000102912	Decreased	Red
G313	0.294041005	0.000102849	Decreased	Red
G321	0.957275058	0.028164655	Decreased	Red
G33	0.998554651	0.390799747	Unchanged	Gray
G338	1.045904205	0.02280887	Increased	Blue
G339	0.556290561	0.000103338	Decreased	Red
G341	1.02192955	0.169489775	Unchanged	Gray
G346	0.99615657	0.405876289	Unchanged	Gray
G349	0.989319342	0.25159695	Unchanged	Gray
G35	0.992166695	0.361894737	Unchanged	Gray
G350	0.84471124	0.00010543	Decreased	Red
G358	0.936982428	0.004318972	Decreased	Red
G359	1.109166266	0.000102912	Increased	Blue
G36	0.997040272	0.392669607	Unchanged	Gray
G360	1.026167765	0.308700588	Unchanged	Gray
G361	0.441224079	0.000103189	Decreased	Red
G362	0.978943967	0.140300052	Unchanged	Gray
G37	0.583260402	0.000105363	Decreased	Red
G379	0.995416333	0.55073211	Unchanged	Gray
G38	0.343512095	0.000103348	Decreased	Red
G4	0.999358196	0.603977741	Unchanged	Gray
G40	0.99688568	0.490610813	Unchanged	Gray
G41	0.993803459	0.452991453	Unchanged	Gray
G42	1.004888854	0.364336181	Unchanged	Gray
G43	0.995420477	0.391905843	Unchanged	Gray
G432	1.004356617	0.575545492	Unchanged	Gray
G44	1.003419918	0.383231676	Unchanged	Gray
G45	1.001099343	0.440314732	Unchanged	Gray
G49	0.991709828	0.374845869	Unchanged	Gray
G496	1.002781968	0.609428306	Unchanged	Gray
G5	0.253771028	0.000110132	Decreased	Red
G50	0.172427262	0.00010929	Decreased	Red
G51	0.243432715	0.000103093	Decreased	Red
G52	0.99621402	0.403276956	Unchanged	Gray
G53	0.980852965	0.131652084	Unchanged	Gray
G55	1.006737457	0.506218522	Unchanged	Gray
G56	0.973252544	0.152776347	Unchanged	Gray
G58	1.02257911	0.142842367	Unchanged	Gray
G59	0.911590876	0.000102934	Decreased	Red
G6	0.990703101	0.60467993	Unchanged	Gray
G62	1.007994302	0.431832266	Unchanged	Gray
G64	1.017789012	0.369773924	Unchanged	Gray
G65	1.014775135	0.166420118	Unchanged	Gray
G66	0.978485729	0.326223596	Unchanged	Gray
G67	0.953924547	0.222714798	Unchanged	Gray
G7	0.989138905	0.448388801	Unchanged	Gray
G71	0.548145874	0.000102923	Decreased	Red
G72	0.302930958	0.000102923	Decreased	Red
G74	1.009484285	0.445845697	Unchanged	Gray
G75	0.973676054	0.400371287	Unchanged	Gray
G76	1.041031715	0.042494084	Increased	Blue
G77	0.983526157	0.579196704	Unchanged	Gray
G78	1.029534485	0.125593668	Unchanged	Gray
G79	1.015492211	0.328168578	Unchanged	Gray
G8	0.989180596	0.521151465	Unchanged	Gray
G81	1.014509452	0.279427248	Unchanged	Gray
G82	1.017527743	0.159187042	Unchanged	Gray
G83	1.007678206	0.506958046	Unchanged	Gray
G84	1.025019554	0.271976888	Unchanged	Gray
G85	1.002699422	0.618051152	Unchanged	Gray
G86	0.199750583	0.000109963	Decreased	Red
G87	0.998707304	0.445749614	Unchanged	Gray
G89	0.14801711	0.00010983	Decreased	Red
G9	0.286517363	0.000105374	Decreased	Red
G90	1.003382722	0.385879874	Unchanged	Gray
G91	0.716125378	0.00010582	Decreased	Red
G92	0.574489059	0.000102775	Decreased	Red
G93	0.942225951	0.000103509	Decreased	Red
G94	0.994275591	0.595043882	Unchanged	Gray
G95	1.007991324	0.33284195	Unchanged	Gray
G96	0.217801989	0.000105263	Decreased	Red
G97	1.009678907	0.343917526	Unchanged	Gray
G98	1.033756859	0.113758251	Unchanged	Gray
G99	0.981340516	0.11691927	Unchanged	Gray
GL36	0.964380362	0.02607441	Decreased	Red
GL37	0.982157517	0.125310174	Unchanged	Gray
GL38	0.974580136	0.065408026	Unchanged	Gray
GL39	0.986132946	0.306405256	Unchanged	Gray
GL40	0.98800018	0.267928799	Unchanged	Gray
GL41	0.374852519	0.000103381	Decreased	Red
GL42	0.978381602	0.245630365	Unchanged	Gray
GL43	0.984774581	0.245657568	Unchanged	Gray
GL47	0.991136583	0.406575286	Unchanged	Gray
GL48	0.995582928	0.61426507	Unchanged	Gray
GL49	1.085836311	0.000103327	Increased	Blue
GL50	0.237536996	0.000109505	Decreased	Red
GL51	1.072434437	0.000103252	Increased	Blue
GL52	0.930411732	0.028330071	Decreased	Red
GL54	0.247141335	0.000109769	Decreased	Red
GL55	0.968187618	0.040071519	Decreased	Red
GL56	1.058120852	0.007599747	Increased	Blue
