# Supplementary material for: Mutational sources of trans-regulatory variation affecting gene expression in Saccharomyces cerevisiae
Source: eLife. 2021 Aug 31;10:e67806. doi: 10.7554/eLife.67806 (PMC8456550; doi:10.7554/eLife.67806)
Supplement: Source data 1. — Source Data files in txt format that contain quantitative data displayed on Figure 1B–E, Figure 2E–G, Figure 3A,B,E, Figure 5C–G, Figure 6, Figure 7, Figure 2—figure supplements 1–5, Figure 3—figure supplements 1–4 and Figure 7—figure supplement 1. [file elife-67806-data1.zip › Source Data - Figure 5G.txt]

GCR1.MUTANT	MEDIAN.EXPRESSION	SD.EXPR.AMONG.REPLICATES	N.REPLICATES.EXPR	RELATIVE.FITNESS	SD.FITNESS.AMONG.REPLICATES	N.REPLICATES.FITNESS	P.VALUE.FITNESS
G001	0.27523408	0.015913408	4	0.545478187	0.00950379	4	0.020126955
G002	0.247990366	0.00864127	4	0.569367677	0.00744622	4	0.023137709
G003	0.29828214	0.021963975	4	0.545683282	0.008397557	4	0.016754044
G005	0.279932466	0.017536654	4	0.541603338	0.007479147	4	0.020493472
G009	0.277896667	0.013206591	4	0.581173607	0.008873323	4	0.009727699
G019	0.96969806	0.008815398	4	1.02058643	0.011948622	4	0.091766518
G029	0.663349665	0.037452796	4	0.731715267	0.028728453	4	0.000611578
G037	0.900208376	0.044518573	4	0.985491471	0.005154373	4	0.473873123
G038	0.341831366	0.00279278	3	0.596341864	0.005770006	4	0.019522622
G044	1.003182692	0.018140433	4	1.004499203	0.008615596	4	0.848843057
G051	0.264099197	0.016009181	4	0.580064587	0.009446524	4	0.010227368
G059	0.934413595	0.014981186	4	1.014694606	0.00936967	4	0.293492553
G071	0.675008191	0.011024265	4	0.963847458	0.013139885	4	0.008002672
G072	0.300283001	0.023400231	4	0.563959716	0.010160293	4	0.004086607
G083	0.983639426	0.014741465	3	1.000525185	0.012856708	4	0.854361481
G086	0.287157464	0.024338388	4	0.549098794	0.014830214	4	0.004326238
G089	0.236389775	0.008238338	4	0.556837717	0.002446847	4	0.018881346
G091	0.699745197	0.018371035	4	0.995854629	0.00502012	4	0.170769834
G092	0.722074093	0.007595284	3	0.948460503	0.011844929	4	0.094694531
G096	0.367829962	0.00341852	3	0.743361001	0.01357434	4	0.000272744
G100	1.034163232	0.016716648	4	1.008741932	0.007348612	4	0.629260921
G110	1.011648581	0.027584452	4	1.009096318	0.004982081	4	0.413712683
G140	1.023812138	0.026001375	4	1.002814835	0.007083525	4	0.193319496
G146	0.264032376	0.004047322	3	0.550627652	0.004552044	4	0.020360939
G162	0.25898131	0.027959286	4	0.546906977	0.004378467	4	0.015657463
G168	0.295608438	0.016858237	3	0.580318184	0.065654943	4	0.016235811
G176	0.252377698	0.028222287	3	0.572222077	0.048463719	4	0.00326313
G180	1.042879551	0.011039777	4	1.011810272	0.006792507	4	0.167322978
G186	0.251464095	0.001646932	3	0.548145832	0.012489576	4	0.011223514
G191	1.012939913	0.011622234	3	1.012109318	0.004938615	4	0.091882191
G193	0.543693675	0.001531445	3	0.874510688	0.016589226	4	0.000264228
G194	0.258603923	0.024973579	4	0.544645884	0.008204173	4	0.006688775
G198	0.262524607	0.00785878	4	0.544548474	0.007369661	4	0.01116927
G200	0.259190043	0.027154355	4	0.548891896	0.008143691	4	0.012009336
G202	1.010094467	0.019237092	4	1.005206154	0.006754895	4	0.506761768
G204	1.036154605	0.013130843	4	1.008138614	0.00332947	4	0.5378963
G207	0.771762583	0.00933478	4	0.99883232	0.006846506	4	0.818260975
G220	0.751529135	0.01852854	4	0.951135232	0.007477193	4	0.000312774
G222	0.304499472	0.011272083	4	0.587665882	0.00169091	4	0.005163831
G233	1.021299381	0.004991491	3	0.997324396	0.00583898	4	0.2699785
G235	1.007710425	0.024397693	4	1.004724481	0.00632128	4	0.634241607
G239	0.260628906	0.009769349	4	0.549124122	0.007773214	4	0.009282833
G241	0.525327292	0.002520632	3	0.799116495	0.011902091	4	0.001633563
G242	0.956135977	0.018262816	4	1.003084181	0.001712309	4	0.001859719
G243	0.247140959	0.014864476	4	0.56198987	0.009589308	4	0.004480834
G246	0.252268686	0.01344176	4	0.536860256	0.011538849	4	0.008981804
G249	1.009877518	0.007123841	3	0.996221379	0.010691543	4	0.462407558
G250	0.719670323	0.010893267	4	0.994069633	0.03584041	4	0.885132467
G252	0.869836043	0.030660003	4	1.009664921	0.008060726	4	0.073717981
G255	0.6291412	0.01167844	4	0.76291797	0.008719203	4	8.09E-05
G262	1.004272562	0.010248086	4	0.996415287	0.003624569	4	0.745767031
G281	0.897495787	0.018476334	4	1.015384972	0.003390788	4	0.113119802
G284	0.209933169	0.010065019	4	0.540592924	0.006864104	4	0.001625409
G287	1.030874271	0.014555656	4	1.00292399	0.006769582	4	0.824698464
G308	0.839014302	0.022663241	4	1.006562336	0.012309111	4	0.066945009
G311	0.707995585	0.034798994	3	0.938717813	0.002603776	3	0.037512655
G313	0.41678918	0.010062605	3	0.875259704	0.008976016	3	0.003189957
G339	0.535256229	0.013772899	3	0.938669953	0.010450753	3	0.003817114
G350	0.83337997	0.011973959	3	1.008521275	0.003311947	3	0.00178485
G359	1.037056243	0.001839847	2	0.998475458	0.003420319	3	0.885641584
G361	0.575491991	0.006127996	2	0.865876777	0.026566184	3	0.014710274
G379	0.999180485	0.009469306	3	1.000378125	0.009834066	3	0.470640937
