# Supplementary material for: Mutational sources of trans-regulatory variation affecting gene expression in Saccharomyces cerevisiae
Source: eLife. 2021 Aug 31;10:e67806. doi: 10.7554/eLife.67806 (PMC8456550; doi:10.7554/eLife.67806)
Supplement: Source data 1. — Source Data files in txt format that contain quantitative data displayed on Figure 1B–E, Figure 2E–G, Figure 3A,B,E, Figure 5C–G, Figure 6, Figure 7, Figure 2—figure supplements 1–5, Figure 3—figure supplements 1–4 and Figure 7—figure supplement 1. [file elife-67806-data1.zip › Source Data - Figure 6B.txt]

Category	GO_Term	Description	N.Neutral	N.Causal	N.Expected	Enrichment	P.val	P.score	Genes	Genes.Short
BiologicalProcess	GO:0006334	nucleosome_assembly	1	2	0.04	48.21	4.53E-03	2.343901798	YKR048C,YBL008W	NAP1,HIR1
BiologicalProcess	GO:0046015	regulation_of_transcription_by_glucose	1	2	0.04	48.21	4.53E-03	2.343901798	YCR084C,YGL253W	TUP1,HXK2
BiologicalProcess	GO:0006189	de_novo'_IMP_biosynthetic_process	2	4	0.08	48.21	3.06E-05	4.514278574	YOR128C,YMR300C,YGL234W,YGR061C	ADE2,ADE4,ADE5,ADE6
BiologicalProcess	GO:0043486	histone_exchange	2	2	0.08	24.1	8.82E-03	2.054531415	YCR084C,YMR127C	TUP1,SAS2
BiologicalProcess	GO:0071248	cellular_response_to_metal_ion	2	2	0.08	24.1	8.82E-03	2.054531415	YLL029W,YOL081W	FRA1,IRA2
BiologicalProcess	GO:0060303	regulation_of_nucleosome_density	2	2	0.08	24.1	8.82E-03	2.054531415	YBR135W,YER164W	CKS1,CHD1
BiologicalProcess	GO:0006096	glycolytic_process	2	2	0.08	24.1	8.82E-03	2.054531415	YGL253W,YHR174W	HXK2,ENO2
BiologicalProcess	GO:0006006	glucose_metabolic_process	2	2	0.08	24.1	8.82E-03	2.054531415	YGL253W,YHR174W	HXK2,ENO2
BiologicalProcess	GO:0009113	purine_nucleobase_biosynthetic_process	3	3	0.12	24.1	1.08E-03	2.966576245	YMR300C,YGL234W,YGR061C	ADE4,ADE5,ADE6
BiologicalProcess	GO:0016226	iron-sulfur_cluster_assembly	3	2	0.12	16.07	1.43E-02	1.844663963	YNL240C,YHR122W	NAR1,CIA2
BiologicalProcess	GO:0016573	histone_acetylation	5	3	0.21	14.46	2.85E-03	2.54515514	YHR099W,YMR127C,YNL136W	TRA1,SAS2,EAF7
BiologicalProcess	GO:0034219	carbohydrate_transmembrane_transport	5	2	0.21	9.64	2.86E-02	1.543633967	YDR443C,YGL253W	SSN2,HXK2
BiologicalProcess	GO:0016584	nucleosome_positioning	5	2	0.21	9.64	2.86E-02	1.543633967	YCR084C,YER164W	TUP1,CHD1
BiologicalProcess	GO:0007117	budding_cell_bud_growth	8	3	0.33	9.04	7.73E-03	2.111820506	YKR048C,YDL134C,YDR507C	NAP1,PPH21,GIN4
BiologicalProcess	GO:0006541	glutamine_metabolic_process	6	2	0.25	8.03	3.72E-02	1.42945706	YMR300C,YGR061C	ADE4,ADE6
BiologicalProcess	GO:0055072	iron_ion_homeostasis	9	3	0.37	8.03	1.00E-02	2	YDR270W,YER145C,YLR136C	CCC2,FTR1,TIS11
BiologicalProcess	GO:0009968	negative_regulation_of_signal_transduction	10	3	0.41	7.23	1.27E-02	1.896196279	YNL201C,YGL253W,YOL081W	PSY2,HXK2,IRA2
BiologicalProcess	GO:0006470	protein_dephosphorylation	7	2	0.29	6.89	4.67E-02	1.330683119	YNL201C,YDL134C	PSY2,PPH21
BiologicalProcess	GO:2001020	regulation_of_response_to_DNA_damage_stimulus	7	2	0.29	6.89	4.67E-02	1.330683119	YCR084C,YNL201C	TUP1,PSY2
BiologicalProcess	GO:0000122	negative_regulation_of_transcription_by_RNA_polymerase_II	25	6	1.04	5.78	9.52E-04	3.021363052	YDR443C,YOR274W,YCR084C,YLL029W,YBL008W,YPR065W	SSN2,MOD5,TUP1,FRA1,HIR1,ROX1
BiologicalProcess	GO:0006368	transcription_elongation_from_RNA_polymerase_II_promoter	13	3	0.54	5.56	2.29E-02	1.640164518	YER164W,YBL008W,YOR344C	CHD1,HIR1,TYE7
BiologicalProcess	GO:0006342	chromatin_silencing	22	5	0.91	5.48	3.27E-03	2.485452247	YOR274W,YMR080C,YBL008W,YMR127C,YLR015W	MOD5,NAM7,HIR1,SAS2,BRE2
MolecularFunction	GO:0072509	divalent_inorganic_cation_transmembrane_transporter_activity	2	2	0.08	24.1	8.82E-03	2.054531415	YDR270W,YER145C	CCC2,FTR1
MolecularFunction	GO:0003714	transcription_corepressor_activity	4	3	0.17	18.08	1.83E-03	2.73754891	YCR084C,YBL008W,YPR065W	TUP1,HIR1,ROX1
MolecularFunction	GO:0004402	histone_acetyltransferase_activity	3	2	0.12	16.07	1.43E-02	1.844663963	YHR099W,YMR127C	TRA1,SAS2
MolecularFunction	GO:0046915	transition_metal_ion_transmembrane_transporter_activity	5	2	0.21	9.64	2.86E-02	1.543633967	YDR270W,YER145C	CCC2,FTR1
MolecularFunction	GO:0042393	histone_binding	13	5	0.54	9.27	4.53E-04	3.343901798	YBR135W,YKR048C,YCR084C,YER164W,YMR127C	CKS1,NAP1,TUP1,CHD1,SAS2
CellularComponent	GO:0035267	NuA4_histone_acetyltransferase_complex	2	3	0.08	36.15	5.54E-04	3.256490235	YHR099W,YMR127C,YNL136W	TRA1,SAS2,EAF7
CellularComponent	GO:0008287	protein_serine/threonine_phosphatase_complex	3	2	0.12	16.07	1.43E-02	1.844663963	YNL201C,YDL134C	PSY2,PPH21
CellularComponent	GO:0000124	SAGA_complex	4	2	0.17	12.05	2.10E-02	1.677780705	YHR099W,YER164W	TRA1,CHD1
CellularComponent	GO:0000932	P-body	9	3	0.37	8.03	1.00E-02	2	YLR136C,YPL184C,YNL288W	TIS11,MRN1,CAF40
CellularComponent	GO:0009898	cytoplasmic_side_of_plasma_membrane	7	2	0.29	6.89	4.67E-02	1.330683119	YHR174W,YGL045W	ENO2,RIM8
CellularComponent	GO:0000790	nuclear_chromatin	41	6	1.7	3.53	8.64E-03	2.063486258	YHR099W,YER164W,YBL008W,YOR344C,YMR127C,YPR065W	TRA1,CHD1,HIR1,TYE7,SAS2,ROX1
PantherPathway	P00024	Glycolysis	2	2	0.08	24.1	8.82E-03	2.054531415	YGL253W,YHR174W	HXK2,ENO2
PantherPathway	P02738	De_novo_purine_biosynthesis	4	3	0.17	18.08	1.83E-03	2.73754891	YMR300C,YGL234W,YGR061C	ADE4,ADE5,ADE6
