# Supplementary material for: Mutational sources of trans-regulatory variation affecting gene expression in Saccharomyces cerevisiae
Source: eLife. 2021 Aug 31;10:e67806. doi: 10.7554/eLife.67806 (PMC8456550; doi:10.7554/eLife.67806)
Supplement: Source data 1. — Source Data files in txt format that contain quantitative data displayed on Figure 1B–E, Figure 2E–G, Figure 3A,B,E, Figure 5C–G, Figure 6, Figure 7, Figure 2—figure supplements 1–5, Figure 3—figure supplements 1–4 and Figure 7—figure supplement 1. [file elife-67806-data1.zip › Source Data - Figure 7 - figure supplement 1.txt]

	Any	SK1	YPS1000	M22
Genome	0.6506324	0.2404959	0.2343331	0.4285827
Nonregulatory.Mutations	0.6668565	0.2414579	0.2386105	0.4458998
Nonregulatory.Mutations.Low.Depth	0.6441074	0.2345391	0.2123687	0.4515753
Nonregulatory.Mutations.High.Depth	0.683223	0.2461369	0.2615894	0.4370861
Trans.Regulatory.Mutations	0.8787879	0.3787879	0.3939394	0.469697
Trans.BSA.Seq	0.8367347	0.4285714	0.3265306	0.4897959
Trans.Sanger	1	0.2352941	0.5882353	0.4117647
