# Supplementary material for: Mutational sources of trans-regulatory variation affecting gene expression in Saccharomyces cerevisiae
Source: eLife. 2021 Aug 31;10:e67806. doi: 10.7554/eLife.67806 (PMC8456550; doi:10.7554/eLife.67806)
Supplement: Source data 1. — Source Data files in txt format that contain quantitative data displayed on Figure 1B–E, Figure 2E–G, Figure 3A,B,E, Figure 5C–G, Figure 6, Figure 7, Figure 2—figure supplements 1–5, Figure 3—figure supplements 1–4 and Figure 7—figure supplement 1. [file elife-67806-data1.zip › Source Data - Figure 7A - 1.txt]

Cross	Chromosome	Low_Boundary_Chrom	High_Boundary_Chrom	Low_Boundary_Genome	High_Boundary_Genome
SK1xBY	1	1	12552	1	12552
SK1xBY	1	174674	190402	174674	190402
SK1xBY	2	47612	62830	277830	293048
SK1xBY	2	205559	227201	435777	457419
SK1xBY	2	347935	362800	578153	593018
SK1xBY	2	711554	738886	941772	969104
SK1xBY	3	54721	76939	1098123	1120341
SK1xBY	4	126667	158137	1486689	1518159
SK1xBY	4	708341	741463	2068363	2101485
SK1xBY	4	937717	955755	2297739	2315777
SK1xBY	4	1020356	1061961	2380378	2421983
SK1xBY	4	1174213	1186610	2534235	2546632
SK1xBY	4	1474578	1498087	2834600	2858109
SK1xBY	5	477976	537238	3369931	3429193
SK1xBY	6	3312	61005	3472141	3529834
SK1xBY	7	177165	216869	3916155	3955859
SK1xBY	7	384832	470964	4123822	4209954
SK1xBY	7	492317	519381	4231307	4258371
SK1xBY	7	681775	695812	4420765	4434802
SK1xBY	7	836443	857788	4575433	4596778
SK1xBY	7	912297	944701	4651287	4683691
SK1xBY	8	189521	215281	5019451	5045211
SK1xBY	8	455215	490863	5285145	5320793
SK1xBY	9	70904	87642	5463477	5480215
SK1xBY	9	151882	194648	5544455	5587221
SK1xBY	10	47473	191257	5879934	6023718
SK1xBY	10	232040	257445	6064501	6089906
SK1xBY	10	587861	601293	6420322	6433754
SK1xBY	11	34404	44603	6612616	6622815
SK1xBY	11	105873	136273	6684085	6714485
SK1xBY	11	239429	266523	6817641	6844735
SK1xBY	11	641940	650049	7220152	7228261
SK1xBY	12	128659	182854	7373687	7427882
SK1xBY	12	413615	476347	7658643	7721375
SK1xBY	12	624838	640445	7869866	7885473
SK1xBY	12	737804	782839	7982832	8027867
SK1xBY	12	881235	930472	8126263	8175500
SK1xBY	12	988464	1004857	8233492	8249885
SK1xBY	13	300676	329673	8623881	8652878
SK1xBY	13	420892	467994	8744097	8791199
SK1xBY	13	518109	576343	8841314	8899548
SK1xBY	13	603237	684171	8926442	9007376
SK1xBY	13	787075	817301	9110280	9140506
SK1xBY	14	445056	460625	9692692	9708261
SK1xBY	14	690162	773034	9937798	10020670
SK1xBY	15	164935	184072	10196904	10216041
SK1xBY	15	547477	580729	10579446	10612698
SK1xBY	15	647729	668343	10679698	10700312
SK1xBY	15	996896	1013810	11028865	11045779
SK1xBY	16	403691	428562	11526951	11551822
SK1xBY	16	906387	917515	12029647	12040775
SK1xBY	2	174535	185478	404753	415696
SK1xBY	2	431703	446407	661921	676625
SK1xBY	3	23567	30180	1066969	1073582
SK1xBY	3	91728	102360	1135130	1145762
SK1xBY	3	260698	292656	1304100	1336058
SK1xBY	4	249699	265606	1609721	1625628
SK1xBY	4	482050	499571	1842072	1859593
SK1xBY	4	891889	913736	2251911	2273758
SK1xBY	4	1280622	1296388	2640644	2656410
SK1xBY	5	13454	30664	2905409	2922619
SK1xBY	5	386230	406216	3278185	3298171
SK1xBY	5	556597	569498	3448552	3461453
SK1xBY	6	102489	125849	3571318	3594678
SK1xBY	6	186433	204282	3655262	3673111
SK1xBY	7	4400	22247	3743390	3761237
SK1xBY	7	1019970	1046573	4758960	4785563
SK1xBY	8	58733	82486	4888663	4912416
SK1xBY	8	297421	326185	5127351	5156115
SK1xBY	8	514601	527776	5344531	5357706
SK1xBY	9	329125	368868	5721698	5761441
SK1xBY	9	405973	423054	5798546	5815627
SK1xBY	10	326422	347630	6158883	6180091
SK1xBY	10	487992	534212	6320453	6366673
SK1xBY	10	695217	715501	6527678	6547962
SK1xBY	11	322176	342088	6900388	6920300
SK1xBY	11	505727	519513	7083939	7097725
SK1xBY	11	566023	626428	7144235	7204640
SK1xBY	12	55033	72448	7300061	7317476
SK1xBY	12	197459	207684	7442487	7452712
SK1xBY	12	387140	396378	7632168	7641406
SK1xBY	12	664658	689216	7909686	7934244
SK1xBY	12	892436	933932	8137464	8178960
SK1xBY	12	1033418	1046803	8278446	8291831
SK1xBY	13	39438	58688	8362643	8381893
SK1xBY	13	235798	275405	8559003	8598610
SK1xBY	13	857787	889570	9180992	9212775
SK1xBY	14	70909	91169	9318545	9338805
SK1xBY	14	264232	292505	9511868	9540141
SK1xBY	14	640932	658861	9888568	9906497
SK1xBY	15	38024	94140	10069993	10126109
SK1xBY	15	243335	260183	10275304	10292152
SK1xBY	15	422483	460815	10454452	10492784
SK1xBY	15	759410	811738	10791379	10843707
SK1xBY	15	761321	905324	10793290	10937293
SK1xBY	16	44552	76532	11167812	11199792
SK1xBY	16	539669	555834	11662929	11679094
SK1xBY	16	659469	679712	11782729	11802972
SK1xBY	16	728630	752508	11851890	11875768
SK1xBY	16	863829	876278	11987089	11999538
YPS1000xBY	1	190621	202786	190621	202786
YPS1000xBY	2	11578	24209	241796	254427
YPS1000xBY	2	177793	205382	408011	435600
YPS1000xBY	2	555881	587405	786099	817623
YPS1000xBY	2	704627	727844	934845	958062
YPS1000xBY	3	39233	52606	1082635	1096008
YPS1000xBY	3	263704	285080	1307106	1328482
YPS1000xBY	4	15914	115568	1375936	1475590
YPS1000xBY	4	54946	115568	1414968	1475590
YPS1000xBY	4	780027	793353	2140049	2153375
YPS1000xBY	4	890461	899891	2250483	2259913
YPS1000xBY	4	985134	1063031	2345156	2423053
YPS1000xBY	4	1299214	1323143	2659236	2683165
YPS1000xBY	4	1403314	1416353	2763336	2776375
YPS1000xBY	5	129322	141779	3021277	3033734
YPS1000xBY	5	293301	319971	3185256	3211926
YPS1000xBY	6	93280	114926	3562109	3583755
YPS1000xBY	6	169900	178857	3638729	3647686
YPS1000xBY	7	136414	155434	3875404	3894424
YPS1000xBY	7	408942	430810	4147932	4169800
YPS1000xBY	7	447888	525747	4186878	4264737
YPS1000xBY	7	610674	633090	4349664	4372080
YPS1000xBY	7	795193	801970	4534183	4540960
YPS1000xBY	7	828560	885746	4567550	4624736
YPS1000xBY	7	1055127	1065116	4794117	4804106
YPS1000xBY	8	21296	50752	4851226	4880682
YPS1000xBY	8	333704	356227	5163634	5186157
YPS1000xBY	9	70241	126566	5462814	5519139
YPS1000xBY	9	219135	301548	5611708	5694121
YPS1000xBY	9	347702	380999	5740275	5773572
YPS1000xBY	10	94776	103478	5927237	5935939
YPS1000xBY	10	684785	708569	6517246	6541030
YPS1000xBY	11	47531	55108	6625743	6633320
YPS1000xBY	11	107546	124901	6685758	6703113
YPS1000xBY	11	330692	347093	6908904	6925305
YPS1000xBY	12	16137	36662	7261165	7281690
YPS1000xBY	12	331090	352942	7576118	7597970
YPS1000xBY	13	226133	242853	8549338	8566058
YPS1000xBY	13	313064	321892	8636269	8645097
YPS1000xBY	13	440197	470589	8763402	8793794
YPS1000xBY	13	564354	596760	8887559	8919965
YPS1000xBY	13	719076	741162	9042281	9064367
YPS1000xBY	14	312360	324866	9559996	9572502
YPS1000xBY	14	453313	487393	9700949	9735029
YPS1000xBY	15	1	72454	10031970	10104423
YPS1000xBY	15	492752	501598	10524721	10533567
YPS1000xBY	15	571945	587394	10603914	10619363
YPS1000xBY	15	721957	824928	10753926	10856897
YPS1000xBY	15	996462	1004045	11028431	11036014
YPS1000xBY	16	30656	56137	11153916	11179397
YPS1000xBY	16	185404	236505	11308664	11359765
YPS1000xBY	16	301444	420524	11424704	11543784
YPS1000xBY	16	340525	420891	11463785	11544151
YPS1000xBY	16	711691	832610	11834951	11955870
YPS1000xBY	16	886188	910167	12009448	12033427
YPS1000xBY	1	43004	61396	43004	61396
YPS1000xBY	1	122216	133640	122216	133640
YPS1000xBY	2	255469	271089	485687	501307
YPS1000xBY	2	365946	382571	596164	612789
YPS1000xBY	2	472037	490336	702255	720554
YPS1000xBY	2	760871	791380	991089	1021598
YPS1000xBY	3	66483	77818	1109885	1121220
YPS1000xBY	3	234148	252377	1277550	1295779
YPS1000xBY	4	139681	149500	1499703	1509522
YPS1000xBY	4	222858	269772	1582880	1629794
YPS1000xBY	4	449988	460852	1810010	1820874
YPS1000xBY	4	567805	575468	1927827	1935490
YPS1000xBY	4	1072489	1235279	2432511	2595301
YPS1000xBY	4	1500134	1511510	2860156	2871532
YPS1000xBY	5	1	7205	2891956	2899160
YPS1000xBY	5	429199	429991	3321154	3321946
YPS1000xBY	6	207080	233456	3675909	3702285
YPS1000xBY	7	103842	118364	3842832	3857354
YPS1000xBY	7	542964	555660	4281954	4294650
YPS1000xBY	7	914574	924796	4653564	4663786
YPS1000xBY	8	497907	516015	5327837	5345945
YPS1000xBY	9	318395	333231	5710968	5725804
YPS1000xBY	9	430585	439888	5823158	5832461
YPS1000xBY	10	161596	188481	5994057	6020942
YPS1000xBY	10	305386	317257	6137847	6149718
YPS1000xBY	10	384523	405244	6216984	6237705
YPS1000xBY	10	644370	652783	6476831	6485244
YPS1000xBY	10	715592	733873	6548053	6566334
YPS1000xBY	11	476894	489029	7055106	7067241
YPS1000xBY	11	543951	580475	7122163	7158687
YPS1000xBY	11	629129	652829	7207341	7231041
YPS1000xBY	12	523574	534385	7768602	7779413
YPS1000xBY	12	675142	692970	7920170	7937998
YPS1000xBY	12	800884	822210	8045912	8067238
YPS1000xBY	12	909347	932439	8154375	8177467
YPS1000xBY	12	1019405	1046803	8264433	8291831
YPS1000xBY	13	1	27980	8323206	8351185
YPS1000xBY	13	777554	819018	9100759	9142223
YPS1000xBY	13	859063	924431	9182268	9247636
YPS1000xBY	14	200003	214535	9447639	9462171
YPS1000xBY	14	347930	386350	9595566	9633986
YPS1000xBY	14	656566	682695	9904202	9930331
YPS1000xBY	15	167840	193875	10199809	10225844
YPS1000xBY	15	317483	339568	10349452	10371537
YPS1000xBY	15	375315	392507	10407284	10424476
YPS1000xBY	16	135160	156745	11258420	11280005
YPS1000xBY	16	436537	460736	11559797	11583996
YPS1000xBY	16	650543	681810	11773803	11805070
M22xBY	1	142288	188708	142288	188708
M22xBY	2	224654	255039	454872	485257
M22xBY	2	365525	439191	595743	669409
M22xBY	2	602697	630671	832915	860889
M22xBY	2	734840	788369	965058	1018587
M22xBY	3	8947	34309	1052349	1077711
M22xBY	3	109207	139688	1152609	1183090
M22xBY	3	171980	201258	1215382	1244660
M22xBY	3	218280	284743	1261682	1328145
M22xBY	4	318012	356688	1678034	1716710
M22xBY	4	381770	424905	1741792	1784927
M22xBY	4	551843	578566	1911865	1938588
M22xBY	4	645448	673738	2005470	2033760
M22xBY	4	1190854	1216190	2550876	2576212
M22xBY	4	1307724	1331502	2667746	2691524
M22xBY	5	1	29909	2891956	2921864
M22xBY	5	91751	125141	2983706	3017096
M22xBY	7	595	33274	3739585	3772264
M22xBY	7	117810	157782	3856800	3896772
M22xBY	7	446205	471171	4185195	4210161
M22xBY	7	876960	908833	4615950	4647823
M22xBY	8	1	151824	4829931	4981754
M22xBY	8	181082	223791	5011012	5053721
M22xBY	8	450770	513025	5280700	5342955
M22xBY	9	105420	122620	5497993	5515193
M22xBY	9	268188	319670	5660761	5712243
M22xBY	10	46267	71578	5878728	5904039
M22xBY	10	110637	159788	5943098	5992249
M22xBY	10	110637	276135	5943098	6108596
M22xBY	10	297732	389003	6130193	6221464
M22xBY	10	492678	528639	6325139	6361100
M22xBY	10	616807	633487	6449268	6465948
M22xBY	11	31220	48319	6609432	6626531
M22xBY	11	407104	430973	6985316	7009185
M22xBY	11	575132	603765	7153344	7181977
M22xBY	12	430049	490736	7675077	7735764
M22xBY	12	575473	657022	7820501	7902050
M22xBY	12	881580	935517	8126608	8180545
M22xBY	12	1022329	1055114	8267357	8300142
M22xBY	13	164021	245123	8487226	8568328
M22xBY	13	698457	744435	9021662	9067640
M22xBY	14	19321	63207	9266957	9310843
M22xBY	14	196115	296367	9443751	9544003
M22xBY	14	354131	453937	9601767	9701573
M22xBY	14	574776	600749	9822412	9848385
M22xBY	14	639510	686681	9887146	9934317
M22xBY	15	87344	108945	10119313	10140914
M22xBY	15	154799	191329	10186768	10223298
M22xBY	15	341179	391682	10373148	10423651
M22xBY	15	879521	952140	10911490	10984109
M22xBY	15	995180	1011803	11027149	11043772
M22xBY	15	1053855	1085042	11085824	11117011
M22xBY	16	38391	51430	11161651	11174690
M22xBY	16	292699	318049	11415959	11441309
M22xBY	16	487504	540311	11610764	11663571
M22xBY	16	921728	935931	12044988	12059191
M22xBY	1	25071	68901	25071	68901
M22xBY	2	63059	112335	293277	342553
M22xBY	2	510237	558866	740455	789084
M22xBY	2	715254	732445	945472	962663
M22xBY	3	46562	70158	1089964	1113560
M22xBY	4	23647	69990	1383669	1430012
M22xBY	4	142799	170722	1502821	1530744
M22xBY	4	249264	294427	1609286	1654449
M22xBY	4	697685	810443	2057707	2170465
M22xBY	4	833173	857627	2193195	2217649
M22xBY	4	950587	981344	2310609	2341366
M22xBY	4	993614	1080638	2353636	2440660
M22xBY	4	1095768	1162644	2455790	2522666
M22xBY	4	1331502	1437785	2691524	2797807
M22xBY	4	1471657	1514828	2831679	2874850
M22xBY	5	195440	247282	3087395	3139237
M22xBY	5	249629	324575	3141584	3216530
M22xBY	5	383849	438230	3275804	3330185
M22xBY	5	464494	487235	3356449	3379190
M22xBY	6	43907	89605	3512736	3558434
M22xBY	6	149514	221528	3618343	3690357
M22xBY	6	226782	270161	3695611	3738990
M22xBY	7	43204	88580	3782194	3827570
M22xBY	7	221007	267458	3959997	4006448
M22xBY	7	649955	696506	4388945	4435496
M22xBY	7	773594	803918	4512584	4542908
M22xBY	7	827191	863144	4566181	4602134
M22xBY	7	927088	1004505	4666078	4743495
M22xBY	7	1038689	1088050	4777679	4827040
M22xBY	8	262500	283226	5092430	5113156
M22xBY	8	354727	370997	5184657	5200927
M22xBY	8	396027	429302	5225957	5259232
M22xBY	9	176578	214643	5569151	5607216
M22xBY	9	326669	366615	5719242	5759188
M22xBY	10	677358	722676	6509819	6555137
M22xBY	11	117198	171212	6695410	6749424
M22xBY	11	204566	263873	6782778	6842085
M22xBY	12	40612	97108	7285640	7342136
M22xBY	12	179902	203926	7424930	7448954
M22xBY	12	678427	700890	7923455	7945918
M22xBY	12	802510	827781	8047538	8072809
M22xBY	13	41051	62996	8364256	8386201
M22xBY	13	102686	128432	8425891	8451637
M22xBY	13	263467	336381	8586672	8659586
M22xBY	13	381248	438537	8704453	8761742
M22xBY	13	462521	539269	8785726	8862474
M22xBY	13	547537	571835	8870742	8895040
M22xBY	13	830275	858420	9153480	9181625
M22xBY	14	141929	182462	9389565	9430098
M22xBY	15	426838	452881	10458807	10484850
M22xBY	15	577985	658744	10609954	10690713
M22xBY	15	735678	806960	10767647	10838929
M22xBY	15	827386	868576	10859355	10900545
M22xBY	15	952737	981687	10984706	11013656
M22xBY	15	1011803	1049615	11043772	11081584
M22xBY	16	585153	623824	11708413	11747084
M22xBY	16	641460	726358	11764720	11849618
M22xBY	16	867326	879007	11990586	12002267
