# Supplementary material for: Mutational sources of trans-regulatory variation affecting gene expression in Saccharomyces cerevisiae
Source: eLife. 2021 Aug 31;10:e67806. doi: 10.7554/eLife.67806 (PMC8456550; doi:10.7554/eLife.67806)
Supplement: Source data 1. — Source Data files in txt format that contain quantitative data displayed on Figure 1B–E, Figure 2E–G, Figure 3A,B,E, Figure 5C–G, Figure 6, Figure 7, Figure 2—figure supplements 1–5, Figure 3—figure supplements 1–4 and Figure 7—figure supplement 1. [file elife-67806-data1.zip › Source Data - Figure 7A - 2.txt]

EMS.MUTANT	EMS.COLLECTION	CHROMOSOME	POSITION	GENOME.POSITION	eQTL.OVERLAP	COLOR
YPW1480	RANDOM	chr07	414537	4153527	SK1_YPS1000	green
YPW1487	RANDOM	chr07	396943	4135933	SK1	blue
YPW1513	RANDOM	chr14	199443	9447079	M22	red
YPW2200	RANDOM	chr05	460888	3352843	None	black
YPW2224	RANDOM	chr02	547764	777982	M22	red
YPW2140	RANDOM	chr04	1007833	2367855	M22_YPS1000	orange
YPW2154	RANDOM	chr08	354250	5184180	YPS1000	yellow
YPW2182	RANDOM	chr15	838438	10870407	SK1_M22	purple
YPW2204	RANDOM	chr14	667747	9915383	M22_YPS1000	orange
YPW2072	RANDOM	chr07	614142	4353132	YPS1000	yellow
YPW2072	RANDOM	chr07	612650	4351640	YPS1000	yellow
YPW1496	RANDOM	chr02	141329	371547	None	black
YPW1509	RANDOM	chr13	866358	9189563	SK1_YPS1000	green
YPW1523	RANDOM	chr11	525607	7103819	None	black
YPW2012	RANDOM	chr12	83635	7328663	M22	red
YPW2013	RANDOM	chr08	311320	5141250	SK1	blue
YPW2013	RANDOM	chr12	332166	7577194	YPS1000	yellow
YPW2014	RANDOM	chr14	370382	9618018	M22_YPS1000	orange
YPW2022	RANDOM	chr08	451664	5281594	M22	red
YPW2036	RANDOM	chr04	220210	1580232	None	black
YPW2037	RANDOM	chr14	90976	9338612	SK1	blue
YPW2053	RANDOM	chr07	25322	3764312	M22	red
YPW2053	RANDOM	chr13	523059	8846264	SK1_M22	purple
YPW2058	RANDOM	chr13	427166	8750371	SK1_M22	purple
YPW2067	RANDOM	chr12	175631	7420659	SK1	blue
YPW2077	RANDOM	chr14	265483	9513119	SK1_M22	purple
YPW2100	RANDOM	chr05	461476	3353431	None	black
YPW2106	RANDOM	chr12	416532	7661560	SK1	blue
YPW2109	RANDOM	chr01	1	NA	None	black
YPW2223	RANDOM	chr05	1	NA	None	black
YPW2139	RANDOM	chr02	211564	441782	SK1	blue
YPW2142	RANDOM	chr12	852773	8097801	None	black
YPW2142	RANDOM	chr13	427165	8750370	SK1_M22	purple
YPW2155	RANDOM	chr02	505077	735295	None	black
YPW2155	RANDOM	chr11	518696	7096908	SK1	blue
YPW2157	RANDOM	chr15	178565	10210534	SK1_M22_YPS1000	brown
YPW2165	RANDOM	chr15	978067	11010036	M22	red
YPW2175	RANDOM	chr16	196125	11319385	YPS1000	yellow
YPW2232	RANDOM	chr16	672105	11795365	SK1_M22_YPS1000	brown
YPW2182	RANDOM	chr04	1465714	2825736	None	black
YPW2185	RANDOM	chr16	219412	11342672	YPS1000	yellow
YPW2197	RANDOM	chr01	1	NA	None	black
YPW1517	RANDOM	chr15	564951	10596920	SK1	blue
YPW2217	RANDOM	chr15	564714	10596683	SK1	blue
YPW2146	RANDOM	chr07	58703	3797693	M22	red
YPW2038	RANDOM	chr07	614605	4353595	YPS1000	yellow
YPW2021	RANDOM	chr07	613165	4352155	YPS1000	yellow
YPW1569	HIGH.TAIL	chr13	866455	9189660	SK1_YPS1000	green
YPW54	HIGH.TAIL	chr05	506668	3398623	SK1	blue
YPW54	HIGH.TAIL	chr05	508114	3400069	SK1	blue
YPW1575	HIGH.TAIL	chr13	428324	8751529	SK1_M22	purple
YPW1595	HIGH.TAIL	chr13	866236	9189441	SK1_YPS1000	green
YPW1597	HIGH.TAIL	chr04	1006999	2367021	M22_YPS1000	orange
YPW1597	HIGH.TAIL	chr07	58562	3797552	M22	red
YPW135	LOW.TAIL	chr04	1007782	2367804	M22_YPS1000	orange
YPW102	LOW.TAIL	chr16	679727	11802987	M22_YPS1000	orange
YPW89	HIGH.TAIL	chr04	1347028	2707050	M22	red
YPW94	HIGH.TAIL	chr03	260366	1303768	M22	red
YPW134	LOW.TAIL	chr15	977679	11009648	M22	red
YPW1566	HIGH.TAIL	chr13	465527	8788732	SK1_M22_YPS1000	brown
YPW1570	HIGH.TAIL	chr13	464915	8788120	SK1_M22_YPS1000	brown
YPW1611	HIGH.TAIL	chr07	58937	3797927	M22	red
YPW1600	HIGH.TAIL	chr07	59609	3798599	M22	red
YPW1572	HIGH.TAIL	chr07	59816	3798806	M22	red
YPW1581	HIGH.TAIL	chr07	59939	3798929	M22	red
YPW1565	HIGH.TAIL	chr07	614911	4353901	YPS1000	yellow
YPW1587	HIGH.TAIL	chr07	612639	4351629	YPS1000	yellow
YPW1577	HIGH.TAIL	chr07	612523	4351513	YPS1000	yellow
YPW1599	HIGH.TAIL	chr07	612523	4351513	YPS1000	yellow
