# Supplementary material for: Mutational sources of trans-regulatory variation affecting gene expression in Saccharomyces cerevisiae
Source: eLife. 2021 Aug 31;10:e67806. doi: 10.7554/eLife.67806 (PMC8456550; doi:10.7554/eLife.67806)
Supplement: Supplementary file 13. [file elife-67806-supp13.xls]

## Sheet: Nextera.Libraries
Supplementary File 13
List of DNA libraries grouped by sequencing runs (mutants from Metzger et al., 2016)
Strain	Bulk	Sequencing Run	Library	Index Nextera i5	Index Sequence i5	Index Nextera i7	Index Sequence i7	Yield (Mbases)	# Reads	% of raw clusters per lane	% Perfect Index Reads	% One Mismatch Reads (Index)	% of >= Q30 Bases (PF)	Mean Quality Score (PF)	FASTQ R1 #1	FASTQ R1 #2	FASTQ R2 #1	FASTQ R2 #2
YPW1139	PARENT	45300	1	S502	CTCTCTAT	N701	TAAGGCGA	1486	11795674	2.31	96.24	3.67	90.15	35.6	45300_01_TAAGGCGA-CTCTCTAT_L001_R1_001.fastq.gz	45300_01_TAAGGCGA-CTCTCTAT_L001_R1_002.fastq.gz	45300_01_TAAGGCGA-CTCTCTAT_L001_R2_001.fastq.gz	45300_01_TAAGGCGA-CTCTCTAT_L001_R2_002.fastq.gz
YPW1240	PARENT	45300	2	S502	CTCTCTAT	N702	CGTACTAG	1688	13394940	2.62	95.24	4.64	90.08	35.58	45300_02_CGTACTAG-CTCTCTAT_L001_R1_001.fastq.gz	45300_02_CGTACTAG-CTCTCTAT_L001_R1_002.fastq.gz	45300_02_CGTACTAG-CTCTCTAT_L001_R2_001.fastq.gz	45300_02_CGTACTAG-CTCTCTAT_L001_R2_002.fastq.gz
YPW1139xYPW1240	LOW	45300	3	S502	CTCTCTAT	N703	AGGCAGAA	1805	14322688	2.8	95.18	4.68	90.23	35.6	45300_03_AGGCAGAA-CTCTCTAT_L001_R1_001.fastq.gz	45300_03_AGGCAGAA-CTCTCTAT_L001_R1_002.fastq.gz	45300_03_AGGCAGAA-CTCTCTAT_L001_R2_001.fastq.gz	45300_03_AGGCAGAA-CTCTCTAT_L001_R2_002.fastq.gz
YPW1139xYPW1240	HIGH	45300	4	S502	CTCTCTAT	N704	TCCTGAGC	1338	10621834	2.08	95.87	4.05	89.97	35.56	45300_04_TCCTGAGC-CTCTCTAT_L001_R1_001.fastq.gz	45300_04_TCCTGAGC-CTCTCTAT_L001_R1_002.fastq.gz	45300_04_TCCTGAGC-CTCTCTAT_L001_R2_001.fastq.gz	45300_04_TCCTGAGC-CTCTCTAT_L001_R2_002.fastq.gz
YPW1455	LOW	45300	5	S502	CTCTCTAT	N705	GGACTCCT	1450	11510244	2.25	95.6	4.25	90.48	35.66	45300_05_GGACTCCT-CTCTCTAT_L001_R1_001.fastq.gz	45300_05_GGACTCCT-CTCTCTAT_L001_R1_002.fastq.gz	45300_05_GGACTCCT-CTCTCTAT_L001_R2_001.fastq.gz	45300_05_GGACTCCT-CTCTCTAT_L001_R2_002.fastq.gz
YPW1455	HIGH	45300	6	S502	CTCTCTAT	N706	TAGGCATG	1736	13775834	2.69	96.04	3.86	90.35	35.63	45300_06_TAGGCATG-CTCTCTAT_L001_R1_001.fastq.gz	45300_06_TAGGCATG-CTCTCTAT_L001_R1_002.fastq.gz	45300_06_TAGGCATG-CTCTCTAT_L001_R2_001.fastq.gz	45300_06_TAGGCATG-CTCTCTAT_L001_R2_002.fastq.gz
YPW1459	LOW	45300	7	S502	CTCTCTAT	N707	CTCTCTAC	1633	12956586	2.53	94.8	5.08	90.33	35.63	45300_07_CTCTCTAC-CTCTCTAT_L001_R1_001.fastq.gz	45300_07_CTCTCTAC-CTCTCTAT_L001_R1_002.fastq.gz	45300_07_CTCTCTAC-CTCTCTAT_L001_R2_001.fastq.gz	45300_07_CTCTCTAC-CTCTCTAT_L001_R2_002.fastq.gz
YPW1459	HIGH	45300	8	S502	CTCTCTAT	N708	CAGAGAGG	1556	12350738	2.41	95.51	4.37	89.41	35.44	45300_08_CAGAGAGG-CTCTCTAT_L001_R1_001.fastq.gz	45300_08_CAGAGAGG-CTCTCTAT_L001_R1_002.fastq.gz	45300_08_CAGAGAGG-CTCTCTAT_L001_R2_001.fastq.gz	45300_08_CAGAGAGG-CTCTCTAT_L001_R2_002.fastq.gz
YPW1462	LOW	45300	9	S502	CTCTCTAT	N709	GCTACGCT	1237	9817354	1.92	95.89	4.01	90.56	35.68	45300_09_GCTACGCT-CTCTCTAT_L001_R1_001.fastq.gz	45300_09_GCTACGCT-CTCTCTAT_L001_R1_002.fastq.gz	45300_09_GCTACGCT-CTCTCTAT_L001_R2_001.fastq.gz	45300_09_GCTACGCT-CTCTCTAT_L001_R2_002.fastq.gz
YPW1462	HIGH	45300	10	S502	CTCTCTAT	N710	CGAGGCTG	1666	13224790	2.59	95.17	4.7	89.88	35.54	45300_10_CGAGGCTG-CTCTCTAT_L001_R1_001.fastq.gz	45300_10_CGAGGCTG-CTCTCTAT_L001_R1_002.fastq.gz	45300_10_CGAGGCTG-CTCTCTAT_L001_R2_001.fastq.gz	45300_10_CGAGGCTG-CTCTCTAT_L001_R2_002.fastq.gz
YPW1464	LOW	45300	11	S502	CTCTCTAT	N711	AAGAGGCA	1922	15255588	2.98	95.56	4.32	90.45	35.66	45300_11_AAGAGGCA-CTCTCTAT_L001_R1_001.fastq.gz	45300_11_AAGAGGCA-CTCTCTAT_L001_R1_002.fastq.gz	45300_11_AAGAGGCA-CTCTCTAT_L001_R2_001.fastq.gz	45300_11_AAGAGGCA-CTCTCTAT_L001_R2_002.fastq.gz
YPW1464	HIGH	45300	12	S502	CTCTCTAT	N712	GTAGAGGA	1706	13539566	2.65	95.88	4.01	90.1	35.58	45300_12_GTAGAGGA-CTCTCTAT_L001_R1_001.fastq.gz	45300_12_GTAGAGGA-CTCTCTAT_L001_R1_002.fastq.gz	45300_12_GTAGAGGA-CTCTCTAT_L001_R2_001.fastq.gz	45300_12_GTAGAGGA-CTCTCTAT_L001_R2_002.fastq.gz
YPW1466	LOW	45300	13	S503	TATCCTCT	N701	TAAGGCGA	1698	13477850	2.63	96	3.94	89.78	35.53	45300_13_TAAGGCGA-TATCCTCT_L001_R1_001.fastq.gz	45300_13_TAAGGCGA-TATCCTCT_L001_R1_002.fastq.gz	45300_13_TAAGGCGA-TATCCTCT_L001_R2_001.fastq.gz	45300_13_TAAGGCGA-TATCCTCT_L001_R2_002.fastq.gz
YPW1466	HIGH	45300	14	S503	TATCCTCT	N702	CGTACTAG	1626	12904422	2.52	95.34	4.57	89.3	35.43	45300_14_CGTACTAG-TATCCTCT_L001_R1_001.fastq.gz	45300_14_CGTACTAG-TATCCTCT_L001_R1_002.fastq.gz	45300_14_CGTACTAG-TATCCTCT_L001_R2_001.fastq.gz	45300_14_CGTACTAG-TATCCTCT_L001_R2_002.fastq.gz
YPW1467	LOW	45300	15	S503	TATCCTCT	N703	AGGCAGAA	1810	14364886	2.81	95	4.88	89.63	35.5	45300_15_AGGCAGAA-TATCCTCT_L001_R1_001.fastq.gz	45300_15_AGGCAGAA-TATCCTCT_L001_R1_002.fastq.gz	45300_15_AGGCAGAA-TATCCTCT_L001_R2_001.fastq.gz	45300_15_AGGCAGAA-TATCCTCT_L001_R2_002.fastq.gz
YPW1467	HIGH	45300	16	S503	TATCCTCT	N704	TCCTGAGC	1751	13898276	2.72	95.85	4.08	90.13	35.6	45300_16_TCCTGAGC-TATCCTCT_L001_R1_001.fastq.gz	45300_16_TCCTGAGC-TATCCTCT_L001_R1_002.fastq.gz	45300_16_TCCTGAGC-TATCCTCT_L001_R2_001.fastq.gz	45300_16_TCCTGAGC-TATCCTCT_L001_R2_002.fastq.gz
YPW1468	LOW	45300	17	S503	TATCCTCT	N705	GGACTCCT	1677	13306528	2.6	95.42	4.47	90	35.57	45300_17_GGACTCCT-TATCCTCT_L001_R1_001.fastq.gz	45300_17_GGACTCCT-TATCCTCT_L001_R1_002.fastq.gz	45300_17_GGACTCCT-TATCCTCT_L001_R2_001.fastq.gz	45300_17_GGACTCCT-TATCCTCT_L001_R2_002.fastq.gz
YPW1468	HIGH	45300	18	S503	TATCCTCT	N706	TAGGCATG	1732	13742684	2.69	95.71	4.21	89.74	35.52	45300_18_TAGGCATG-TATCCTCT_L001_R1_001.fastq.gz	45300_18_TAGGCATG-TATCCTCT_L001_R1_002.fastq.gz	45300_18_TAGGCATG-TATCCTCT_L001_R2_001.fastq.gz	45300_18_TAGGCATG-TATCCTCT_L001_R2_002.fastq.gz
YPW1469	LOW	45300	19	S503	TATCCTCT	N707	CTCTCTAC	1506	11948690	2.34	94.94	4.97	89.9	35.55	45300_19_CTCTCTAC-TATCCTCT_L001_R1_001.fastq.gz	45300_19_CTCTCTAC-TATCCTCT_L001_R1_002.fastq.gz	45300_19_CTCTCTAC-TATCCTCT_L001_R2_001.fastq.gz	45300_19_CTCTCTAC-TATCCTCT_L001_R2_002.fastq.gz
YPW1469	HIGH	45300	20	S503	TATCCTCT	N708	CAGAGAGG	1744	13838320	2.71	95.05	4.85	89.32	35.43	45300_20_CAGAGAGG-TATCCTCT_L001_R1_001.fastq.gz	45300_20_CAGAGAGG-TATCCTCT_L001_R1_002.fastq.gz	45300_20_CAGAGAGG-TATCCTCT_L001_R2_001.fastq.gz	45300_20_CAGAGAGG-TATCCTCT_L001_R2_002.fastq.gz
YPW1470	LOW	45300	21	S503	TATCCTCT	N709	GCTACGCT	1399	11104320	2.17	95.3	4.61	90.26	35.62	45300_21_GCTACGCT-TATCCTCT_L001_R1_001.fastq.gz	45300_21_GCTACGCT-TATCCTCT_L001_R1_002.fastq.gz	45300_21_GCTACGCT-TATCCTCT_L001_R2_001.fastq.gz	45300_21_GCTACGCT-TATCCTCT_L001_R2_002.fastq.gz
YPW1470	HIGH	45300	22	S503	TATCCTCT	N710	CGAGGCTG	1710	13572246	2.65	95.56	4.35	89.69	35.51	45300_22_CGAGGCTG-TATCCTCT_L001_R1_001.fastq.gz	45300_22_CGAGGCTG-TATCCTCT_L001_R1_002.fastq.gz	45300_22_CGAGGCTG-TATCCTCT_L001_R2_001.fastq.gz	45300_22_CGAGGCTG-TATCCTCT_L001_R2_002.fastq.gz
YPW1471	LOW	45300	23	S503	TATCCTCT	N711	AAGAGGCA	1524	12093324	2.36	95.11	4.79	89.54	35.47	45300_23_AAGAGGCA-TATCCTCT_L001_R1_001.fastq.gz	45300_23_AAGAGGCA-TATCCTCT_L001_R1_002.fastq.gz	45300_23_AAGAGGCA-TATCCTCT_L001_R2_001.fastq.gz	45300_23_AAGAGGCA-TATCCTCT_L001_R2_002.fastq.gz
YPW1471	HIGH	45300	24	S503	TATCCTCT	N712	GTAGAGGA	1666	13222196	2.58	95.67	4.25	89.45	35.46	45300_24_GTAGAGGA-TATCCTCT_L001_R1_001.fastq.gz	45300_24_GTAGAGGA-TATCCTCT_L001_R1_002.fastq.gz	45300_24_GTAGAGGA-TATCCTCT_L001_R2_001.fastq.gz	45300_24_GTAGAGGA-TATCCTCT_L001_R2_002.fastq.gz
YPW1480	LOW	45300	25	S504	AGAGTAGA	N701	TAAGGCGA	1988	15781332	3.08	94.01	5.78	85	34.6	45300_25_TAAGGCGA-AGAGTAGA_L001_R1_001.fastq.gz	45300_25_TAAGGCGA-AGAGTAGA_L001_R1_002.fastq.gz	45300_25_TAAGGCGA-AGAGTAGA_L001_R2_001.fastq.gz	45300_25_TAAGGCGA-AGAGTAGA_L001_R2_002.fastq.gz
YPW1480	HIGH	45300	26	S504	AGAGTAGA	N702	CGTACTAG	2034	16142392	3.16	93.19	6.55	84.84	34.56	45300_26_CGTACTAG-AGAGTAGA_L001_R1_001.fastq.gz	45300_26_CGTACTAG-AGAGTAGA_L001_R1_002.fastq.gz	45300_26_CGTACTAG-AGAGTAGA_L001_R2_001.fastq.gz	45300_26_CGTACTAG-AGAGTAGA_L001_R2_002.fastq.gz
YPW1482	LOW	45300	27	S504	AGAGTAGA	N703	AGGCAGAA	1985	15754314	3.08	93.07	6.58	84.63	34.52	45300_27_AGGCAGAA-AGAGTAGA_L001_R1_001.fastq.gz	45300_27_AGGCAGAA-AGAGTAGA_L001_R1_002.fastq.gz	45300_27_AGGCAGAA-AGAGTAGA_L001_R2_001.fastq.gz	45300_27_AGGCAGAA-AGAGTAGA_L001_R2_002.fastq.gz
YPW1482	HIGH	45300	28	S504	AGAGTAGA	N704	TCCTGAGC	1897	15056912	2.94	93.72	6.08	85.84	34.76	45300_28_TCCTGAGC-AGAGTAGA_L001_R1_001.fastq.gz	45300_28_TCCTGAGC-AGAGTAGA_L001_R1_002.fastq.gz	45300_28_TCCTGAGC-AGAGTAGA_L001_R2_001.fastq.gz	45300_28_TCCTGAGC-AGAGTAGA_L001_R2_002.fastq.gz
YPW1483	LOW	45300	29	S504	AGAGTAGA	N705	GGACTCCT	1929	15305940	2.99	92.75	6.87	85.87	34.77	45300_29_GGACTCCT-AGAGTAGA_L001_R1_001.fastq.gz	45300_29_GGACTCCT-AGAGTAGA_L001_R1_002.fastq.gz	45300_29_GGACTCCT-AGAGTAGA_L001_R2_001.fastq.gz	45300_29_GGACTCCT-AGAGTAGA_L001_R2_002.fastq.gz
YPW1483	HIGH	45300	30	S504	AGAGTAGA	N706	TAGGCATG	1872	14853922	2.9	93.75	6.01	85.63	34.72	45300_30_TAGGCATG-AGAGTAGA_L001_R1_001.fastq.gz	45300_30_TAGGCATG-AGAGTAGA_L001_R1_002.fastq.gz	45300_30_TAGGCATG-AGAGTAGA_L001_R2_001.fastq.gz	45300_30_TAGGCATG-AGAGTAGA_L001_R2_002.fastq.gz
YPW1487	LOW	45300	31	S504	AGAGTAGA	N707	CTCTCTAC	1523	12085448	2.36	92.12	7.61	84.18	34.44	45300_31_CTCTCTAC-AGAGTAGA_L001_R1_001.fastq.gz	45300_31_CTCTCTAC-AGAGTAGA_L001_R1_002.fastq.gz	45300_31_CTCTCTAC-AGAGTAGA_L001_R2_001.fastq.gz	45300_31_CTCTCTAC-AGAGTAGA_L001_R2_002.fastq.gz
YPW1487	HIGH	45300	32	S504	AGAGTAGA	N708	CAGAGAGG	2109	16738632	3.27	93.74	5.96	84.49	34.5	45300_32_CAGAGAGG-AGAGTAGA_L001_R1_001.fastq.gz	45300_32_CAGAGAGG-AGAGTAGA_L001_R1_002.fastq.gz	45300_32_CAGAGAGG-AGAGTAGA_L001_R2_001.fastq.gz	45300_32_CAGAGAGG-AGAGTAGA_L001_R2_002.fastq.gz
YPW1493	LOW	45300	33	S504	AGAGTAGA	N709	GCTACGCT	1766	14019460	2.74	93.67	6.06	86.2	34.84	45300_33_GCTACGCT-AGAGTAGA_L001_R1_001.fastq.gz	45300_33_GCTACGCT-AGAGTAGA_L001_R1_002.fastq.gz	45300_33_GCTACGCT-AGAGTAGA_L001_R2_001.fastq.gz	45300_33_GCTACGCT-AGAGTAGA_L001_R2_002.fastq.gz
YPW1493	HIGH	45300	34	S504	AGAGTAGA	N710	CGAGGCTG	2076	16477976	3.22	92.72	6.99	84.95	34.59	45300_34_CGAGGCTG-AGAGTAGA_L001_R1_001.fastq.gz	45300_34_CGAGGCTG-AGAGTAGA_L001_R1_002.fastq.gz	45300_34_CGAGGCTG-AGAGTAGA_L001_R2_001.fastq.gz	45300_34_CGAGGCTG-AGAGTAGA_L001_R2_002.fastq.gz
YPW1496	LOW	45300	35	S504	AGAGTAGA	N711	AAGAGGCA	1976	15680874	3.07	93.04	6.64	85.11	34.62	45300_35_AAGAGGCA-AGAGTAGA_L001_R1_001.fastq.gz	45300_35_AAGAGGCA-AGAGTAGA_L001_R1_002.fastq.gz	45300_35_AAGAGGCA-AGAGTAGA_L001_R2_001.fastq.gz	45300_35_AAGAGGCA-AGAGTAGA_L001_R2_002.fastq.gz
YPW1496	HIGH	45300	36	S504	AGAGTAGA	N712	GTAGAGGA	1854	14714968	2.88	93.39	6.31	84.67	34.53	45300_36_GTAGAGGA-AGAGTAGA_L001_R1_001.fastq.gz	45300_36_GTAGAGGA-AGAGTAGA_L001_R1_002.fastq.gz	45300_36_GTAGAGGA-AGAGTAGA_L001_R2_001.fastq.gz	45300_36_GTAGAGGA-AGAGTAGA_L001_R2_002.fastq.gz
YPW1498	LOW	45301	1	S505	GTAAGGAG	N701	TAAGGCGA	1628	12919758	2.52	94.83	5.07	89.74	35.54	45301_01_TAAGGCGA-GTAAGGAG_L002_R1_001.fastq.gz	45301_01_TAAGGCGA-GTAAGGAG_L002_R1_002.fastq.gz	45301_01_TAAGGCGA-GTAAGGAG_L002_R2_001.fastq.gz	45301_01_TAAGGCGA-GTAAGGAG_L002_R2_002.fastq.gz
YPW1498	HIGH	45301	2	S505	GTAAGGAG	N702	CGTACTAG	1714	13603818	2.66	93.78	6.09	89.65	35.52	45301_02_CGTACTAG-GTAAGGAG_L002_R1_001.fastq.gz	45301_02_CGTACTAG-GTAAGGAG_L002_R1_002.fastq.gz	45301_02_CGTACTAG-GTAAGGAG_L002_R2_001.fastq.gz	45301_02_CGTACTAG-GTAAGGAG_L002_R2_002.fastq.gz
YPW1500	LOW	45301	3	S505	GTAAGGAG	N703	AGGCAGAA	1370	10871152	2.12	93.84	6.03	89.39	35.46	45301_03_AGGCAGAA-GTAAGGAG_L002_R1_001.fastq.gz	45301_03_AGGCAGAA-GTAAGGAG_L002_R1_002.fastq.gz	45301_03_AGGCAGAA-GTAAGGAG_L002_R2_001.fastq.gz	45301_03_AGGCAGAA-GTAAGGAG_L002_R2_002.fastq.gz
YPW1500	HIGH	45301	4	S505	GTAAGGAG	N704	TCCTGAGC	1662	13189116	2.57	94.6	5.32	88.99	35.39	45301_04_TCCTGAGC-GTAAGGAG_L002_R1_001.fastq.gz	45301_04_TCCTGAGC-GTAAGGAG_L002_R1_002.fastq.gz	45301_04_TCCTGAGC-GTAAGGAG_L002_R2_001.fastq.gz	45301_04_TCCTGAGC-GTAAGGAG_L002_R2_002.fastq.gz
YPW1502	LOW	45301	5	S505	GTAAGGAG	N705	GGACTCCT	1849	14674072	2.86	94.24	5.61	90.35	35.66	45301_05_GGACTCCT-GTAAGGAG_L002_R1_001.fastq.gz	45301_05_GGACTCCT-GTAAGGAG_L002_R1_002.fastq.gz	45301_05_GGACTCCT-GTAAGGAG_L002_R2_001.fastq.gz	45301_05_GGACTCCT-GTAAGGAG_L002_R2_002.fastq.gz
YPW1502	HIGH	45301	6	S505	GTAAGGAG	N706	TAGGCATG	1622	12870296	2.51	94.65	5.24	90.25	35.64	45301_06_TAGGCATG-GTAAGGAG_L002_R1_001.fastq.gz	45301_06_TAGGCATG-GTAAGGAG_L002_R1_002.fastq.gz	45301_06_TAGGCATG-GTAAGGAG_L002_R2_001.fastq.gz	45301_06_TAGGCATG-GTAAGGAG_L002_R2_002.fastq.gz
YPW1508	LOW	45301	9	S505	GTAAGGAG	N709	GCTACGCT	1577	12519486	2.44	94.81	5.07	90.72	35.74	45301_09_GCTACGCT-GTAAGGAG_L002_R1_001.fastq.gz	45301_09_GCTACGCT-GTAAGGAG_L002_R1_002.fastq.gz	45301_09_GCTACGCT-GTAAGGAG_L002_R2_001.fastq.gz	45301_09_GCTACGCT-GTAAGGAG_L002_R2_002.fastq.gz
YPW1508	HIGH	45301	10	S505	GTAAGGAG	N710	CGAGGCTG	1736	13775456	2.69	94.39	5.48	89.69	35.53	45301_10_CGAGGCTG-GTAAGGAG_L002_R1_001.fastq.gz	45301_10_CGAGGCTG-GTAAGGAG_L002_R1_002.fastq.gz	45301_10_CGAGGCTG-GTAAGGAG_L002_R2_001.fastq.gz	45301_10_CGAGGCTG-GTAAGGAG_L002_R2_002.fastq.gz
YPW1509	LOW	45301	11	S505	GTAAGGAG	N711	AAGAGGCA	1689	13403022	2.62	94.33	5.55	90.14	35.62	45301_11_AAGAGGCA-GTAAGGAG_L002_R1_001.fastq.gz	45301_11_AAGAGGCA-GTAAGGAG_L002_R1_002.fastq.gz	45301_11_AAGAGGCA-GTAAGGAG_L002_R2_001.fastq.gz	45301_11_AAGAGGCA-GTAAGGAG_L002_R2_002.fastq.gz
YPW1509	HIGH	45301	12	S505	GTAAGGAG	N712	GTAGAGGA	1940	15398670	3.01	95.08	4.79	90.11	35.62	45301_12_GTAGAGGA-GTAAGGAG_L002_R1_001.fastq.gz	45301_12_GTAGAGGA-GTAAGGAG_L002_R1_002.fastq.gz	45301_12_GTAGAGGA-GTAAGGAG_L002_R2_001.fastq.gz	45301_12_GTAGAGGA-GTAAGGAG_L002_R2_002.fastq.gz
YPW1511	LOW	45301	13	S506	ACTGCATA	N701	TAAGGCGA	1793	14227766	2.78	91.27	8.61	90.69	35.71	45301_13_TAAGGCGA-ACTGCATA_L002_R1_001.fastq.gz	45301_13_TAAGGCGA-ACTGCATA_L002_R1_002.fastq.gz	45301_13_TAAGGCGA-ACTGCATA_L002_R2_001.fastq.gz	45301_13_TAAGGCGA-ACTGCATA_L002_R2_002.fastq.gz
YPW1511	HIGH	45301	14	S506	ACTGCATA	N702	CGTACTAG	1813	14391538	2.81	90.12	9.71	90.35	35.64	45301_14_CGTACTAG-ACTGCATA_L002_R1_001.fastq.gz	45301_14_CGTACTAG-ACTGCATA_L002_R1_002.fastq.gz	45301_14_CGTACTAG-ACTGCATA_L002_R2_001.fastq.gz	45301_14_CGTACTAG-ACTGCATA_L002_R2_002.fastq.gz
YPW1512	LOW	45301	15	S506	ACTGCATA	N703	AGGCAGAA	1735	13773060	2.69	90.01	9.8	90.47	35.66	45301_15_AGGCAGAA-ACTGCATA_L002_R1_001.fastq.gz	45301_15_AGGCAGAA-ACTGCATA_L002_R1_002.fastq.gz	45301_15_AGGCAGAA-ACTGCATA_L002_R2_001.fastq.gz	45301_15_AGGCAGAA-ACTGCATA_L002_R2_002.fastq.gz
YPW1512	HIGH	45301	16	S506	ACTGCATA	N704	TCCTGAGC	1919	15230328	2.97	90.14	9.74	90.53	35.68	45301_16_TCCTGAGC-ACTGCATA_L002_R1_001.fastq.gz	45301_16_TCCTGAGC-ACTGCATA_L002_R1_002.fastq.gz	45301_16_TCCTGAGC-ACTGCATA_L002_R2_001.fastq.gz	45301_16_TCCTGAGC-ACTGCATA_L002_R2_002.fastq.gz
YPW1513	LOW	45301	17	S506	ACTGCATA	N705	GGACTCCT	1884	14953406	2.92	90.09	9.68	90.99	35.77	45301_17_GGACTCCT-ACTGCATA_L002_R1_001.fastq.gz	45301_17_GGACTCCT-ACTGCATA_L002_R1_002.fastq.gz	45301_17_GGACTCCT-ACTGCATA_L002_R2_001.fastq.gz	45301_17_GGACTCCT-ACTGCATA_L002_R2_002.fastq.gz
YPW1513	HIGH	45301	18	S506	ACTGCATA	N706	TAGGCATG	1755	13926652	2.72	91.18	8.67	90.83	35.74	45301_18_TAGGCATG-ACTGCATA_L002_R1_001.fastq.gz	45301_18_TAGGCATG-ACTGCATA_L002_R1_002.fastq.gz	45301_18_TAGGCATG-ACTGCATA_L002_R2_001.fastq.gz	45301_18_TAGGCATG-ACTGCATA_L002_R2_002.fastq.gz
YPW1521	LOW	45301	21	S506	ACTGCATA	N709	GCTACGCT	1460	11589662	2.26	90.88	8.95	91.07	35.79	45301_21_GCTACGCT-ACTGCATA_L002_R1_001.fastq.gz	45301_21_GCTACGCT-ACTGCATA_L002_R1_002.fastq.gz	45301_21_GCTACGCT-ACTGCATA_L002_R2_001.fastq.gz	45301_21_GCTACGCT-ACTGCATA_L002_R2_002.fastq.gz
YPW1521	HIGH	45301	22	S506	ACTGCATA	N710	CGAGGCTG	1685	13376332	2.61	88.64	11.17	90.28	35.63	45301_22_CGAGGCTG-ACTGCATA_L002_R1_001.fastq.gz	45301_22_CGAGGCTG-ACTGCATA_L002_R1_002.fastq.gz	45301_22_CGAGGCTG-ACTGCATA_L002_R2_001.fastq.gz	45301_22_CGAGGCTG-ACTGCATA_L002_R2_002.fastq.gz
YPW1523	LOW	45301	23	S506	ACTGCATA	N711	AAGAGGCA	1713	13594552	2.65	89.85	9.97	90.51	35.67	45301_23_AAGAGGCA-ACTGCATA_L002_R1_001.fastq.gz	45301_23_AAGAGGCA-ACTGCATA_L002_R1_002.fastq.gz	45301_23_AAGAGGCA-ACTGCATA_L002_R2_001.fastq.gz	45301_23_AAGAGGCA-ACTGCATA_L002_R2_002.fastq.gz
YPW1523	HIGH	45301	24	S506	ACTGCATA	N712	GTAGAGGA	1816	14408874	2.81	91.68	8.15	90.42	35.65	45301_24_GTAGAGGA-ACTGCATA_L002_R1_001.fastq.gz	45301_24_GTAGAGGA-ACTGCATA_L002_R1_002.fastq.gz	45301_24_GTAGAGGA-ACTGCATA_L002_R2_001.fastq.gz	45301_24_GTAGAGGA-ACTGCATA_L002_R2_002.fastq.gz
YPW1528	LOW	45301	25	S507	AAGGAGTA	N701	TAAGGCGA	1738	13790552	2.69	91.24	8.61	90.61	35.7	45301_25_TAAGGCGA-AAGGAGTA_L002_R1_001.fastq.gz	45301_25_TAAGGCGA-AAGGAGTA_L002_R1_002.fastq.gz	45301_25_TAAGGCGA-AAGGAGTA_L002_R2_001.fastq.gz	45301_25_TAAGGCGA-AAGGAGTA_L002_R2_002.fastq.gz
YPW1528	HIGH	45301	26	S507	AAGGAGTA	N702	CGTACTAG	1851	14691278	2.87	89.36	10.43	90.43	35.66	45301_26_CGTACTAG-AAGGAGTA_L002_R1_001.fastq.gz	45301_26_CGTACTAG-AAGGAGTA_L002_R1_002.fastq.gz	45301_26_CGTACTAG-AAGGAGTA_L002_R2_001.fastq.gz	45301_26_CGTACTAG-AAGGAGTA_L002_R2_002.fastq.gz
YPW1569	LOW	45301	27	S507	AAGGAGTA	N703	AGGCAGAA	1869	14829392	2.89	90.71	9.06	90.48	35.67	45301_27_AGGCAGAA-AAGGAGTA_L002_R1_001.fastq.gz	45301_27_AGGCAGAA-AAGGAGTA_L002_R1_002.fastq.gz	45301_27_AGGCAGAA-AAGGAGTA_L002_R2_001.fastq.gz	45301_27_AGGCAGAA-AAGGAGTA_L002_R2_002.fastq.gz
YPW1569	HIGH	45301	28	S507	AAGGAGTA	N704	TCCTGAGC	1331	10560624	2.06	90.43	9.42	86.19	34.79	45301_28_TCCTGAGC-AAGGAGTA_L002_R1_001.fastq.gz	45301_28_TCCTGAGC-AAGGAGTA_L002_R1_002.fastq.gz	45301_28_TCCTGAGC-AAGGAGTA_L002_R2_001.fastq.gz	45301_28_TCCTGAGC-AAGGAGTA_L002_R2_002.fastq.gz
YPW1575	LOW	45301	29	S507	AAGGAGTA	N705	GGACTCCT	1698	13474346	2.63	89.07	10.67	90.75	35.72	45301_29_GGACTCCT-AAGGAGTA_L002_R1_001.fastq.gz	45301_29_GGACTCCT-AAGGAGTA_L002_R1_002.fastq.gz	45301_29_GGACTCCT-AAGGAGTA_L002_R2_001.fastq.gz	45301_29_GGACTCCT-AAGGAGTA_L002_R2_002.fastq.gz
YPW1575	HIGH	45301	30	S507	AAGGAGTA	N706	TAGGCATG	1696	13460340	2.63	90.78	9.04	90.66	35.71	45301_30_TAGGCATG-AAGGAGTA_L002_R1_001.fastq.gz	45301_30_TAGGCATG-AAGGAGTA_L002_R1_002.fastq.gz	45301_30_TAGGCATG-AAGGAGTA_L002_R2_001.fastq.gz	45301_30_TAGGCATG-AAGGAGTA_L002_R2_002.fastq.gz
YPW1595	LOW	45301	31	S507	AAGGAGTA	N707	CTCTCTAC	1720	13649208	2.66	86.86	12.89	90.97	35.77	45301_31_CTCTCTAC-AAGGAGTA_L002_R1_001.fastq.gz	45301_31_CTCTCTAC-AAGGAGTA_L002_R1_002.fastq.gz	45301_31_CTCTCTAC-AAGGAGTA_L002_R2_001.fastq.gz	45301_31_CTCTCTAC-AAGGAGTA_L002_R2_002.fastq.gz
YPW1595	HIGH	45301	32	S507	AAGGAGTA	N708	CAGAGAGG	1917	15211780	2.97	91.16	8.63	90.5	35.67	45301_32_CAGAGAGG-AAGGAGTA_L002_R1_001.fastq.gz	45301_32_CAGAGAGG-AAGGAGTA_L002_R1_002.fastq.gz	45301_32_CAGAGAGG-AAGGAGTA_L002_R2_001.fastq.gz	45301_32_CAGAGAGG-AAGGAGTA_L002_R2_002.fastq.gz
YPW1597	LOW	45301	33	S507	AAGGAGTA	N709	GCTACGCT	1562	12397816	2.42	89.99	9.8	91.26	35.83	45301_33_GCTACGCT-AAGGAGTA_L002_R1_001.fastq.gz	45301_33_GCTACGCT-AAGGAGTA_L002_R1_002.fastq.gz	45301_33_GCTACGCT-AAGGAGTA_L002_R2_001.fastq.gz	45301_33_GCTACGCT-AAGGAGTA_L002_R2_002.fastq.gz
YPW1597	HIGH	45301	34	S507	AAGGAGTA	N710	CGAGGCTG	1731	13735186	2.68	87.95	11.82	90.42	35.66	45301_34_CGAGGCTG-AAGGAGTA_L002_R1_001.fastq.gz	45301_34_CGAGGCTG-AAGGAGTA_L002_R1_002.fastq.gz	45301_34_CGAGGCTG-AAGGAGTA_L002_R2_001.fastq.gz	45301_34_CGAGGCTG-AAGGAGTA_L002_R2_002.fastq.gz
YPW1599	LOW	45301	35	S507	AAGGAGTA	N711	AAGAGGCA	1666	13224480	2.58	89.9	9.9	90.68	35.71	45301_35_AAGAGGCA-AAGGAGTA_L002_R1_001.fastq.gz	45301_35_AAGAGGCA-AAGGAGTA_L002_R1_002.fastq.gz	45301_35_AAGAGGCA-AAGGAGTA_L002_R2_001.fastq.gz	45301_35_AAGAGGCA-AAGGAGTA_L002_R2_002.fastq.gz
YPW1599	HIGH	45301	36	S507	AAGGAGTA	N712	GTAGAGGA	1725	13689884	2.67	90.92	8.87	90.45	35.66	45301_36_GTAGAGGA-AAGGAGTA_L002_R1_001.fastq.gz	45301_36_GTAGAGGA-AAGGAGTA_L002_R1_002.fastq.gz	45301_36_GTAGAGGA-AAGGAGTA_L002_R2_001.fastq.gz	45301_36_GTAGAGGA-AAGGAGTA_L002_R2_002.fastq.gz
YPW2200	LOW	54374	1	S507	AAGGAGTA	N701	TAAGGCGA	1718	11380224	1.84	92.64	7.36	80.81	35.28	54374_TAAGGCGA-AAGGAGTA_S01_L002_R1_001.fastq.gz	NA	54374_TAAGGCGA-AAGGAGTA_S01_L002_R2_001.fastq.gz	NA
YPW2200	HIGH	54374	2	S507	AAGGAGTA	N702	CGTACTAG	1488	9854324	1.59	92.35	7.65	80.53	35.2	54374_CGTACTAG-AAGGAGTA_S02_L002_R1_001.fastq.gz	NA	54374_CGTACTAG-AAGGAGTA_S02_L002_R2_001.fastq.gz	NA
YPW2012	LOW	54374	3	S507	AAGGAGTA	N703	AGGCAGAA	1793	11875428	1.92	91.48	8.52	81.59	35.48	54374_AGGCAGAA-AAGGAGTA_S03_L002_R1_001.fastq.gz	NA	54374_AGGCAGAA-AAGGAGTA_S03_L002_R2_001.fastq.gz	NA
YPW2012	HIGH	54374	4	S507	AAGGAGTA	N704	TCCTGAGC	1513	10019498	1.62	93.37	6.63	80.55	35.21	54374_TCCTGAGC-AAGGAGTA_S04_L002_R1_001.fastq.gz	NA	54374_TCCTGAGC-AAGGAGTA_S04_L002_R2_001.fastq.gz	NA
YPW2013	LOW	54374	5	S507	AAGGAGTA	N705	GGACTCCT	1453	9622520	1.55	92.85	7.15	77.12	34.32	54374_GGACTCCT-AAGGAGTA_S05_L002_R1_001.fastq.gz	NA	54374_GGACTCCT-AAGGAGTA_S05_L002_R2_001.fastq.gz	NA
YPW2013	HIGH	54374	6	S507	AAGGAGTA	N706	TAGGCATG	1731	11463966	1.85	92.55	7.45	77.92	34.53	54374_TAGGCATG-AAGGAGTA_S06_L002_R1_001.fastq.gz	NA	54374_TAGGCATG-AAGGAGTA_S06_L002_R2_001.fastq.gz	NA
YPW2014	LOW	54374	7	S507	AAGGAGTA	N707	CTCTCTAC	1191	7885296	1.27	90.77	9.23	74.95	33.75	54374_CTCTCTAC-AAGGAGTA_S07_L002_R1_001.fastq.gz	NA	54374_CTCTCTAC-AAGGAGTA_S07_L002_R2_001.fastq.gz	NA
YPW2014	HIGH	54374	8	S507	AAGGAGTA	N708	CAGAGAGG	1625	10763436	1.74	93.54	6.46	77.25	34.35	54374_CAGAGAGG-AAGGAGTA_S08_L002_R1_001.fastq.gz	NA	54374_CAGAGAGG-AAGGAGTA_S08_L002_R2_001.fastq.gz	NA
YPW2022	LOW	54374	9	S507	AAGGAGTA	N709	GCTACGCT	2602	17233206	2.78	93.69	6.31	82.05	35.61	54374_GCTACGCT-AAGGAGTA_S09_L002_R1_001.fastq.gz	NA	54374_GCTACGCT-AAGGAGTA_S09_L002_R2_001.fastq.gz	NA
YPW2022	HIGH	54374	10	S507	AAGGAGTA	N710	CGAGGCTG	1607	10642744	1.72	90.34	9.66	80.14	35.1	54374_CGAGGCTG-AAGGAGTA_S10_L002_R1_001.fastq.gz	NA	54374_CGAGGCTG-AAGGAGTA_S10_L002_R2_001.fastq.gz	NA
YPW2205	LOW	54374	11	S507	AAGGAGTA	N711	AAGAGGCA	1544	10228044	1.65	89.05	10.95	79.56	34.94	54374_AAGAGGCA-AAGGAGTA_S11_L002_R1_001.fastq.gz	NA	54374_AAGAGGCA-AAGGAGTA_S11_L002_R2_001.fastq.gz	NA
YPW2205	HIGH	54374	12	S507	AAGGAGTA	N712	GTAGAGGA	1780	11788546	1.9	88.78	11.22	80.4	35.15	54374_GTAGAGGA-AAGGAGTA_S12_L002_R1_001.fastq.gz	NA	54374_GTAGAGGA-AAGGAGTA_S12_L002_R2_001.fastq.gz	NA
YPW2036	LOW	54374	13	S508	CTAAGCCT	N701	TAAGGCGA	1522	10077132	1.63	90.73	9.27	79.52	34.94	54374_TAAGGCGA-CTAAGCCT_S13_L002_R1_001.fastq.gz	NA	54374_TAAGGCGA-CTAAGCCT_S13_L002_R2_001.fastq.gz	NA
YPW2036	HIGH	54374	14	S508	CTAAGCCT	N702	CGTACTAG	1550	10263760	1.66	90.66	9.34	79.11	34.83	54374_CGTACTAG-CTAAGCCT_S14_L002_R1_001.fastq.gz	NA	54374_CGTACTAG-CTAAGCCT_S14_L002_R2_001.fastq.gz	NA
YPW2037	LOW	54374	15	S508	CTAAGCCT	N703	AGGCAGAA	1394	9229170	1.49	90.61	9.39	79.15	34.83	54374_AGGCAGAA-CTAAGCCT_S15_L002_R1_001.fastq.gz	NA	54374_AGGCAGAA-CTAAGCCT_S15_L002_R2_001.fastq.gz	NA
YPW2037	HIGH	54374	16	S508	CTAAGCCT	N704	TCCTGAGC	1569	10388392	1.68	89.26	10.74	79.09	34.81	54374_TCCTGAGC-CTAAGCCT_S16_L002_R1_001.fastq.gz	NA	54374_TCCTGAGC-CTAAGCCT_S16_L002_R2_001.fastq.gz	NA
YPW2209	LOW	54374	17	S508	CTAAGCCT	N705	GGACTCCT	1430	9471706	1.53	91.31	8.69	79.03	34.81	54374_GGACTCCT-CTAAGCCT_S17_L002_R1_001.fastq.gz	NA	54374_GGACTCCT-CTAAGCCT_S17_L002_R2_001.fastq.gz	NA
YPW2209	HIGH	54374	18	S508	CTAAGCCT	N706	TAGGCATG	1763	11675838	1.88	92.05	7.95	80.15	35.1	54374_TAGGCATG-CTAAGCCT_S18_L002_R1_001.fastq.gz	NA	54374_TAGGCATG-CTAAGCCT_S18_L002_R2_001.fastq.gz	NA
YPW2053	LOW	54374	19	S508	CTAAGCCT	N707	CTCTCTAC	1527	10109724	1.63	90.72	9.28	79.41	34.9	54374_CTCTCTAC-CTAAGCCT_S19_L002_R1_001.fastq.gz	NA	54374_CTCTCTAC-CTAAGCCT_S19_L002_R2_001.fastq.gz	NA
YPW2053	HIGH	54374	20	S508	CTAAGCCT	N708	CAGAGAGG	1855	12283468	1.98	91.15	8.85	80.15	35.11	54374_CAGAGAGG-CTAAGCCT_S20_L002_R1_001.fastq.gz	NA	54374_CAGAGAGG-CTAAGCCT_S20_L002_R2_001.fastq.gz	NA
YPW2055	LOW	54374	21	S508	CTAAGCCT	N709	GCTACGCT	1424	9428778	1.52	91.42	8.58	78.65	34.71	54374_GCTACGCT-CTAAGCCT_S21_L002_R1_001.fastq.gz	NA	54374_GCTACGCT-CTAAGCCT_S21_L002_R2_001.fastq.gz	NA
YPW2055	HIGH	54374	22	S508	CTAAGCCT	N710	CGAGGCTG	1239	8206638	1.32	92.49	7.51	75.94	34	54374_CGAGGCTG-CTAAGCCT_S22_L002_R1_001.fastq.gz	NA	54374_CGAGGCTG-CTAAGCCT_S22_L002_R2_001.fastq.gz	NA
YPW2058	LOW	54374	23	S508	CTAAGCCT	N711	AAGAGGCA	1455	9636854	1.56	91.35	8.65	80.89	35.3	54374_AAGAGGCA-CTAAGCCT_S23_L002_R1_001.fastq.gz	NA	54374_AAGAGGCA-CTAAGCCT_S23_L002_R2_001.fastq.gz	NA
YPW2058	HIGH	54374	24	S508	CTAAGCCT	N712	GTAGAGGA	1665	11029630	1.78	91.16	8.84	81.29	35.4	54374_GTAGAGGA-CTAAGCCT_S24_L002_R1_001.fastq.gz	NA	54374_GTAGAGGA-CTAAGCCT_S24_L002_R2_001.fastq.gz	NA
YPW2067	LOW	54374	25	S517	GCGTAAGA	N701	TAAGGCGA	1888	12505294	2.02	92.1	7.9	80.85	35.29	54374_TAAGGCGA-GCGTAAGA_S25_L002_R1_001.fastq.gz	NA	54374_TAAGGCGA-GCGTAAGA_S25_L002_R2_001.fastq.gz	NA
YPW2067	HIGH	54374	26	S517	GCGTAAGA	N702	CGTACTAG	1484	9827022	1.59	91.87	8.13	80.7	35.25	54374_CGTACTAG-GCGTAAGA_S26_L002_R1_001.fastq.gz	NA	54374_CGTACTAG-GCGTAAGA_S26_L002_R2_001.fastq.gz	NA
YPW2074	LOW	54374	27	S517	GCGTAAGA	N703	AGGCAGAA	1550	10265696	1.66	90.91	9.09	81.15	35.36	54374_AGGCAGAA-GCGTAAGA_S27_L002_R1_001.fastq.gz	NA	54374_AGGCAGAA-GCGTAAGA_S27_L002_R2_001.fastq.gz	NA
YPW2074	HIGH	54374	28	S517	GCGTAAGA	N704	TCCTGAGC	1508	9988204	1.61	92.15	7.85	80.21	35.11	54374_TCCTGAGC-GCGTAAGA_S28_L002_R1_001.fastq.gz	NA	54374_TCCTGAGC-GCGTAAGA_S28_L002_R2_001.fastq.gz	NA
YPW2213	LOW	54374	29	S517	GCGTAAGA	N705	GGACTCCT	2115	14008280	2.26	91.83	8.17	81.76	35.52	54374_GGACTCCT-GCGTAAGA_S29_L002_R1_001.fastq.gz	NA	54374_GGACTCCT-GCGTAAGA_S29_L002_R2_001.fastq.gz	NA
YPW2213	HIGH	54374	30	S517	GCGTAAGA	N706	TAGGCATG	1897	12563028	2.03	92.53	7.47	81.87	35.54	54374_TAGGCATG-GCGTAAGA_S30_L002_R1_001.fastq.gz	NA	54374_TAGGCATG-GCGTAAGA_S30_L002_R2_001.fastq.gz	NA
YPW2214	LOW	54374	31	S517	GCGTAAGA	N707	CTCTCTAC	1583	10485920	1.69	90.8	9.2	81	35.33	54374_CTCTCTAC-GCGTAAGA_S31_L002_R1_001.fastq.gz	NA	54374_CTCTCTAC-GCGTAAGA_S31_L002_R2_001.fastq.gz	NA
YPW2214	HIGH	54374	32	S517	GCGTAAGA	N708	CAGAGAGG	1823	12070366	1.95	92.03	7.97	81.14	35.36	54374_CAGAGAGG-GCGTAAGA_S32_L002_R1_001.fastq.gz	NA	54374_CAGAGAGG-GCGTAAGA_S32_L002_R2_001.fastq.gz	NA
YPW2077	LOW	54374	33	S517	GCGTAAGA	N709	GCTACGCT	1920	12717920	2.05	91.44	8.56	82.1	35.62	54374_GCTACGCT-GCGTAAGA_S33_L002_R1_001.fastq.gz	NA	54374_GCTACGCT-GCGTAAGA_S33_L002_R2_001.fastq.gz	NA
YPW2077	HIGH	54374	34	S517	GCGTAAGA	N710	CGAGGCTG	1567	10376118	1.68	91.76	8.24	80.43	35.17	54374_CGAGGCTG-GCGTAAGA_S34_L002_R1_001.fastq.gz	NA	54374_CGAGGCTG-GCGTAAGA_S34_L002_R2_001.fastq.gz	NA
YPW2081	LOW	54374	35	S517	GCGTAAGA	N711	AAGAGGCA	3	18258	0	75.09	24.91	74.36	33.54	54374_AAGAGGCA-GCGTAAGA_S35_L002_R1_001.fastq.gz	NA	54374_AAGAGGCA-GCGTAAGA_S35_L002_R2_001.fastq.gz	NA
YPW2081	HIGH	54374	36	S517	GCGTAAGA	N712	GTAGAGGA	1788	11841364	1.91	92.8	7.2	80.13	35.1	54374_GTAGAGGA-GCGTAAGA_S36_L002_R1_001.fastq.gz	NA	54374_GTAGAGGA-GCGTAAGA_S36_L002_R2_001.fastq.gz	NA
YPW2097	LOW	54375	1	S503	TATCCTCT	N701	TAAGGCGA	1889	12509754	1.98	93.15	6.85	82.26	35.67	54375_TAAGGCGA-TATCCTCT_S55_L003_R1_001.fastq.gz	NA	54375_TAAGGCGA-TATCCTCT_S55_L003_R2_001.fastq.gz	NA
YPW2097	HIGH	54375	2	S503	TATCCTCT	N702	CGTACTAG	1718	11374442	1.8	93.08	6.92	81.53	35.48	54375_CGTACTAG-TATCCTCT_S56_L003_R1_001.fastq.gz	NA	54375_CGTACTAG-TATCCTCT_S56_L003_R2_001.fastq.gz	NA
YPW2100	LOW	54375	3	S503	TATCCTCT	N703	AGGCAGAA	1679	11119878	1.76	92.96	7.04	81.07	35.36	54375_AGGCAGAA-TATCCTCT_S57_L003_R1_001.fastq.gz	NA	54375_AGGCAGAA-TATCCTCT_S57_L003_R2_001.fastq.gz	NA
YPW2100	HIGH	54375	4	S503	TATCCTCT	N704	TCCTGAGC	1796	11892528	1.88	93.43	6.57	80.99	35.34	54375_TCCTGAGC-TATCCTCT_S58_L003_R1_001.fastq.gz	NA	54375_TCCTGAGC-TATCCTCT_S58_L003_R2_001.fastq.gz	NA
YPW2103	LOW	54375	5	S503	TATCCTCT	N705	GGACTCCT	1437	9517184	1.5	91.67	8.33	79.99	35.08	54375_GGACTCCT-TATCCTCT_S59_L003_R1_001.fastq.gz	NA	54375_GGACTCCT-TATCCTCT_S59_L003_R2_001.fastq.gz	NA
YPW2103	HIGH	54375	6	S503	TATCCTCT	N706	TAGGCATG	1576	10435526	1.65	92.24	7.76	78.2	34.62	54375_TAGGCATG-TATCCTCT_S60_L003_R1_001.fastq.gz	NA	54375_TAGGCATG-TATCCTCT_S60_L003_R2_001.fastq.gz	NA
YPW2106	LOW	54375	9	S503	TATCCTCT	N709	GCTACGCT	1508	9986596	1.58	91.95	8.05	77.36	34.4	54375_GCTACGCT-TATCCTCT_S63_L003_R1_001.fastq.gz	NA	54375_GCTACGCT-TATCCTCT_S63_L003_R2_001.fastq.gz	NA
YPW2106	HIGH	54375	10	S503	TATCCTCT	N710	CGAGGCTG	2034	13470604	2.13	89.66	10.34	82.05	35.61	54375_CGAGGCTG-TATCCTCT_S64_L003_R1_001.fastq.gz	NA	54375_CGAGGCTG-TATCCTCT_S64_L003_R2_001.fastq.gz	NA
YPW2109	LOW	54375	11	S503	TATCCTCT	N711	AAGAGGCA	1849	12246732	1.93	90.96	9.04	80.74	35.26	54375_AAGAGGCA-TATCCTCT_S65_L003_R1_001.fastq.gz	NA	54375_AAGAGGCA-TATCCTCT_S65_L003_R2_001.fastq.gz	NA
YPW2109	HIGH	54375	12	S503	TATCCTCT	N712	GTAGAGGA	1898	12570636	1.99	89.7	10.3	80.8	35.28	54375_GTAGAGGA-TATCCTCT_S66_L003_R1_001.fastq.gz	NA	54375_GTAGAGGA-TATCCTCT_S66_L003_R2_001.fastq.gz	NA
YPW2223	LOW	54375	13	S504	AGAGTAGA	N701	TAAGGCGA	1859	12312950	1.95	92.6	7.4	80.16	35.12	54375_TAAGGCGA-AGAGTAGA_S67_L003_R1_001.fastq.gz	NA	54375_TAAGGCGA-AGAGTAGA_S67_L003_R2_001.fastq.gz	NA
YPW2223	HIGH	54375	14	S504	AGAGTAGA	N702	CGTACTAG	1754	11613456	1.83	88.47	11.53	80.06	35.09	54375_CGTACTAG-AGAGTAGA_S68_L003_R1_001.fastq.gz	NA	54375_CGTACTAG-AGAGTAGA_S68_L003_R2_001.fastq.gz	NA
YPW2224	LOW	54375	15	S504	AGAGTAGA	N703	AGGCAGAA	1824	12080774	1.91	89.71	10.29	80.88	35.31	54375_AGGCAGAA-AGAGTAGA_S69_L003_R1_001.fastq.gz	NA	54375_AGGCAGAA-AGAGTAGA_S69_L003_R2_001.fastq.gz	NA
YPW2224	HIGH	54375	16	S504	AGAGTAGA	N704	TCCTGAGC	1574	10423222	1.65	91.1	8.9	79.82	35.02	54375_TCCTGAGC-AGAGTAGA_S70_L003_R1_001.fastq.gz	NA	54375_TCCTGAGC-AGAGTAGA_S70_L003_R2_001.fastq.gz	NA
YPW2130	LOW	54375	17	S504	AGAGTAGA	N705	GGACTCCT	1530	10132230	1.6	90.48	9.52	79.48	34.93	54375_GGACTCCT-AGAGTAGA_S71_L003_R1_001.fastq.gz	NA	54375_GGACTCCT-AGAGTAGA_S71_L003_R2_001.fastq.gz	NA
YPW2130	HIGH	54375	18	S504	AGAGTAGA	N706	TAGGCATG	1600	10594090	1.67	92.49	7.51	79.17	34.86	54375_TAGGCATG-AGAGTAGA_S72_L003_R1_001.fastq.gz	NA	54375_TAGGCATG-AGAGTAGA_S72_L003_R2_001.fastq.gz	NA
YPW2226	LOW	54375	19	S504	AGAGTAGA	N707	CTCTCTAC	1274	8436006	1.33	90.51	9.49	78.42	34.66	54375_CTCTCTAC-AGAGTAGA_S73_L003_R1_001.fastq.gz	NA	54375_CTCTCTAC-AGAGTAGA_S73_L003_R2_001.fastq.gz	NA
YPW2226	HIGH	54375	20	S504	AGAGTAGA	N708	CAGAGAGG	1881	12457982	1.97	89.41	10.59	80.08	35.1	54375_CAGAGAGG-AGAGTAGA_S74_L003_R1_001.fastq.gz	NA	54375_CAGAGAGG-AGAGTAGA_S74_L003_R2_001.fastq.gz	NA
YPW2139	LOW	54375	21	S504	AGAGTAGA	N709	GCTACGCT	1433	9488994	1.5	90.85	9.15	78.69	34.73	54375_GCTACGCT-AGAGTAGA_S75_L003_R1_001.fastq.gz	NA	54375_GCTACGCT-AGAGTAGA_S75_L003_R2_001.fastq.gz	NA
YPW2139	HIGH	54375	22	S504	AGAGTAGA	N710	CGAGGCTG	1525	10098372	1.6	90.5	9.5	79.47	34.93	54375_CGAGGCTG-AGAGTAGA_S76_L003_R1_001.fastq.gz	NA	54375_CGAGGCTG-AGAGTAGA_S76_L003_R2_001.fastq.gz	NA
YPW2140	LOW	54375	23	S504	AGAGTAGA	N711	AAGAGGCA	1447	9582240	1.51	90.14	9.86	78.92	34.8	54375_AAGAGGCA-AGAGTAGA_S77_L003_R1_001.fastq.gz	NA	54375_AAGAGGCA-AGAGTAGA_S77_L003_R2_001.fastq.gz	NA
YPW2140	HIGH	54375	24	S504	AGAGTAGA	N712	GTAGAGGA	1987	13158878	2.08	86.62	13.38	82.5	35.73	54375_GTAGAGGA-AGAGTAGA_S78_L003_R1_001.fastq.gz	NA	54375_GTAGAGGA-AGAGTAGA_S78_L003_R2_001.fastq.gz	NA
YPW2142	LOW	54375	25	S508	CTAAGCCT	N701	TAAGGCGA	1678	11111954	1.76	89.47	10.53	82.08	35.62	54375_TAAGGCGA-CTAAGCCT_S79_L003_R1_001.fastq.gz	NA	54375_TAAGGCGA-CTAAGCCT_S79_L003_R2_001.fastq.gz	NA
YPW2142	HIGH	54375	26	S508	CTAAGCCT	N702	CGTACTAG	1836	12160190	1.92	91.25	8.75	82.01	35.6	54375_CGTACTAG-CTAAGCCT_S80_L003_R1_001.fastq.gz	NA	54375_CGTACTAG-CTAAGCCT_S80_L003_R2_001.fastq.gz	NA
YPW2154	LOW	54375	27	S508	CTAAGCCT	N703	AGGCAGAA	1891	12521298	1.98	92.87	7.13	81.49	35.47	54375_AGGCAGAA-CTAAGCCT_S81_L003_R1_001.fastq.gz	NA	54375_AGGCAGAA-CTAAGCCT_S81_L003_R2_001.fastq.gz	NA
YPW2154	HIGH	54375	28	S508	CTAAGCCT	N704	TCCTGAGC	1730	11456374	1.81	90.53	9.47	80.31	35.16	54375_TCCTGAGC-CTAAGCCT_S82_L003_R1_001.fastq.gz	NA	54375_TCCTGAGC-CTAAGCCT_S82_L003_R2_001.fastq.gz	NA
YPW2155	LOW	54375	29	S508	CTAAGCCT	N705	GGACTCCT	1912	12661506	2	91.1	8.9	82.19	35.65	54375_GGACTCCT-CTAAGCCT_S83_L003_R1_001.fastq.gz	NA	54375_GGACTCCT-CTAAGCCT_S83_L003_R2_001.fastq.gz	NA
YPW2155	HIGH	54375	30	S508	CTAAGCCT	N706	TAGGCATG	1534	10158210	1.6	91.57	8.43	81.07	35.34	54375_TAGGCATG-CTAAGCCT_S84_L003_R1_001.fastq.gz	NA	54375_TAGGCATG-CTAAGCCT_S84_L003_R2_001.fastq.gz	NA
YPW2157	LOW	54375	31	S508	CTAAGCCT	N707	CTCTCTAC	1558	10314906	1.63	92.61	7.39	81.24	35.39	54375_CTCTCTAC-CTAAGCCT_S85_L003_R1_001.fastq.gz	NA	54375_CTCTCTAC-CTAAGCCT_S85_L003_R2_001.fastq.gz	NA
YPW2157	HIGH	54375	32	S508	CTAAGCCT	N708	CAGAGAGG	1697	11237346	1.78	93.08	6.92	80.93	35.31	54375_CAGAGAGG-CTAAGCCT_S86_L003_R1_001.fastq.gz	NA	54375_CAGAGAGG-CTAAGCCT_S86_L003_R2_001.fastq.gz	NA
YPW2158	LOW	54375	33	S508	CTAAGCCT	N709	GCTACGCT	1397	9252568	1.46	91.77	8.23	80.07	35.09	54375_GCTACGCT-CTAAGCCT_S87_L003_R1_001.fastq.gz	NA	54375_GCTACGCT-CTAAGCCT_S87_L003_R2_001.fastq.gz	NA
YPW2158	HIGH	54375	34	S508	CTAAGCCT	N710	CGAGGCTG	1780	11788898	1.86	90.2	9.8	82.58	35.76	54375_CGAGGCTG-CTAAGCCT_S88_L003_R1_001.fastq.gz	NA	54375_CGAGGCTG-CTAAGCCT_S88_L003_R2_001.fastq.gz	NA
YPW2165	LOW	54375	35	S508	CTAAGCCT	N711	AAGAGGCA	1749	11581528	1.83	91.17	8.83	81.7	35.52	54375_AAGAGGCA-CTAAGCCT_S89_L003_R1_001.fastq.gz	NA	54375_AAGAGGCA-CTAAGCCT_S89_L003_R2_001.fastq.gz	NA
YPW2165	HIGH	54375	36	S508	CTAAGCCT	N712	GTAGAGGA	1717	11370976	1.8	91.12	8.88	81.68	35.52	54375_GTAGAGGA-CTAAGCCT_S90_L003_R1_001.fastq.gz	NA	54375_GTAGAGGA-CTAAGCCT_S90_L003_R2_001.fastq.gz	NA
YPW2175	LOW	54375	39	S505	GTAAGGAG	N709	GCTACGCT	1710	11324634	1.79	92.67	7.33	80.51	35.21	54375_GCTACGCT-GTAAGGAG_S93_L003_R1_001.fastq.gz	NA	54375_GCTACGCT-GTAAGGAG_S93_L003_R2_001.fastq.gz	NA
YPW2175	HIGH	54375	40	S505	GTAAGGAG	N710	CGAGGCTG	1708	11312044	1.79	92.66	7.34	80.03	35.08	54375_CGAGGCTG-GTAAGGAG_S94_L003_R1_001.fastq.gz	NA	54375_CGAGGCTG-GTAAGGAG_S94_L003_R2_001.fastq.gz	NA
YPW2232	LOW	54375	41	S505	GTAAGGAG	N711	AAGAGGCA	1711	11332982	1.79	93.28	6.72	79.17	34.86	54375_AAGAGGCA-GTAAGGAG_S95_L003_R1_001.fastq.gz	NA	54375_AAGAGGCA-GTAAGGAG_S95_L003_R2_001.fastq.gz	NA
YPW2232	HIGH	54375	42	S505	GTAAGGAG	N712	GTAGAGGA	1316	8714348	1.38	91.06	8.94	78.14	34.59	54375_GTAGAGGA-GTAAGGAG_S96_L003_R1_001.fastq.gz	NA	54375_GTAGAGGA-GTAAGGAG_S96_L003_R2_001.fastq.gz	NA
YPW2182	LOW	54375	43	S506	ACTGCATA	N701	TAAGGCGA	2171	14380408	2.27	92.16	7.84	81.15	35.38	54375_TAAGGCGA-ACTGCATA_S97_L003_R1_001.fastq.gz	NA	54375_TAAGGCGA-ACTGCATA_S97_L003_R2_001.fastq.gz	NA
YPW2182	HIGH	54375	44	S506	ACTGCATA	N702	CGTACTAG	1612	10677734	1.69	92.41	7.59	78.94	34.8	54375_CGTACTAG-ACTGCATA_S98_L003_R1_001.fastq.gz	NA	54375_CGTACTAG-ACTGCATA_S98_L003_R2_001.fastq.gz	NA
YPW2185	LOW	54375	45	S506	ACTGCATA	N703	AGGCAGAA	1723	11409270	1.8	92.74	7.26	80.32	35.14	54375_AGGCAGAA-ACTGCATA_S99_L003_R1_001.fastq.gz	NA	54375_AGGCAGAA-ACTGCATA_S99_L003_R2_001.fastq.gz	NA
YPW2185	HIGH	54375	46	S506	ACTGCATA	N704	TCCTGAGC	1599	10586102	1.67	91.31	8.69	78.87	34.79	54375_TCCTGAGC-ACTGCATA_S100_L003_R1_001.fastq.gz	NA	54375_TCCTGAGC-ACTGCATA_S100_L003_R2_001.fastq.gz	NA
YPW2197	LOW	54375	47	S506	ACTGCATA	N705	GGACTCCT	1864	12343174	1.95	91.4	8.6	81.92	35.58	54375_GGACTCCT-ACTGCATA_S101_L003_R1_001.fastq.gz	NA	54375_GGACTCCT-ACTGCATA_S101_L003_R2_001.fastq.gz	NA
YPW2197	HIGH	54375	48	S506	ACTGCATA	N706	TAGGCATG	1523	10082860	1.59	91.19	8.81	81.03	35.34	54375_TAGGCATG-ACTGCATA_S102_L003_R1_001.fastq.gz	NA	54375_TAGGCATG-ACTGCATA_S102_L003_R2_001.fastq.gz	NA
YPW2204	LOW	54375	49	S506	ACTGCATA	N707	CTCTCTAC	1465	9700510	1.53	90.47	9.53	80.78	35.26	54375_CTCTCTAC-ACTGCATA_S103_L003_R1_001.fastq.gz	NA	54375_CTCTCTAC-ACTGCATA_S103_L003_R2_001.fastq.gz	NA
YPW2204	HIGH	54375	50	S506	ACTGCATA	N708	CAGAGAGG	1632	10806892	1.71	91.32	8.68	80.8	35.29	54375_CAGAGAGG-ACTGCATA_S104_L003_R1_001.fastq.gz	NA	54375_CAGAGAGG-ACTGCATA_S104_L003_R2_001.fastq.gz	NA
YPW2208	LOW	54375	51	S506	ACTGCATA	N709	GCTACGCT	1939	12839606	2.03	87.63	12.37	82.52	35.73	54375_GCTACGCT-ACTGCATA_S105_L003_R1_001.fastq.gz	NA	54375_GCTACGCT-ACTGCATA_S105_L003_R2_001.fastq.gz	NA
YPW2208	HIGH	54375	52	S506	ACTGCATA	N710	CGAGGCTG	1530	10134310	1.6	90.33	9.67	81.18	35.37	54375_CGAGGCTG-ACTGCATA_S106_L003_R1_001.fastq.gz	NA	54375_CGAGGCTG-ACTGCATA_S106_L003_R2_001.fastq.gz	NA
YPW2144	LOW	54375	53	S506	ACTGCATA	N711	AAGAGGCA	1740	11525552	1.82	91.27	8.73	81.68	35.5	54375_AAGAGGCA-ACTGCATA_S107_L003_R1_001.fastq.gz	NA	54375_AAGAGGCA-ACTGCATA_S107_L003_R2_001.fastq.gz	NA
YPW2144	HIGH	54375	54	S506	ACTGCATA	N712	GTAGAGGA	1601	10601702	1.68	90.02	9.98	80.5	35.2	54375_GTAGAGGA-ACTGCATA_S108_L003_R1_001.fastq.gz	NA	54375_GTAGAGGA-ACTGCATA_S108_L003_R2_001.fastq.gz	NA

## Sheet: Gruber.2012.Libraries
Supplementary File 13
List of DNA libraries grouped by sequencing runs (mutants from Gruber et al., 2012)
Strain	Bulk	Sequencing Run	Library	Index	Yield (Mbases)	# Reads	% of raw clusters per lane	% Perfect Index Reads	% One Mismatch Reads (Index)	% of >= Q30 Bases (PF)	Mean Quality Score (PF)	FASTQ R1 #1	FASTQ R1 #2	FASTQ R1 #3	FASTQ R2 #1	FASTQ R2 #2	FASTQ R2 #3
YPW54	LOW	605	1	CCTAGGT	1676	16593226	5.48	98.49	1.51	93.66	36.42	22613_CCTAGGT_L004_R1_001.fastq.gz	22613_CCTAGGT_L004_R1_002.fastq.gz	22613_CCTAGGT_L004_R1_003.fastq.gz	22613_CCTAGGT_L004_R2_001.fastq.gz	22613_CCTAGGT_L004_R2_002.fastq.gz	22613_CCTAGGT_L004_R2_003.fastq.gz
YPW54	HIGH	605	2	AACTCCG	743	7353530	2.43	98.84	1.16	93.5	36.37	22621_AACTCCG_L004_R1_001.fastq.gz	NA	NA	22621_AACTCCG_L004_R2_001.fastq.gz	NA	NA
YPW89	LOW	605	3	GGATCAA	2345	23218286	7.67	98.99	1.01	93.72	36.44	22614_GGATCAA_L004_R1_001.fastq.gz	22614_GGATCAA_L004_R1_002.fastq.gz	22614_GGATCAA_L004_R1_003.fastq.gz	22614_GGATCAA_L004_R2_001.fastq.gz	22614_GGATCAA_L004_R2_002.fastq.gz	22614_GGATCAA_L004_R2_003.fastq.gz
YPW89	HIGH	605	4	TTGAAGT	628	6221840	2.06	98.77	1.23	93.57	36.39	22622_TTGAAGT_L004_R1_001.fastq.gz	NA	NA	22622_TTGAAGT_L004_R2_001.fastq.gz	NA	NA
YPW94	LOW	605	5	GCAAGAT	2335	23123514	7.64	98.91	1.09	93.78	36.45	22615_GCAAGAT_L004_R1_001.fastq.gz	22615_GCAAGAT_L004_R1_002.fastq.gz	22615_GCAAGAT_L004_R1_003.fastq.gz	22615_GCAAGAT_L004_R2_001.fastq.gz	22615_GCAAGAT_L004_R2_002.fastq.gz	22615_GCAAGAT_L004_R2_003.fastq.gz
YPW94	HIGH	605	6	ACTATCA	1347	13337032	4.41	98.97	1.03	93.79	36.47	22623_ACTATCA_L004_R1_001.fastq.gz	22623_ACTATCA_L004_R1_002.fastq.gz	NA	22623_ACTATCA_L004_R2_001.fastq.gz	22623_ACTATCA_L004_R2_002.fastq.gz	NA
YPW102	LOW	605	7	ATGGAGA	1637	16209734	5.36	99.02	0.98	93.74	36.45	22616_ATGGAGA_L004_R1_001.fastq.gz	22616_ATGGAGA_L004_R1_002.fastq.gz	22616_ATGGAGA_L004_R1_003.fastq.gz	22616_ATGGAGA_L004_R2_001.fastq.gz	22616_ATGGAGA_L004_R2_002.fastq.gz	22616_ATGGAGA_L004_R2_003.fastq.gz
YPW102	HIGH	605	8	TTGGATC	786	7785942	2.57	98.83	1.17	93.6	36.4	22624_TTGGATC_L004_R1_001.fastq.gz	NA	NA	22624_TTGGATC_L004_R2_001.fastq.gz	NA	NA
YPW134	LOW	605	9	CTCGATG	801	7926242	2.62	98.77	1.23	93.54	36.38	22617_CTCGATG_L004_R1_001.fastq.gz	NA	NA	22617_CTCGATG_L004_R2_001.fastq.gz	NA	NA
YPW134	HIGH	605	10	CGACCTG	1242	12297716	4.07	98.85	1.15	93.56	36.39	22625_CGACCTG_L004_R1_001.fastq.gz	22625_CGACCTG_L004_R1_002.fastq.gz	NA	22625_CGACCTG_L004_R2_001.fastq.gz	22625_CGACCTG_L004_R2_002.fastq.gz	NA
YPW135	LOW	605	11	GCTCGAA	417	4125198	1.36	98.88	1.12	93.38	36.35	22618_GCTCGAA_L004_R1_001.fastq.gz	NA	NA	22618_GCTCGAA_L004_R2_001.fastq.gz	NA	NA
YPW135	HIGH	605	12	TAATGCG	1332	13186550	4.36	98.98	1.02	93.68	36.43	22626_TAATGCG_L004_R1_001.fastq.gz	22626_TAATGCG_L004_R1_002.fastq.gz	NA	22626_TAATGCG_L004_R2_001.fastq.gz	22626_TAATGCG_L004_R2_002.fastq.gz	NA
YPW54	HIGH	623	1	AACTCCG	1695	16779616	5.92	98.56	1.44	90.49	35.39	24632_AACTCCG_L002_R1_001.fastq.gz	24632_AACTCCG_L002_R1_002.fastq.gz	24632_AACTCCG_L002_R1_003.fastq.gz	24632_AACTCCG_L002_R2_001.fastq.gz	24632_AACTCCG_L002_R2_002.fastq.gz	24632_AACTCCG_L002_R2_003.fastq.gz
YPW89	HIGH	623	2	TTGAAGT	1317	13039610	4.6	94.05	5.95	90.65	35.45	24633_TTGAAGT_L002_R1_001.fastq.gz	24633_TTGAAGT_L002_R1_002.fastq.gz	NA	24633_TTGAAGT_L002_R2_001.fastq.gz	24633_TTGAAGT_L002_R2_002.fastq.gz	NA
YPW102	HIGH	623	3	TTGGATC	1535	15202618	5.36	98.45	1.55	90.15	35.29	24634_TTGGATC_L002_R1_001.fastq.gz	24634_TTGGATC_L002_R1_002.fastq.gz	NA	24634_TTGGATC_L002_R2_001.fastq.gz	24634_TTGGATC_L002_R2_002.fastq.gz	NA
YPW134	LOW	623	4	CTCGATG	1479	14640624	5.16	98.41	1.59	90.1	35.27	24628_CTCGATG_L002_R1_001.fastq.gz	24628_CTCGATG_L002_R1_002.fastq.gz	NA	24628_CTCGATG_L002_R2_001.fastq.gz	24628_CTCGATG_L002_R2_002.fastq.gz	NA
YPW135	LOW	623	5	GCTCGAA	1769	17513482	6.18	98.38	1.62	89.89	35.21	24629_GCTCGAA_L002_R1_001.fastq.gz	24629_GCTCGAA_L002_R1_002.fastq.gz	24629_GCTCGAA_L002_R1_003.fastq.gz	24629_GCTCGAA_L002_R2_001.fastq.gz	24629_GCTCGAA_L002_R2_002.fastq.gz	24629_GCTCGAA_L002_R2_003.fastq.gz
YPW135	HIGH	623	6	TAATGCG	1516	15005174	5.29	97.57	2.43	90.26	35.33	24635_TAATGCG_L002_R1_001.fastq.gz	24635_TAATGCG_L002_R1_002.fastq.gz	NA	24635_TAATGCG_L002_R2_001.fastq.gz	24635_TAATGCG_L002_R2_002.fastq.gz	NA
